# Supplementary material for: Resuscitation of Dormant “Non-culturable” Mycobacterium tuberculosis Is Characterized by Immediate Transcriptional Burst
Source: Front Cell Infect Microbiol. 2019 Jul 30;9:272. doi: 10.3389/fcimb.2019.00272 (PMC6689984; doi:10.3389/fcimb.2019.00272)
Supplement: Table S1 — Oligonucleotides used in the study. [file Table_1.XLSX]

## Sheet: Oligonucleotides
Rv0789c_F	GAGATCGTCAACGCGTGGAA
Rv0789c_R	GTTGTCGACGAAGGTGGCG
Rv0834_F	GTTTCATGCCCGGTTTGTGC
Rv0834_R	TGGTGCCGTTGCCGATAAAA
Rv0840c_F	TCAGTCTGACCATCGCGAACA
Rv0840c_R	CGGGTGCGGCACAGATAAGT
Rv1405c_F	CGCAAGCCCTGCCGTTT
Rv1405c_R	CAGCATCCGGCCGAAGAA
Rv1526c_F	CGCGCCGTCAAGGAACTA
Rv1526c_R	GCAGCCGGAATGTCGTAGTAC
Rv1661_F	GATGCATGCGGGAAGATGTAT
Rv1661_R	GCAACTTGGTCGGGTCAATT
Rv2703_F	CGATGACGACGAGGAGAT
Rv2703_R	GCTACCTTGCCGATCTGTTT
Rv2780_F	GGCCGCGTCACGTGCTT
Rv2780_R	TGGGTTCGCATCAGGTGGTA
Rv3197_F	CATGGTCGGCGTGCTCAAA
Rv3197_R	CGACGTGAGGCACCTGGAA
Rv3864_F	CAAGACGACGAGTAACTTTATTTG
Rv3864_R	GCGATGTTCTGGTTTAGGTAAG
Rv0196_F	ACGCGCTGATTGACAAGTATCG
Rv0196_R	ATCCGCTCGCGATCTTGTT
Rv1453_F	TTTAGATGCCTTGGCCCTCGAC
Rv1453_R	ATCCAGTAATTCGTGCAACTCGTC
Rv0891c_F	GTGTGATCCAAGTGCGCGAT
Rv0891c_R	ATTAGACGTGAGCAGATTGCCG
Rv0602c_F	TGTCGGCACGCCAGACT
Rv0602c_R	AAACCGTTCAACCTCGACGAAC
Rv3862c_F	TGCCCACAGCCCTTCCG
Rv3862c_R	CACGCAAGATCCCGATCGTT
Rv3830c_F	ATCGTGCGGTGACGGC
Rv3830c_R	TCCGCCATATGCGCGAGG
Rv2450c_F	TTCCTGTCCCCGCCTGC
Rv2450c_R	TTGATCGACCAGTTTCCACCGG
Rv1477_F	AAAGGCCAGCCAGGATGC
Rv1477_R	TCCGAGGACCAGGCAACCAA
Rv1720c_F	AGGGCGACGTAGGCTCC
Rv1720c_R	TGAAGGACTCGTCGTGGTTGTCA
MTS0997_F	GAAGCAGGCCCGGTTAGTGA
MTS0997_R	GGCAGACCCGGCGTGACT
MTS1338_F	GGGGAAACCCGGTGATCTG
MTS1338_R	GGTAGGTCAAACCGGGTGTACAT
MTS2823_F	AAGCCCGGTGAGGCCAA
MTS2823_R	CGTCGATGCCATCTGCTGTT
MrsI_F	CCACAACGACCGCGGCC
MrsI_R	TCTACACCAACGGGCGAGCC
16S_F	TACGTAGGGTGCGAGCGTTG
16S_R	CCCGCACGCTCACAGTTAAG
