# Supplementary material for: Resuscitation of Dormant “Non-culturable” Mycobacterium tuberculosis Is Characterized by Immediate Transcriptional Burst
Source: Front Cell Infect Microbiol. 2019 Jul 30;9:272. doi: 10.3389/fcimb.2019.00272 (PMC6689984; doi:10.3389/fcimb.2019.00272)
Supplement: Table S2 — NGS data. [file Table_2.XLSX]

## Sheet: Day1_vs_dorm_run1
Differential expression analysis of transcripts levels in Day 1 vs dormant state
Locus	Type	Name	log2FoldChange	padj
MTB000051	ncRNA	F6	-0.868557	0.149748
MTB000052	ncRNA	B55	0.386068	0.564777
MTB000053	ncRNA	ASdes	0.762263	0.229892
MTB000054	ncRNA	G2	1.22753	0.185923
MTB000055	ncRNA	AS1726	-0.205984	0.855119
MTB000056	ncRNA	AS1890	1.16503	0.0609128
MTB000058	ncRNA	B11	-0.131335	0.935341
MTB000059	ncRNA	C8	-0.786496	0.0612854
MTB000060	ncRNA	mcr19	-0.0100587	0.989629
MTB000061	ncRNA	mpr5	-0.964055	NA
MTB000062	ncRNA	mpr6	-0.616787	0.0968211
MTB000063	ncRNA	mcr11	-1.86101	0.000258566
MTB000064	ncRNA	mcr3	-1.26561	0.00226057
MTB000065	ncRNA	mcr15	-0.38297	0.560397
MTB000066	ncRNA	mcr5	-0.142909	0.863294
MTB000067	ncRNA	mcr7	-1.00928	0.0530069
MTB000068	ncRNA	mpr11	0.634446	NA
MTB000069	ncRNA	mpr12	0.471456	0.556115
MTB000070	ncRNA	mpr17	2.07856	NA
MTB000071	ncRNA	mpr18	0.42115	NA
MTB000072	ncRNA	mcr10	-0.366665	0.471357
MTB000073	ncRNA	mcr16	-0.682029	0.408782
MTB000074	ncRNA	MTS0858	0.145196	0.883199
MTB000075	ncRNA	ncrMT1234	1.41155	0.0955677
MTB000076	ncRNA	MTS1082	0.246141	0.63658
MTB000077	ncRNA	MTS1338	-0.499387	0.281756
MTB000078	ncRNA	MTS2823	-2.16102	1.43668e-09
MTB000079	ncRNA	ncrMT3949	-1.37816	0.000119583
MTB000080	ncRNA	MTS2975	0.2517	0.78066
MTB000100	ncRNA	ncRv10071	0.202347	0.812359
MTB000101	ncRNA	ncRv10071c	-0.20156	0.820692
MTB000102	ncRNA	ncRv10128	-0.188419	0.769487
MTB000103	ncRNA	ncRv10128c	0.214974	NA
MTB000104	ncRNA	ncRv10150c	0.459513	NA
MTB000105	ncRNA	ncRv0179	0.639061	0.489921
MTB000106	ncRNA	ncRv0186c	-0.238366	0.694224
MTB000107	ncRNA	ncRv10243	-0.863635	0.164935
MTB000108	ncRNA	ncRv0441c	-0.886146	0.0277558
MTB000109	ncRNA	ncRv10467	1.16101	0.0491864
MTB000110	ncRNA	ncRv0490	-0.608671	0.157944
MTB000111	ncRNA	ncRv10609	0.396407	0.555899
MTB000112	ncRNA	ncRv10637	-0.569583	0.130638
MTB000113	ncRNA	ncRv0638	-0.779759	0.0116525
MTB000114	ncRNA	ncRv0641	-0.681415	0.0208443
MTB000115	ncRNA	ncRv10666	-0.964292	0.0112116
MTB000116	ncRNA	ncRv10685	-0.173112	0.745855
MTB000117	ncRNA	ncRv10699	-0.00234742	0.996544
MTB000118	ncRNA	ncRv0724	-0.362692	0.471889
MTB000119	ncRNA	ncRv0810c	-0.563538	0.119745
MTB000120	ncRNA	ncRv10860	-0.890116	0.0403848
MTB000121	ncRNA	ncRv0897	0.0490987	NA
MTB000122	ncRNA	ncRv0952	0.325135	0.625952
MTB000123	ncRNA	ncRv10996	-0.0278775	0.976091
MTB000124	ncRNA	ncRv11042c	-0.181358	0.766097
MTB000125	ncRNA	ncRv1072	0.473315	0.359027
MTB000126	ncRNA	ncRv11144c	-2.57306	0.0169627
MTB000127	ncRNA	ncRv11147c	-0.498252	0.220589
MTB000128	ncRNA	ncRv11179c	2.32645	NA
MTB000129	ncRNA	ncRv11199	0.974394	0.0620377
MTB000130	ncRNA	ncRv11264c	-1.93084	0.000161637
MTB000131	ncRNA	ncRv1298	-0.165035	0.723813
MTB000132	ncRNA	ncRv11298	-0.187742	0.686742
MTB000133	ncRNA	ncRv11315	-1.14717	0.0077187
MTB000134	ncRNA	ncRv1329	0.0465289	NA
MTB000135	ncRNA	ncRv1389	-0.612027	0.0750412
MTB000136	ncRNA	ncRv1501	0.319126	0.581309
MTB000137	ncRNA	ncRv1617	-0.896958	0.0687942
MTB000138	ncRNA	ncRv1621c	0.18233	NA
MTB000139	ncRNA	ncRv11733	-0.488494	0.293795
MTB000140	ncRNA	ncRv11793	-0.882916	0.00781387
MTB000141	ncRNA	ncRv1821	0.0742087	0.920681
MTB000142	ncRNA	ncRv11846	2.0053	0.000621406
MTB000144	ncRNA	ncRv12220	-1.23302	0.040242
MTB000145	ncRNA	ncRv12459	1.03552	NA
MTB000146	ncRNA	ncRv12557	-0.0265626	0.976091
MTB000147	ncRNA	ncRv12641	-0.200495	0.852231
MTB000148	ncRNA	ncRv12783c	0.136647	0.775173
MTB000149	ncRNA	ncRv2986c	-1.04786	0.023933
MTB000150	ncRNA	ncRv2993c	-0.0693447	NA
MTB000151	ncRNA	ncRv13003c	0.629527	0.347181
MTB000152	ncRNA	ncRv3220	-0.0152466	0.984556
MTB000153	ncRNA	ncRv13303	-0.0912941	0.93584
MTB000154	ncRNA	ncRv13418cA	0.055335	0.928853
MTB000155	ncRNA	ncRv13418cB	0.0216087	0.978253
MTB000156	ncRNA	ncRv3461c	-0.604885	0.0953351
MTB000157	ncRNA	ncRv3520	-1.10451	0.0148686
MTB000158	ncRNA	ncRv3648c	-0.428832	0.541773
MTB000159	ncRNA	ncRv13660c	-0.12702	0.938149
MTB000160	ncRNA	ncRv13722c	-1.07492	0.0207388
MTB000161	ncRNA	ncRv3804c	1.52436	0.000706683
Rv0001	CDS	dnaA	0.769804	0.033905
Rv0002	CDS	dnaN	1.22212	0.00129037
Rv0003	CDS	recF	1.04018	0.0128172
Rv0004	CDS	Rv0004	0.416798	0.429691
Rv0005	CDS	gyrB	-0.870682	0.0265967
Rv0006	CDS	gyrA	-0.614482	0.0997858
Rv0007	CDS	Rv0007	-0.626129	0.0901481
Rv0008c	CDS	Rv0008c	-0.0565746	0.923461
Rv0009	CDS	ppiA	0.888775	0.0359011
Rv0010c	CDS	Rv0010c	-0.277947	0.535882
Rv0011c	CDS	Rv0011c	-0.4242	0.347181
Rv0012	CDS	Rv0012	-0.0210073	0.978634
Rv0013	CDS	trpG	-0.168775	0.735112
Rv0014c	CDS	pknB	0.126508	0.790779
Rv0015c	CDS	pknA	0.0173614	0.97923
Rv0016c	CDS	pbpA	0.376879	0.290645
Rv0017c	CDS	rodA	-0.337667	0.493599
Rv0018c	CDS	pstP	-0.952052	0.00098277
Rv0019c	CDS	fhaB	-1.10445	7.6438e-05
Rv0020c	CDS	fhaA	-1.13148	3.69272e-05
Rv0021c	CDS	Rv0021c	0.0729093	0.917679
Rv0022c	CDS	whiB5	1.20541	NA
Rv0023	CDS	Rv0023	-0.00875668	0.989629
Rv0024	CDS	Rv0024	-0.00592026	0.991695
Rv0025	CDS	Rv0025	-0.213662	0.737251
Rv0026	CDS	Rv0026	-0.0883807	0.850313
Rv0027	CDS	Rv0027	-0.156938	0.758274
Rv0028	CDS	Rv0028	-0.586926	0.200905
Rv0029	CDS	Rv0029	0.10726	0.838201
Rv0030	CDS	Rv0030	0.18964	0.747028
Rv0031	CDS	Rv0031	-0.0584406	0.951603
Rv0032	CDS	bioF2	0.575031	0.185845
Rv0033	CDS	acpA	0.656132	0.405264
Rv0034	CDS	Rv0034	-0.273299	0.753491
Rv0035	CDS	fadD34	0.712716	0.132554
Rv0036c	CDS	Rv0036c	-0.350895	0.487435
Rv0037c	CDS	Rv0037c	-0.790145	0.0246068
Rv0038	CDS	Rv0038	-0.331168	0.488016
Rv0039c	CDS	Rv0039c	-0.567528	0.435475
Rv0040c	CDS	mtc28	-0.441167	0.326998
Rv0041	CDS	leuS	0.274664	0.529393
Rv0042c	CDS	Rv0042c	0.546236	0.36363
Rv0043c	CDS	Rv0043c	0.630154	0.171251
Rv0044c	CDS	Rv0044c	0.158137	0.773605
Rv0045c	CDS	Rv0045c	0.108314	0.824059
Rv0046c	CDS	ino1	0.197292	0.674778
Rv0047c	CDS	Rv0047c	-0.0269525	0.972662
Rv0048c	CDS	Rv0048c	-0.315873	0.591556
Rv0049	CDS	Rv0049	-0.418423	0.221974
Rv0050	CDS	ponA1	-0.245357	0.468366
Rv0051	CDS	Rv0051	0.0579324	0.909373
Rv0052	CDS	Rv0052	-0.0106254	0.989629
Rv0053	CDS	rpsF	-0.110749	0.816336
Rv0054	CDS	ssb	0.172082	0.679164
Rv0055	CDS	rpsR1	0.241042	0.604812
Rv0056	CDS	rplI	0.316365	0.441745
Rv0057	CDS	Rv0057	0.402904	0.347842
Rv0058	CDS	dnaB	0.383716	0.265838
Rv0059	CDS	Rv0059	0.448156	0.393071
Rv0060	CDS	Rv0060	0.192063	0.681387
Rv0061c	CDS	Rv0061c	-0.353606	0.415977
Rv0062	CDS	celA1	0.385229	0.374103
Rv0063	CDS	Rv0063	0.750674	0.0481698
Rv0064	CDS	Rv0064	-0.513383	0.189884
Rv0064A	CDS	vapB1	-0.437929	0.478103
Rv0065	CDS	vapC1	-0.197654	0.758928
Rv0066c	CDS	icd2	-0.15565	0.780236
Rv0067c	CDS	Rv0067c	1.02912	0.120278
Rv0068	CDS	Rv0068	0.0604476	0.928164
Rv0069c	CDS	sdaA	-0.526667	0.370614
Rv0070c	CDS	glyA2	-0.626045	0.335491
Rv0071	CDS	Rv0071	0.824901	0.212329
Rv0072	CDS	Rv0072	-0.190911	0.774083
Rv0073	CDS	Rv0073	-0.0469332	0.943094
Rv0074	CDS	Rv0074	-0.100331	0.879201
Rv0075	CDS	Rv0075	-0.105058	0.852316
Rv0076c	CDS	Rv0076c	0.142648	0.86191
Rv0077c	CDS	Rv0077c	0.0307938	0.973064
Rv0078	CDS	Rv0078	-0.0640696	0.938269
Rv0078A	CDS	Rv0078A	-0.123519	0.798555
Rv0078B	CDS	Rv0078B	-0.299079	0.549761
Rv0079	CDS	Rv0079	0.243939	0.679164
Rv0080	CDS	Rv0080	0.127617	0.89687
Rv0081	CDS	Rv0081	-0.127545	0.904148
Rv0082	CDS	Rv0082	-0.145736	0.850679
Rv0083	CDS	Rv0083	-0.0216375	0.980864
Rv0084	CDS	hycD	-0.488618	0.438709
Rv0085	CDS	hycP	-0.217239	0.765868
Rv0086	CDS	hycQ	-0.0445367	0.953748
Rv0087	CDS	hycE	-0.102567	0.889415
Rv0088	CDS	Rv0088	0.155791	0.798481
Rv0089	CDS	Rv0089	-0.0342704	0.971108
Rv0090	CDS	Rv0090	-0.266812	0.630005
Rv0091	CDS	mtn	0.0193368	0.980864
Rv0092	CDS	ctpA	-0.851688	0.00899839
Rv0093c	CDS	Rv0093c	0.46345	0.369441
Rv0094c	CDS	Rv0094c	1.32947	0.00219103
Rv0095c	CDS	Rv0095c	1.2057	0.12068
Rv0096	CDS	PPE1	0.684516	0.294573
Rv0097	CDS	Rv0097	0.45618	0.368241
Rv0098	CDS	fcoT	0.732965	0.254357
Rv0099	CDS	fadD10	0.402391	0.444519
Rv0100	CDS	Rv0100	0.419226	0.561174
Rv0101	CDS	nrp	0.304991	0.473434
Rv0102	CDS	Rv0102	-0.0444011	0.942686
Rv0103c	CDS	ctpB	0.045503	0.928524
Rv0104	CDS	Rv0104	0.716675	0.219621
Rv0105c	CDS	rpmB1	0.467094	NA
Rv0106	CDS	Rv0106	-1.3316	2.40437e-05
Rv0107c	CDS	ctpI	-0.173375	0.688987
Rv0108c	CDS	Rv0108c	-0.613156	0.259637
Rv0109	CDS	PE_PGRS1	-0.924047	0.0472175
Rv0110	CDS	Rv0110	-0.640612	0.304537
Rv0111	CDS	Rv0111	0.279733	0.661301
Rv0112	CDS	gca	0.0889591	0.863711
Rv0113	CDS	gmhA	0.25378	0.630836
Rv0114	CDS	gmhB	0.764488	0.126478
Rv0115	CDS	hddA	0.146016	0.813061
Rv0116c	CDS	ldtA	-1.07984	0.0223049
Rv0117	CDS	oxyS	0.492618	0.273162
Rv0118c	CDS	oxcA	0.415717	0.480421
Rv0119	CDS	fadD7	-0.0217113	0.976091
Rv0120c	CDS	fusA2	-0.314568	0.462462
Rv0121c	CDS	Rv0121c	-0.65369	0.18814
Rv0122	CDS	Rv0122	-0.770319	0.0557114
Rv0123	CDS	Rv0123	-0.946654	0.0291441
Rv0124	CDS	PE_PGRS2	-1.45757	0.000123142
Rv0125	CDS	pepA	-1.36678	1.48454e-05
Rv0126	CDS	treS	-0.696833	0.040212
Rv0127	CDS	mak	-0.269262	0.542777
Rv0128	CDS	Rv0128	0.0645083	0.907682
Rv0129c	CDS	fbpC	0.874319	0.0285156
Rv0130	CDS	htdZ	-0.0890712	0.89967
Rv0131c	CDS	fadE1	0.261749	0.546352
Rv0132c	CDS	fgd2	0.103588	0.833221
Rv0133	CDS	Rv0133	0.216672	0.682416
Rv0134	CDS	ephF	-0.377497	0.339549
Rv0135c	CDS	Rv0135c	0.347914	0.44686
Rv0136	CDS	cyp138	0.232482	0.615873
Rv0137c	CDS	msrA	-0.482912	0.213909
Rv0138	CDS	Rv0138	-0.0457809	0.945351
Rv0139	CDS	Rv0139	-0.0882547	0.861651
Rv0140	CDS	Rv0140	1.3047	9.92689e-06
Rv0141c	CDS	Rv0141c	-0.804526	0.0749991
Rv0142	CDS	Rv0142	0.413902	0.229232
Rv0143c	CDS	Rv0143c	-0.677906	0.0801415
Rv0144	CDS	Rv0144	1.06194	0.00317187
Rv0145	CDS	Rv0145	1.09072	0.00349397
Rv0146	CDS	Rv0146	1.34754	1.91198e-05
Rv0147	CDS	Rv0147	0.242001	0.466908
Rv0148	CDS	Rv0148	0.153481	0.698175
Rv0149	CDS	Rv0149	0.351674	0.34874
Rv0150c	CDS	Rv0150c	0.532866	NA
Rv0151c	CDS	PE1	0.451837	0.418985
Rv0152c	CDS	PE2	0.0799798	0.902358
Rv0153c	CDS	ptbB	-0.441628	0.291781
Rv0154c	CDS	fadE2	-0.818121	0.0194573
Rv0155	CDS	pntAa	1.06261	0.00613646
Rv0156	CDS	pntAb	1.68565	0.00077548
Rv0157	CDS	pntB	1.35218	4.15107e-05
Rv0157A	CDS	Rv0157A	-1.28013	0.0010118
Rv0158	CDS	Rv0158	0.563002	0.218272
Rv0159c	CDS	PE3	0.698431	0.26498
Rv0160c	CDS	PE4	0.724995	0.211853
Rv0161	CDS	Rv0161	0.582108	0.177652
Rv0162c	CDS	adhE1	0.442285	0.50964
Rv0163	CDS	Rv0163	1.28439	0.0545657
Rv0164	CDS	TB18.5	0.373693	0.489014
Rv0165c	CDS	mce1R	0.175386	0.827867
Rv0166	CDS	fadD5	0.641687	0.138631
Rv0167	CDS	yrbE1A	0.406972	0.339891
Rv0168	CDS	yrbE1B	0.327993	0.600616
Rv0169	CDS	mce1A	0.989474	0.0201221
Rv0170	CDS	mce1B	1.54107	8.69618e-05
Rv0171	CDS	mce1C	0.813089	0.0249787
Rv0172	CDS	mce1D	0.880138	0.0361439
Rv0173	CDS	lprK	0.850356	0.0361439
Rv0174	CDS	mce1F	0.15529	0.702821
Rv0175	CDS	Rv0175	-0.210608	0.591718
Rv0176	CDS	Rv0176	0.223193	0.628714
Rv0177	CDS	Rv0177	0.213493	0.705611
Rv0178	CDS	Rv0178	-0.0497974	0.942441
Rv0179c	CDS	lprO	0.863239	0.0517501
Rv0180c	CDS	Rv0180c	0.905831	0.0383538
Rv0181c	CDS	Rv0181c	1.18673	0.00442768
Rv0182c	CDS	sigG	1.00673	0.00673751
Rv0183	CDS	Rv0183	0.746074	0.111248
Rv0184	CDS	Rv0184	0.329596	0.499277
Rv0185	CDS	Rv0185	0.448278	0.392665
Rv0186	CDS	bglS	0.611766	0.100503
Rv0186A	CDS	mymT	-0.335112	0.525425
Rv0187	CDS	Rv0187	0.592477	0.23093
Rv0188	CDS	Rv0188	-0.678833	0.0247604
Rv0189c	CDS	ilvD	0.191523	0.697105
Rv0190	CDS	Rv0190	-0.120678	0.779239
Rv0191	CDS	Rv0191	-0.525824	0.102523
Rv0192	CDS	Rv0192	-0.215479	0.560215
Rv0192A	CDS	Rv0192A	-0.508691	0.202736
Rv0193c	CDS	Rv0193c	1.73794	0.000358417
Rv0194	CDS	Rv0194	0.13225	0.734939
Rv0195	CDS	Rv0195	1.26307	0.0208416
Rv0196	CDS	Rv0196	0.410307	0.466688
Rv0197	CDS	Rv0197	0.462079	0.174879
Rv0198c	CDS	zmp1	0.253722	0.480445
Rv0199	CDS	Rv0199	0.474464	0.462349
Rv0200	CDS	Rv0200	0.612607	0.216308
Rv0201c	CDS	Rv0201c	-1.08897	0.000161637
Rv0202c	CDS	mmpL11	-0.617013	0.122944
Rv0203	CDS	Rv0203	0.00601646	0.992363
Rv0204c	CDS	Rv0204c	0.268026	0.590343
Rv0205	CDS	Rv0205	1.06428	0.065394
Rv0206c	CDS	mmpL3	-0.267061	0.484372
Rv0207c	CDS	Rv0207c	0.731139	0.0823561
Rv0208c	CDS	Rv0208c	1.65721	0.000896025
Rv0209	CDS	Rv0209	-0.386071	0.315561
Rv0210	CDS	Rv0210	0.0600785	0.91482
Rv0211	CDS	pckA	-0.544575	0.202736
Rv0212c	CDS	nadR	0.0276809	0.973981
Rv0213c	CDS	Rv0213c	0.623319	0.327058
Rv0214	CDS	fadD4	-0.437525	0.221812
Rv0215c	CDS	fadE3	0.122883	0.892712
Rv0216	CDS	Rv0216	0.107762	0.825815
Rv0217c	CDS	lipW	0.247838	0.723182
Rv0218	CDS	Rv0218	-0.0050458	0.992324
Rv0219	CDS	Rv0219	-0.268534	0.602779
Rv0220	CDS	lipC	-0.45998	0.213384
Rv0221	CDS	Rv0221	0.00834295	0.990559
Rv0222	CDS	echA1	-0.343439	0.485632
Rv0223c	CDS	Rv0223c	-0.0777437	0.896089
Rv0224c	CDS	Rv0224c	0.223044	0.809262
Rv0225	CDS	Rv0225	-0.29019	0.487435
Rv0226c	CDS	Rv0226c	0.702581	0.147362
Rv0227c	CDS	Rv0227c	0.711506	0.0823561
Rv0228	CDS	Rv0228	-0.100134	0.887909
Rv0229c	CDS	Rv0229c	0.354909	0.481822
Rv0230c	CDS	php	0.331406	0.476477
Rv0231	CDS	fadE4	0.149347	0.775843
Rv0232	CDS	Rv0232	1.37373	0.00013789
Rv0233	CDS	nrdB	1.0465	0.00201794
Rv0234c	CDS	gabD1	-0.386218	0.37009
Rv0235c	CDS	Rv0235c	0.460901	0.485685
Rv0236A	CDS	Rv0236A	-0.187204	0.745287
Rv0236c	CDS	aftD	0.0184541	0.979399
Rv0237	CDS	lpqI	0.0783771	0.898161
Rv0238	CDS	Rv0238	0.0078018	0.989629
Rv0239	CDS	vapB24	-0.220795	0.620092
Rv0240	CDS	vapC24	0.0877385	0.852316
Rv0241c	CDS	htdX	0.0533979	0.931378
Rv0242c	CDS	fabG4	-0.448145	0.247133
Rv0243	CDS	fadA2	-0.587687	0.129123
Rv0244c	CDS	fadE5	-0.0845205	0.830091
Rv0245	CDS	Rv0245	-0.558046	0.167825
Rv0246	CDS	Rv0246	0.68537	0.1002
Rv0247c	CDS	Rv0247c	0.357179	0.446042
Rv0248c	CDS	Rv0248c	0.335348	0.370614
Rv0249c	CDS	Rv0249c	0.996971	0.00671854
Rv0250c	CDS	Rv0250c	1.27231	0.00686148
Rv0251c	CDS	hsp	2.26217	3.57209e-10
Rv0252	CDS	nirB	0.291494	0.532263
Rv0253	CDS	nirD	1.09225	0.11567
Rv0254c	CDS	cobU	0.283929	0.679164
Rv0255c	CDS	cobQ1	0.173757	0.734223
Rv0256c	CDS	PPE2	-0.196994	0.670579
Rv0257	CDS	Rv0257	-0.968969	0.0101363
Rv0258c	CDS	Rv0258c	0.734503	0.272247
Rv0259c	CDS	Rv0259c	0.401564	0.455523
Rv0260c	CDS	Rv0260c	0.257636	0.60204
Rv0261c	CDS	narK3	-0.35244	0.420526
Rv0262c	CDS	aac	-0.917615	0.0239304
Rv0263c	CDS	Rv0263c	-1.20955	0.00427712
Rv0264c	CDS	Rv0264c	-1.07433	0.0150172
Rv0265c	CDS	Rv0265c	0.135657	0.790685
Rv0266c	CDS	oplA	-0.284609	0.476837
Rv0267	CDS	narU	0.64143	0.280251
Rv0268c	CDS	Rv0268c	-0.49779	0.140952
Rv0269c	CDS	Rv0269c	0.300692	0.503963
Rv0270	CDS	fadD2	-0.513196	0.125687
Rv0271c	CDS	fadE6	-0.0342478	0.938539
Rv0272c	CDS	Rv0272c	0.143311	0.711612
Rv0273c	CDS	Rv0273c	-0.0212554	0.970868
Rv0274	CDS	Rv0274	0.190867	0.753491
Rv0275c	CDS	Rv0275c	-0.68802	0.0984802
Rv0276	CDS	Rv0276	-0.864521	0.00349397
Rv0277A	CDS	vapB25	-0.829221	0.0542297
Rv0277c	CDS	vapC25	-0.552847	0.155133
Rv0278c	CDS	PE_PGRS3	-0.314889	0.528715
Rv0279c	CDS	PE_PGRS4	-0.446346	0.286052
Rv0280	CDS	PPE3	-1.35659	9.8947e-05
Rv0281	CDS	Rv0281	-0.992925	0.00194998
Rv0282	CDS	eccA3	-0.747694	0.0221365
Rv0283	CDS	eccB3	-0.543781	0.180461
Rv0284	CDS	eccC3	-0.178316	0.681387
Rv0285	CDS	PE5	-0.0873777	0.883917
Rv0286	CDS	PPE4	-0.200734	0.698166
Rv0287	CDS	esxG	0.266555	0.684825
Rv0288	CDS	esxH	0.412752	0.357989
Rv0289	CDS	espG3	-0.101415	0.850679
Rv0290	CDS	eccD3	0.0808849	0.905564
Rv0291	CDS	mycP3	-0.0602613	0.927245
Rv0292	CDS	eccE3	0.187841	0.770662
Rv0293c	CDS	Rv0293c	-0.224124	0.602707
Rv0294	CDS	tam	0.373079	0.501464
Rv0295c	CDS	Rv0295c	0.129528	0.876393
Rv0296c	CDS	Rv0296c	0.355991	0.513121
Rv0297	CDS	PE_PGRS5	-1.63569	3.53147e-09
Rv0298	CDS	Rv0298	-0.56768	0.131393
Rv0299	CDS	Rv0299	-0.0600161	0.909958
Rv0300	CDS	vapB2	0.292339	0.49646
Rv0301	CDS	vapC2	0.288231	0.484019
Rv0302	CDS	Rv0302	0.271937	0.499277
Rv0303	CDS	Rv0303	1.10635	0.000840339
Rv0304c	CDS	PPE5	0.639248	0.0631853
Rv0305c	CDS	PPE6	-0.233504	0.569022
Rv0306	CDS	Rv0306	0.916963	0.031769
Rv0307c	CDS	Rv0307c	-0.849141	0.0823561
Rv0308	CDS	Rv0308	0.708949	0.123321
Rv0309	CDS	Rv0309	0.384047	0.394964
Rv0310c	CDS	Rv0310c	1.40423	0.0572327
Rv0311	CDS	Rv0311	0.417305	0.397227
Rv0312	CDS	Rv0312	0.516878	0.214812
Rv0313	CDS	Rv0313	-1.1539	0.000136925
Rv0314c	CDS	Rv0314c	0.0966316	0.899242
Rv0315	CDS	Rv0315	-1.01371	0.00188405
Rv0316	CDS	Rv0316	-0.464105	0.243585
Rv0317c	CDS	glpQ2	-0.444712	0.390317
Rv0318c	CDS	Rv0318c	0.599125	0.360101
Rv0319	CDS	pcp	0.782711	0.0732342
Rv0320	CDS	Rv0320	0.429991	0.425958
Rv0321	CDS	dcd	0.404189	0.429691
Rv0322	CDS	udgA	0.60496	0.164292
Rv0323c	CDS	Rv0323c	1.06369	0.155199
Rv0324	CDS	Rv0324	0.149661	0.779304
Rv0325	CDS	Rv0325	-0.305501	0.66055
Rv0326	CDS	Rv0326	0.345258	0.517208
Rv0327c	CDS	cyp135A1	0.691399	0.361211
Rv0328	CDS	Rv0328	0.332662	0.571052
Rv0329c	CDS	Rv0329c	1.37613	NA
Rv0330c	CDS	Rv0330c	1.22754	0.16157
Rv0331	CDS	Rv0331	0.932835	0.0284023
Rv0332	CDS	Rv0332	0.000239572	0.999711
Rv0333	CDS	Rv0333	-0.00555004	0.992699
Rv0334	CDS	rmlA	0.149001	0.763168
Rv0335c	CDS	PE6	-0.305666	0.620092
Rv0336	CDS	Rv0336	-0.591241	0.0884333
Rv0337c	CDS	aspC	0.0378064	0.947533
Rv0338c	CDS	Rv0338c	-0.099107	0.81268
Rv0339c	CDS	Rv0339c	0.298956	0.502706
Rv0340	CDS	Rv0340	0.127272	0.813061
Rv0341	CDS	iniB	1.20116	0.00675533
Rv0342	CDS	iniA	0.983385	0.00721309
Rv0343	CDS	iniC	0.752238	0.0585008
Rv0344c	CDS	lpqJ	0.663919	0.416199
Rv0345	CDS	Rv0345	1.1335	0.00984573
Rv0346c	CDS	ansP2	0.424357	0.366959
Rv0347	CDS	Rv0347	1.26049	0.000209737
Rv0348	CDS	Rv0348	1.12976	0.00195644
Rv0349	CDS	Rv0349	1.20221	0.00386771
Rv0350	CDS	dnaK	1.31477	1.39993e-07
Rv0351	CDS	grpE	1.05483	0.000279597
Rv0352	CDS	dnaJ1	1.17374	1.38587e-05
Rv0353	CDS	hspR	1.41759	5.08256e-06
Rv0354c	CDS	PPE7	1.24581	0.0919218
Rv0355c	CDS	PPE8	1.1133	0.0012163
Rv0356c	CDS	Rv0356c	1.27748	0.00518434
Rv0357c	CDS	purA	0.691957	0.0855436
Rv0358	CDS	Rv0358	1.07055	0.00799096
Rv0359	CDS	Rv0359	1.22181	0.006005
Rv0360c	CDS	Rv0360c	0.720886	0.073395
Rv0361	CDS	Rv0361	1.11706	0.000788525
Rv0362	CDS	mgtE	1.82317	1.14459e-05
Rv0363c	CDS	fba	-0.192235	0.600037
Rv0364	CDS	Rv0364	-0.0106844	0.989629
Rv0365c	CDS	Rv0365c	0.0284353	0.960873
Rv0366c	CDS	Rv0366c	0.581801	0.19637
Rv0367c	CDS	Rv0367c	0.182433	0.767375
Rv0368c	CDS	Rv0368c	1.4114	0.00010299
Rv0369c	CDS	Rv0369c	1.69406	3.3143e-05
Rv0370c	CDS	Rv0370c	2.07556	1.63922e-07
Rv0371c	CDS	Rv0371c	2.11063	1.56518e-06
Rv0372c	CDS	Rv0372c	0.902261	0.0229681
Rv0373c	CDS	Rv0373c	1.44257	5.01363e-07
Rv0374c	CDS	Rv0374c	1.81243	1.85968e-08
Rv0375c	CDS	Rv0375c	1.63942	9.55232e-07
Rv0376c	CDS	Rv0376c	1.52219	2.07944e-07
Rv0377	CDS	Rv0377	-0.274877	0.638391
Rv0378	CDS	Rv0378	0.475238	0.569958
Rv0379	CDS	secE2	0.0766169	0.941439
Rv0380c	CDS	Rv0380c	2.40039	7.63803e-14
Rv0381c	CDS	Rv0381c	2.03436	4.40032e-12
Rv0382c	CDS	pyrE	1.88439	4.3255e-10
Rv0383c	CDS	Rv0383c	2.03936	3.08616e-14
Rv0384c	CDS	clpB	2.05241	2.35806e-15
Rv0385	CDS	Rv0385	-0.361861	0.438709
Rv0386	CDS	Rv0386	-0.514045	0.17411
Rv0387c	CDS	Rv0387c	-1.00239	0.0206572
Rv0388c	CDS	PPE9	-1.12516	0.0148929
Rv0389	CDS	purT	-0.308238	0.577506
Rv0390	CDS	Rv0390	-0.204326	0.732578
Rv0391	CDS	metZ	0.0579029	0.928524
Rv0392c	CDS	ndhA	0.0183771	0.978872
Rv0393	CDS	Rv0393	1.01637	0.0342521
Rv0394c	CDS	Rv0394c	-0.262867	0.673036
Rv0395	CDS	Rv0395	1.06257	0.212544
Rv0396	CDS	Rv0396	0.501219	0.521021
Rv0397	CDS	Rv0397	0.0137359	0.989629
Rv0397A	CDS	Rv0397A	-0.739456	0.10679
Rv0398c	CDS	Rv0398c	0.492146	0.50062
Rv0399c	CDS	lpqK	0.0844364	0.896089
Rv0400c	CDS	fadE7	-0.681776	0.045542
Rv0401	CDS	Rv0401	-0.255833	0.744312
Rv0402c	CDS	mmpL1	0.654169	0.183553
Rv0403c	CDS	mmpS1	0.53464	0.478103
Rv0404	CDS	fadD30	0.926332	0.0685523
Rv0405	CDS	pks6	-0.188419	0.667152
Rv0406c	CDS	Rv0406c	0.784118	0.0894552
Rv0407	CDS	fgd1	-0.0384137	0.943075
Rv0408	CDS	pta	0.210778	0.616312
Rv0409	CDS	ackA	0.376018	0.459591
Rv0410c	CDS	pknG	0.328085	0.321518
Rv0411c	CDS	glnH	-0.333457	0.343881
Rv0412c	CDS	Rv0412c	0.0908987	0.833641
Rv0413	CDS	mutT3	-0.252712	0.635764
Rv0414c	CDS	thiE	-0.211879	0.824152
Rv0415	CDS	thiO	-0.813208	0.0316655
Rv0416	CDS	thiS	-0.497797	0.225237
Rv0417	CDS	thiG	-0.853499	0.00595549
Rv0418	CDS	lpqL	-0.0636947	0.90241
Rv0419	CDS	lpqM	-0.763491	0.00869456
Rv0420c	CDS	Rv0420c	-0.664938	0.104237
Rv0421c	CDS	Rv0421c	-0.509128	0.270918
Rv0422c	CDS	thiD	-0.944059	0.0037813
Rv0423c	CDS	thiC	-0.945153	0.000750934
Rv0424c	CDS	Rv0424c	-0.847643	0.0348918
Rv0425c	CDS	ctpH	-0.960293	0.00211119
Rv0426c	CDS	Rv0426c	-0.894956	0.00702462
Rv0427c	CDS	xthA	0.805479	0.150233
Rv0428c	CDS	Rv0428c	0.621293	0.270979
Rv0429c	CDS	def	0.880495	0.142442
Rv0430	CDS	Rv0430	0.0120268	0.991695
Rv0431	CDS	Rv0431	-0.343697	0.63166
Rv0432	CDS	sodC	-0.262426	0.65739
Rv0433	CDS	Rv0433	-0.530645	0.230779
Rv0434	CDS	Rv0434	-0.572008	0.269399
Rv0435c	CDS	Rv0435c	1.03856	0.00631545
Rv0436c	CDS	pssA	0.678559	0.1301
Rv0437c	CDS	psd	0.113587	0.866715
Rv0438c	CDS	moeA2	-0.20632	0.695466
Rv0439c	CDS	Rv0439c	0.413697	0.394236
Rv0440	CDS	groEL2	0.448833	0.318786
Rv0441c	CDS	Rv0441c	-0.673497	0.0600672
Rv0442c	CDS	PPE10	-0.141569	0.735112
Rv0443	CDS	Rv0443	0.167038	0.762201
Rv0444c	CDS	rskA	0.989799	0.0379593
Rv0445c	CDS	sigK	1.17412	0.0057788
Rv0446c	CDS	Rv0446c	0.882156	0.0364983
Rv0447c	CDS	ufaA1	0.986273	0.017966
Rv0448c	CDS	Rv0448c	0.968114	0.0768302
Rv0449c	CDS	Rv0449c	0.427781	0.285748
Rv0450c	CDS	mmpL4	0.529907	0.127406
Rv0451c	CDS	mmpS4	0.649374	0.187156
Rv0452	CDS	Rv0452	0.581813	0.238424
Rv0453	CDS	PPE11	0.040242	0.941439
Rv0454	CDS	Rv0454	0.43188	0.54311
Rv0455c	CDS	Rv0455c	-0.493461	0.202736
Rv0456A	CDS	mazF1	-0.800546	0.209151
Rv0456B	CDS	mazE1	-0.581088	0.415977
Rv0456c	CDS	echA2	0.00955095	0.989629
Rv0457c	CDS	Rv0457c	0.563954	0.191566
Rv0458	CDS	Rv0458	-0.418462	0.247133
Rv0459	CDS	Rv0459	-0.423387	0.408422
Rv0460	CDS	Rv0460	-0.438125	0.452858
Rv0461	CDS	Rv0461	-0.728489	0.130006
Rv0462	CDS	lpdC	0.0050114	0.992324
Rv0463	CDS	Rv0463	0.527495	0.542613
Rv0464c	CDS	Rv0464c	0.296088	0.522396
Rv0465c	CDS	Rv0465c	0.272755	0.530669
Rv0466	CDS	Rv0466	0.402152	0.368708
Rv0467	CDS	icl1	0.640376	0.0676678
Rv0468	CDS	fadB2	1.20897	0.00234378
Rv0469	CDS	umaA	1.03478	0.00291532
Rv0470A	CDS	Rv0470A	-0.362524	0.516348
Rv0470c	CDS	pcaA	0.0909425	0.874886
Rv0471c	CDS	Rv0471c	0.051329	0.942441
Rv0472c	CDS	Rv0472c	-0.280956	0.556124
Rv0473	CDS	Rv0473	0.0850681	0.883917
Rv0474	CDS	Rv0474	0.884227	0.0583467
Rv0475	CDS	hbhA	0.120998	0.82925
Rv0476	CDS	Rv0476	-0.516097	0.279289
Rv0477	CDS	Rv0477	-0.375122	0.391769
Rv0478	CDS	deoC	0.253061	0.540674
Rv0479c	CDS	Rv0479c	-0.0819532	0.896849
Rv0480c	CDS	Rv0480c	-0.050151	0.938269
Rv0481c	CDS	Rv0481c	-0.111291	0.823083
Rv0482	CDS	murB	1.12585	0.00291532
Rv0483	CDS	lprQ	0.2424	0.620658
Rv0484c	CDS	Rv0484c	0.339988	0.560215
Rv0485	CDS	Rv0485	-0.108048	0.816181
Rv0486	CDS	mshA	-0.30188	0.504727
Rv0487	CDS	Rv0487	0.0864947	0.877669
Rv0488	CDS	Rv0488	0.710853	0.0605406
Rv0489	CDS	gpm1	0.453148	0.264328
Rv0490	CDS	senX3	-0.625477	0.0775529
Rv0491	CDS	regX3	-0.780326	0.0354058
Rv0492A	CDS	Rv0492A	-0.920225	0.080974
Rv0492c	CDS	Rv0492c	-0.819082	0.0327075
Rv0493c	CDS	Rv0493c	-0.644497	0.140861
Rv0494	CDS	Rv0494	-0.632434	0.395061
Rv0495c	CDS	Rv0495c	-0.34266	0.396761
Rv0496	CDS	Rv0496	-0.666182	0.0976448
Rv0497	CDS	Rv0497	-0.575008	0.173482
Rv0498	CDS	Rv0498	0.123153	0.838662
Rv0499	CDS	Rv0499	0.197979	0.756819
Rv0500	CDS	proC	0.586334	0.330513
Rv0500A	CDS	Rv0500A	0.457748	0.411655
Rv0500B	CDS	Rv0500B	0.0375247	0.955196
Rv0501	CDS	galE2	-0.0217967	0.973064
Rv0502	CDS	Rv0502	-0.495991	0.213728
Rv0503c	CDS	cmaA2	-0.654987	0.0835947
Rv0504c	CDS	Rv0504c	-0.406065	0.463371
Rv0505c	CDS	serB1	-0.782752	0.031769
Rv0506	CDS	mmpS2	-0.275505	0.679563
Rv0507	CDS	mmpL2	0.681285	0.0490106
Rv0508	CDS	Rv0508	0.371628	0.522294
Rv0509	CDS	hemA	-0.790677	0.0276251
Rv0510	CDS	hemC	-0.534177	0.238383
Rv0511	CDS	hemD	-0.573721	0.156559
Rv0512	CDS	hemB	-0.611045	0.166228
Rv0513	CDS	Rv0513	-0.103122	0.85606
Rv0514	CDS	Rv0514	-0.448709	0.459591
Rv0515	CDS	Rv0515	-0.436643	0.278353
Rv0516c	CDS	Rv0516c	-2.35461	1.98935e-07
Rv0517	CDS	Rv0517	0.0259881	0.971439
Rv0518	CDS	Rv0518	0.0599658	0.936217
Rv0519c	CDS	Rv0519c	-0.116624	0.869521
Rv0520	CDS	Rv0520	0.262307	0.704554
Rv0521	CDS	Rv0521	0.425661	0.523689
Rv0522	CDS	gabP	-0.401235	0.54649
Rv0523c	CDS	Rv0523c	-0.104168	0.868749
Rv0524	CDS	hemL	-0.028861	0.970868
Rv0525	CDS	Rv0525	0.143391	0.829577
Rv0526	CDS	Rv0526	0.545216	0.368979
Rv0527	CDS	ccdA	0.40199	0.56097
Rv0528	CDS	Rv0528	0.669433	0.202339
Rv0529	CDS	ccsA	-0.0761686	0.922876
Rv0530	CDS	Rv0530	-0.00522108	0.992674
Rv0530A	CDS	Rv0530A	-1.75276	1.81849e-05
Rv0531	CDS	Rv0531	0.462516	0.424561
Rv0532	CDS	PE_PGRS6	-0.144595	0.824059
Rv0533c	CDS	fabH	0.17217	0.686742
Rv0534c	CDS	menA	0.311415	0.597592
Rv0535	CDS	pnp	0.0510102	0.938269
Rv0536	CDS	galE3	0.0512424	0.936692
Rv0537c	CDS	Rv0537c	-0.673576	0.0439851
Rv0538	CDS	Rv0538	0.105698	0.852572
Rv0539	CDS	Rv0539	-0.264073	0.638935
Rv0540	CDS	Rv0540	-0.290178	0.578167
Rv0541c	CDS	Rv0541c	0.610899	0.171474
Rv0542c	CDS	menE	-0.0854058	0.863723
Rv0543c	CDS	Rv0543c	-0.558115	0.121386
Rv0544c	CDS	Rv0544c	-0.761133	0.0802256
Rv0545c	CDS	pitA	-0.902865	0.0118651
Rv0546c	CDS	Rv0546c	-0.227317	0.716226
Rv0547c	CDS	Rv0547c	-0.597732	0.265783
Rv0548c	CDS	menB	-0.956288	0.00277437
Rv0549c	CDS	vapC3	-0.914029	0.0148686
Rv0550c	CDS	vapB3	-0.98637	0.0252299
Rv0551c	CDS	fadD8	-0.439506	0.305966
Rv0552	CDS	Rv0552	-0.813864	0.0189575
Rv0553	CDS	menC	-1.21981	0.00186091
Rv0554	CDS	bpoC	0.0231978	0.979399
Rv0555	CDS	menD	-0.55417	0.160847
Rv0556	CDS	Rv0556	0.11667	0.827867
Rv0557	CDS	mgtA	-0.856021	0.00424951
Rv0558	CDS	menH	-0.923135	0.00686148
Rv0559c	CDS	Rv0559c	-0.57325	0.186887
Rv0560c	CDS	Rv0560c	0.291911	0.645877
Rv0561c	CDS	Rv0561c	0.279921	0.697105
Rv0562	CDS	grcC1	-0.581479	0.104278
Rv0563	CDS	htpX	0.206222	0.577079
Rv0564c	CDS	gpdA1	-0.82707	0.147362
Rv0565c	CDS	Rv0565c	-0.350375	0.564777
Rv0566c	CDS	Rv0566c	-0.234936	0.790685
Rv0567	CDS	Rv0567	0.154301	0.730394
Rv0568	CDS	cyp135B1	-0.52387	0.0925124
Rv0569	CDS	Rv0569	-0.189319	0.692509
Rv0570	CDS	nrdZ	0.15215	0.757847
Rv0571c	CDS	Rv0571c	-0.90728	0.0268009
Rv0572c	CDS	Rv0572c	-0.533855	0.380385
Rv0573c	CDS	pncB2	-0.611849	0.239057
Rv0574c	CDS	Rv0574c	-0.699617	0.073395
Rv0575c	CDS	Rv0575c	-0.402206	0.414045
Rv0576	CDS	Rv0576	0.00801677	0.989629
Rv0577	CDS	TB27.3	-0.215396	0.625243
Rv0578c	CDS	PE_PGRS7	-1.4862	1.05545e-06
Rv0579	CDS	Rv0579	-0.830744	0.0233067
Rv0580c	CDS	Rv0580c	-0.665438	0.304537
Rv0581	CDS	vapB26	-0.370653	0.406471
Rv0582	CDS	vapC26	-0.764545	0.0604991
Rv0583c	CDS	lpqN	0.542458	0.546352
Rv0584	CDS	Rv0584	0.133905	0.783086
Rv0585c	CDS	Rv0585c	0.858591	0.0991707
Rv0586	CDS	mce2R	-0.22958	0.577079
Rv0587	CDS	yrbE2A	-0.118089	0.787621
Rv0588	CDS	yrbE2B	0.0778474	0.858103
Rv0589	CDS	mce2A	0.0298421	0.960933
Rv0590	CDS	mce2B	0.280055	0.556115
Rv0590A	CDS	Rv0590A	-0.0637678	0.919666
Rv0591	CDS	mce2C	0.0820477	0.883917
Rv0592	CDS	mce2D	0.545781	0.219471
Rv0593	CDS	lprL	0.885197	0.0303497
Rv0594	CDS	mce2F	0.291397	0.462462
Rv0595c	CDS	vapC4	0.387108	0.457949
Rv0596c	CDS	vapB4	-0.0474697	0.958485
Rv0597c	CDS	Rv0597c	-0.275078	0.607458
Rv0598c	CDS	vapC27	-0.787354	0.0945277
Rv0599c	CDS	vapB27	-0.911252	0.102523
Rv0600c	CDS	Rv0600c	0.0609276	NA
Rv0601c	CDS	Rv0601c	0.930758	NA
Rv0602c	CDS	tcrA	0.81363	0.275176
Rv0603	CDS	Rv0603	-0.240416	0.680126
Rv0604	CDS	lpqO	0.0380338	0.942441
Rv0605	CDS	Rv0605	1.47443	1.4686e-05
Rv0606	CDS	Rv0606	1.40606	7.65017e-06
Rv0607	CDS	Rv0607	1.55554	1.83495e-05
Rv0608	CDS	vapB28	0.864674	0.0121108
Rv0609	CDS	vapC28	0.751858	0.0218043
Rv0609A	CDS	Rv0609A	0.902292	0.024369
Rv0610c	CDS	Rv0610c	-1.22421	7.0377e-05
Rv0611c	CDS	Rv0611c	-0.991481	0.0205073
Rv0612	CDS	Rv0612	-1.23694	1.6476e-06
Rv0613c	CDS	Rv0613c	0.128407	0.806938
Rv0614	CDS	Rv0614	-0.475586	0.275721
Rv0615	CDS	Rv0615	-1.68097	0.000167688
Rv0616A	CDS	vapB29	-0.697542	0.109796
Rv0616c	CDS	Rv0616c	0.0244133	0.985129
Rv0617	CDS	vapC29	-0.737735	0.034552
Rv0618	CDS	galTa	-0.631221	0.144849
Rv0619	CDS	galTb	-0.235373	0.689043
Rv0620	CDS	galK	-0.010656	0.989629
Rv0621	CDS	Rv0621	-0.00591539	0.991695
Rv0622	CDS	Rv0622	-0.0216752	0.978253
Rv0623	CDS	vapB30	-0.150977	0.819187
Rv0624	CDS	vapC30	0.484489	0.347842
Rv0625c	CDS	Rv0625c	-0.964348	0.0265473
Rv0626	CDS	vapB5	0.411709	0.36505
Rv0627	CDS	vapC5	0.364548	0.429691
Rv0628c	CDS	Rv0628c	-1.08503	0.000767884
Rv0629c	CDS	recD	-0.00454831	0.994397
Rv0630c	CDS	recB	0.104185	0.877657
Rv0631c	CDS	recC	0.500349	0.278353
Rv0632c	CDS	echA3	0.274319	0.546352
Rv0633c	CDS	Rv0633c	0.133453	0.793924
Rv0634A	CDS	Rv0634A	0.439818	0.557139
Rv0634B	CDS	rpmG2	-0.00475189	0.993185
Rv0634c	CDS	Rv0634c	0.628341	0.106618
Rv0635	CDS	hadA	-0.231551	0.624636
Rv0636	CDS	hadB	0.0381709	0.948154
Rv0637	CDS	hadC	0.0360256	0.954152
Rv0638	CDS	secE1	-0.724196	0.00984346
Rv0639	CDS	nusG	-0.90228	0.00136531
Rv0640	CDS	rplK	-0.873761	0.0309587
Rv0641	CDS	rplA	-0.812382	0.0119372
Rv0642c	CDS	mmaA4	0.725047	0.0284023
Rv0643c	CDS	mmaA3	1.03247	0.0028881
Rv0644c	CDS	mmaA2	1.15014	0.00561669
Rv0645c	CDS	mmaA1	1.59938	0.000261936
Rv0646c	CDS	lipG	0.290248	0.608862
Rv0647c	CDS	Rv0647c	0.284894	0.593457
Rv0648	CDS	Rv0648	0.319446	0.571773
Rv0649	CDS	fabD2	0.470335	0.525375
Rv0650	CDS	Rv0650	0.100647	0.914228
Rv0651	CDS	rplJ	0.337109	0.502706
Rv0652	CDS	rplL	0.0876364	0.914852
Rv0653c	CDS	Rv0653c	0.401527	0.42515
Rv0654	CDS	Rv0654	-0.864844	0.011628
Rv0655	CDS	mkl	-0.797494	0.0190721
Rv0656c	CDS	vapC6	0.218659	0.682949
Rv0657c	CDS	vapB6	0.132395	0.837395
Rv0658c	CDS	Rv0658c	-0.729135	0.0601182
Rv0659c	CDS	mazF2	-0.912048	0.0100206
Rv0660c	CDS	mazE2	-0.888987	0.00893357
Rv0661c	CDS	vapC7	0.0939989	NA
Rv0662c	CDS	vapB7	0.908887	NA
Rv0663	CDS	atsD	-0.244395	0.560215
Rv0664	CDS	vapB8	-0.282381	0.689043
Rv0665	CDS	vapC8	-0.690614	0.304537
Rv0666	CDS	Rv0666	-0.577187	0.452968
Rv0667	CDS	rpoB	-0.666278	0.036377
Rv0668	CDS	rpoC	-0.614294	0.0310013
Rv0669c	CDS	Rv0669c	0.356666	0.630836
Rv0670	CDS	end	-0.587998	0.120321
Rv0671	CDS	lpqP	-0.628755	0.0985909
Rv0672	CDS	fadE8	-0.781926	0.00488677
Rv0673	CDS	echA4	-0.662461	0.034136
Rv0674	CDS	Rv0674	-0.789668	0.0296057
Rv0675	CDS	echA5	-0.782946	0.0247604
Rv0676c	CDS	mmpL5	-0.460499	0.138334
Rv0677c	CDS	mmpS5	-0.677428	0.0383538
Rv0678	CDS	Rv0678	-0.593376	0.0871231
Rv0679c	CDS	Rv0679c	-0.201981	0.838176
Rv0680c	CDS	Rv0680c	-0.812619	0.279822
Rv0681	CDS	Rv0681	-0.842141	0.0221365
Rv0682	CDS	rpsL	-0.472361	0.17548
Rv0683	CDS	rpsG	-0.244154	0.529214
Rv0684	CDS	fusA1	-0.391451	0.199352
Rv0685	CDS	tuf	-0.31521	0.349204
Rv0686	CDS	Rv0686	0.131762	0.753152
Rv0687	CDS	Rv0687	1.26827	3.3143e-05
Rv0688	CDS	Rv0688	0.827849	0.01472
Rv0689c	CDS	Rv0689c	0.153137	0.88545
Rv0690c	CDS	Rv0690c	0.186928	0.702408
Rv0691A	CDS	Rv0691A	0.298072	0.565049
Rv0691c	CDS	Rv0691c	0.0926158	0.878067
Rv0692	CDS	Rv0692	0.0237215	0.976091
Rv0693	CDS	pqqE	0.0159732	0.979484
Rv0694	CDS	lldD1	-0.214214	0.63658
Rv0695	CDS	Rv0695	-0.149927	0.765909
Rv0696	CDS	Rv0696	0.202989	0.63523
Rv0697	CDS	Rv0697	5.6257e-05	0.999861
Rv0698	CDS	Rv0698	0.491082	0.346134
Rv0699	CDS	Rv0699	0.287317	0.72915
Rv0700	CDS	rpsJ	-0.110616	0.838176
Rv0701	CDS	rplC	-0.271426	0.540021
Rv0702	CDS	rplD	-0.465692	0.209151
Rv0703	CDS	rplW	-0.56243	0.248349
Rv0704	CDS	rplB	-0.37771	0.415977
Rv0705	CDS	rpsS	-0.643525	0.183553
Rv0706	CDS	rplV	-0.7013	0.108075
Rv0707	CDS	rpsC	-0.532441	0.292678
Rv0708	CDS	rplP	-0.103034	0.862844
Rv0709	CDS	rpmC	0.0137508	0.98895
Rv0710	CDS	rpsQ	0.0623432	0.928524
Rv0711	CDS	atsA	0.560564	0.139533
Rv0712	CDS	Rv0712	0.189983	0.757597
Rv0713	CDS	Rv0713	0.856181	0.213909
Rv0714	CDS	rplN	-0.0929779	0.881321
Rv0715	CDS	rplX	-0.339182	0.518463
Rv0716	CDS	rplE	-0.686165	0.181511
Rv0717	CDS	rpsN1	-0.779893	0.191566
Rv0718	CDS	rpsH	-0.641804	0.230779
Rv0719	CDS	rplF	-0.799695	0.0672736
Rv0720	CDS	rplR	-1.20259	0.00778596
Rv0721	CDS	rpsE	-0.94831	0.0268009
Rv0722	CDS	rpmD	-1.02388	0.0153279
Rv0723	CDS	rplO	-0.485126	0.275854
Rv0724	CDS	sppA	-1.24261	1.39582e-06
Rv0724A	CDS	Rv0724A	1.36641	0.0249787
Rv0725c	CDS	Rv0725c	1.19016	0.00709592
Rv0726c	CDS	Rv0726c	0.934455	0.0324329
Rv0727c	CDS	fucA	0.445858	0.53571
Rv0728c	CDS	serA2	0.389144	0.508997
Rv0729	CDS	xylB	-0.745041	0.0247604
Rv0730	CDS	Rv0730	-0.616394	0.0801415
Rv0731c	CDS	Rv0731c	0.771987	0.0555428
Rv0732	CDS	secY	0.602788	0.142388
Rv0733	CDS	adk	0.258772	0.594022
Rv0734	CDS	mapA	-0.0193004	0.980814
Rv0735	CDS	sigL	0.167914	0.732578
Rv0736	CDS	rslA	0.289486	0.489014
Rv0737	CDS	Rv0737	0.555737	0.224372
Rv0738	CDS	Rv0738	-0.626275	0.186474
Rv0739	CDS	Rv0739	-0.250277	0.546352
Rv0740	CDS	Rv0740	-0.742686	0.0308488
Rv0741	CDS	Rv0741	-0.701309	0.0459034
Rv0742	CDS	PE_PGRS8	-0.144578	0.81129
Rv0743c	CDS	Rv0743c	-0.0175212	0.982749
Rv0744c	CDS	Rv0744c	0.833034	0.0587126
Rv0745	CDS	Rv0745	-0.149516	0.85398
Rv0746	CDS	PE_PGRS9	-0.791435	0.0635467
Rv0747	CDS	PE_PGRS10	-1.92059	3.95708e-09
Rv0748	CDS	vapB31	-1.44645	0.000191297
Rv0749	CDS	vapC31	-1.24278	0.000508806
Rv0749A	CDS	Rv0749A	0.724481	0.0500575
Rv0750	CDS	Rv0750	-0.717269	0.100875
Rv0751c	CDS	mmsB	-0.850032	0.0225018
Rv0752c	CDS	fadE9	-0.773613	0.0366539
Rv0753c	CDS	mmsA	-0.501552	0.199383
Rv0754	CDS	PE_PGRS11	-0.196503	0.734006
Rv0755A	CDS	Rv0755A	-0.536752	0.216489
Rv0755c	CDS	PPE12	-0.193143	0.595668
Rv0756c	CDS	Rv0756c	0.00126043	0.999092
Rv0757	CDS	phoP	-0.816288	0.0233067
Rv0758	CDS	phoR	-0.750578	0.0352253
Rv0759c	CDS	Rv0759c	2.08877	1.54726e-06
Rv0760c	CDS	Rv0760c	0.244112	0.699726
Rv0761c	CDS	adhB	-0.00976577	0.989922
Rv0762c	CDS	Rv0762c	0.0387808	0.961255
Rv0763c	CDS	Rv0763c	0.195685	0.788686
Rv0764c	CDS	cyp51	-0.00893465	0.989629
Rv0765c	CDS	Rv0765c	-0.16605	0.728623
Rv0766c	CDS	cyp123	-0.0993171	0.850391
Rv0767c	CDS	Rv0767c	-0.535928	0.291494
Rv0768	CDS	aldA	-0.290658	0.43846
Rv0769	CDS	Rv0769	-0.579255	0.127063
Rv0770	CDS	Rv0770	-0.0436904	0.936692
Rv0771	CDS	Rv0771	0.0330039	0.969279
Rv0772	CDS	purD	-0.11313	0.833938
Rv0773c	CDS	ggtA	0.11413	0.871556
Rv0774c	CDS	Rv0774c	0.299074	0.672826
Rv0775	CDS	Rv0775	-0.110382	0.813985
Rv0776c	CDS	Rv0776c	-0.64628	0.187782
Rv0777	CDS	purB	-0.115929	0.809262
Rv0778	CDS	cyp126	0.383153	0.429638
Rv0779c	CDS	Rv0779c	-0.609393	0.32679
Rv0780	CDS	purC	0.166844	0.80671
Rv0781	CDS	ptrBa	0.613888	0.254171
Rv0782	CDS	ptrBb	0.418095	0.373793
Rv0783c	CDS	emrB	0.0256233	0.976091
Rv0784	CDS	Rv0784	-0.520327	0.32821
Rv0785	CDS	Rv0785	-0.309032	0.595284
Rv0786c	CDS	Rv0786c	-0.557249	0.238309
Rv0787	CDS	Rv0787	-0.0642375	0.929781
Rv0787A	CDS	Rv0787A	-0.569506	0.240345
Rv0788	CDS	purQ	-0.770209	0.0342848
Rv0789c	CDS	Rv0789c	-0.832785	0.00350344
Rv0790c	CDS	Rv0790c	0.972161	0.014414
Rv0791c	CDS	Rv0791c	1.33419	0.000258566
Rv0792c	CDS	Rv0792c	0.814055	0.0287045
Rv0793	CDS	Rv0793	0.544244	0.232807
Rv0794c	CDS	Rv0794c	1.06379	0.00253553
Rv0795	CDS	Rv0795	0.260304	0.726525
Rv0796	CDS	Rv0796	0.952792	0.0727663
Rv0797	CDS	Rv0797	-0.205839	0.774083
Rv0798c	CDS	cfp29	0.703748	0.154577
Rv0799c	CDS	Rv0799c	0.338186	0.512881
Rv0800	CDS	pepC	-0.268969	0.633535
Rv0801	CDS	Rv0801	-0.889508	0.205971
Rv0802c	CDS	Rv0802c	0.636785	0.117172
Rv0803	CDS	purL	-0.14518	0.802811
Rv0804	CDS	Rv0804	0.427516	0.625795
Rv0805	CDS	Rv0805	0.666952	0.0835646
Rv0806c	CDS	cpsY	0.425383	0.293046
Rv0807	CDS	Rv0807	0.759759	0.033905
Rv0808	CDS	purF	-0.0504365	0.917679
Rv0809	CDS	purM	0.73588	0.0488298
Rv0810c	CDS	Rv0810c	-0.835588	0.0208433
Rv0811c	CDS	Rv0811c	-0.246847	0.518319
Rv0812	CDS	Rv0812	0.88209	0.0330815
Rv0813c	CDS	Rv0813c	-0.911345	0.0045145
Rv0814c	CDS	sseC2	-0.937541	0.00170057
Rv0815c	CDS	cysA2	-1.08565	6.10559e-05
Rv0816c	CDS	thiX	0.778642	0.129545
Rv0817c	CDS	Rv0817c	0.513199	0.259673
Rv0818	CDS	Rv0818	-0.393651	0.366884
Rv0819	CDS	mshD	-0.180254	0.682949
Rv0820	CDS	phoT	0.469183	0.271234
Rv0821c	CDS	phoY2	-0.611703	0.254983
Rv0822c	CDS	Rv0822c	0.0221644	0.973577
Rv0823c	CDS	Rv0823c	-0.493766	0.185222
Rv0824c	CDS	desA1	0.142617	0.735638
Rv0825c	CDS	Rv0825c	-0.0954518	0.87145
Rv0826	CDS	Rv0826	0.211363	0.686301
Rv0827c	CDS	kmtR	-0.380193	0.490494
Rv0828c	CDS	Rv0828c	0.111636	0.877669
Rv0829	CDS	Rv0829	1.34107	0.0225304
Rv0830	CDS	Rv0830	0.18393	0.750902
Rv0831c	CDS	Rv0831c	0.126108	0.797639
Rv0832	CDS	PE_PGRS12	-1.15987	0.00132234
Rv0833	CDS	PE_PGRS13	-1.08477	0.0182475
Rv0834c	CDS	PE_PGRS14	-1.56015	1.13473e-06
Rv0835	CDS	lpqQ	-0.249821	0.558764
Rv0836c	CDS	Rv0836c	0.265937	0.689021
Rv0837c	CDS	Rv0837c	-0.028509	0.97103
Rv0838	CDS	lpqR	0.0214131	0.976091
Rv0839	CDS	Rv0839	-0.259838	0.577335
Rv0840c	CDS	pip	-0.978862	0.0296057
Rv0841	CDS	Rv0841	0.0192246	0.978634
Rv0842	CDS	Rv0842	0.293784	0.530669
Rv0843	CDS	Rv0843	0.574491	0.182442
Rv0844c	CDS	narL	-0.966275	0.0303896
Rv0845	CDS	Rv0845	0.811773	0.0392404
Rv0846c	CDS	Rv0846c	0.206579	0.702626
Rv0847	CDS	lpqS	0.610913	0.209151
Rv0848	CDS	cysK2	0.23428	0.649827
Rv0849	CDS	Rv0849	-0.00942178	0.991101
Rv0850	CDS	Rv0850	-0.0559037	0.954079
Rv0851c	CDS	Rv0851c	-0.330879	0.631
Rv0852	CDS	fadD16	0.368204	0.515343
Rv0853c	CDS	pdc	-0.724368	0.138764
Rv0854	CDS	Rv0854	0.0599167	0.924807
Rv0855	CDS	far	-0.147414	0.800191
Rv0856	CDS	Rv0856	-0.665589	0.180366
Rv0857	CDS	Rv0857	-0.583573	0.140952
Rv0858c	CDS	dapC	0.581231	0.45347
Rv0859	CDS	fadA	-1.05017	0.000136925
Rv0860	CDS	fadB	-0.994074	0.000824948
Rv0861c	CDS	ercc3	-0.0384936	0.938832
Rv0862c	CDS	Rv0862c	-0.260108	0.545307
Rv0863	CDS	Rv0863	-0.325425	0.418985
Rv0864	CDS	moaC2	-0.316347	0.38015
Rv0865	CDS	mog	-0.317313	0.451535
Rv0866	CDS	moaE2	-0.399028	0.368308
Rv0867c	CDS	rpfA	-1.48594	6.72269e-06
Rv0868c	CDS	moaD2	-0.678239	0.114266
Rv0869c	CDS	moaA2	-1.24871	0.0023603
Rv0870c	CDS	Rv0870c	-0.98604	0.018408
Rv0871	CDS	cspB	-0.212691	0.635905
Rv0872c	CDS	PE_PGRS15	-1.58019	4.80926e-09
Rv0873	CDS	fadE10	-0.249034	0.481244
Rv0874c	CDS	Rv0874c	-0.738381	0.0866607
Rv0875c	CDS	Rv0875c	-0.0511759	0.952731
Rv0876c	CDS	Rv0876c	-0.377735	0.487079
Rv0877	CDS	Rv0877	0.00367471	0.993842
Rv0878c	CDS	PPE13	0.256095	0.643001
Rv0879c	CDS	Rv0879c	-0.192947	0.762201
Rv0880	CDS	Rv0880	0.759289	0.211853
Rv0881	CDS	Rv0881	1.15296	0.00778596
Rv0882	CDS	Rv0882	1.56029	0.00226768
Rv0883c	CDS	Rv0883c	-0.725684	0.0542297
Rv0884c	CDS	serC	-0.723352	0.0523707
Rv0885	CDS	Rv0885	-1.18582	0.0023455
Rv0886	CDS	fprB	-0.948032	0.00350747
Rv0887c	CDS	Rv0887c	0.356562	0.57786
Rv0888	CDS	Rv0888	0.427115	0.42034
Rv0889c	CDS	citA	-0.196628	0.725423
Rv0890c	CDS	Rv0890c	0.799886	0.104278
Rv0891c	CDS	Rv0891c	1.61997	0.0460756
Rv0892	CDS	Rv0892	1.47954	0.00131141
Rv0893c	CDS	Rv0893c	0.875224	0.29572
Rv0894	CDS	Rv0894	1.16323	0.0233067
Rv0895	CDS	Rv0895	0.629714	0.211853
Rv0896	CDS	gltA2	-0.357512	0.455594
Rv0897c	CDS	Rv0897c	-0.360621	0.306813
Rv0898c	CDS	Rv0898c	-0.660712	0.0600462
Rv0899	CDS	ompA	-0.372131	0.470823
Rv0900	CDS	Rv0900	-0.293263	0.638935
Rv0901	CDS	Rv0901	-0.429076	0.373478
Rv0902c	CDS	prrB	-0.395024	0.289228
Rv0903c	CDS	prrA	-0.812929	0.0285045
Rv0904c	CDS	accD3	0.370244	0.403149
Rv0905	CDS	echA6	-0.708073	0.0561774
Rv0906	CDS	Rv0906	-0.355808	0.426467
Rv0907	CDS	Rv0907	0.120564	0.826735
Rv0908	CDS	ctpE	0.225485	0.63115
Rv0909	CDS	Rv0909	-0.510622	0.317099
Rv0910	CDS	Rv0910	-0.488767	0.342588
Rv0911	CDS	Rv0911	-0.271034	0.65739
Rv0912	CDS	Rv0912	-0.482	0.571052
Rv0913c	CDS	Rv0913c	0.0372897	0.960873
Rv0914c	CDS	Rv0914c	-0.298882	0.560215
Rv0915c	CDS	PPE14	-0.0714102	0.904885
Rv0916c	CDS	PE7	0.626134	0.259673
Rv0917	CDS	betP	0.198626	0.761172
Rv0918	CDS	Rv0918	-0.584477	0.237153
Rv0919	CDS	Rv0919	-0.180292	0.767819
Rv0920c	CDS	Rv0920c	0.189654	0.681387
Rv0921	CDS	Rv0921	-0.552715	0.302513
Rv0922	CDS	Rv0922	-0.811273	0.024964
Rv0923c	CDS	Rv0923c	0.930917	0.0795381
Rv0924c	CDS	mntH	1.26172	0.0960442
Rv0925c	CDS	Rv0925c	0.403833	0.566799
Rv0926c	CDS	Rv0926c	0.621056	0.292714
Rv0927c	CDS	Rv0927c	0.507156	0.415323
Rv0928	CDS	pstS3	0.213145	0.733852
Rv0929	CDS	pstC2	0.773242	0.208725
Rv0930	CDS	pstA1	1.77139	0.00191367
Rv0931c	CDS	pknD	-0.160159	0.734006
Rv0932c	CDS	pstS2	-0.332767	0.459591
Rv0933	CDS	pstB	-0.323746	0.605074
Rv0934	CDS	pstS1	-0.4499	0.460621
Rv0935	CDS	pstC1	-0.179965	0.767375
Rv0936	CDS	pstA2	0.448512	0.506138
Rv0937c	CDS	mku	0.389107	0.600616
Rv0938	CDS	ligD	-0.0332815	0.969357
Rv0939	CDS	Rv0939	-0.6649	0.102619
Rv0940c	CDS	Rv0940c	-0.558699	0.285265
Rv0941c	CDS	Rv0941c	-0.606528	0.184014
Rv0942	CDS	Rv0942	-0.434093	0.679625
Rv0943c	CDS	Rv0943c	1.37392	0.108656
Rv0944	CDS	Rv0944	0.0354802	0.976091
Rv0945	CDS	Rv0945	-0.160214	0.827214
Rv0946c	CDS	pgi	0.0799717	0.89967
Rv0947c	CDS	Rv0947c	-0.244755	0.742401
Rv0948c	CDS	Rv0948c	-0.0979932	0.877791
Rv0949	CDS	uvrD1	0.166922	0.745768
Rv0950c	CDS	Rv0950c	-0.924544	0.00899327
Rv0951	CDS	sucC	0.327368	0.485037
Rv0952	CDS	sucD	0.225691	0.625782
Rv0953c	CDS	Rv0953c	1.46867	0.00380423
Rv0954	CDS	Rv0954	-0.945336	0.0184934
Rv0955	CDS	Rv0955	-0.76951	0.0439522
Rv0956	CDS	purN	-0.277207	0.620905
Rv0957	CDS	purH	-0.378971	0.338608
Rv0958	CDS	Rv0958	-0.843827	0.00404062
Rv0959	CDS	Rv0959	-0.590211	0.0915928
Rv0959A	CDS	vapB9	0.688111	0.323928
Rv0960	CDS	vapC9	0.570936	0.300361
Rv0961	CDS	Rv0961	0.250048	0.711705
Rv0962c	CDS	lprP	0.61825	0.471366
Rv0963c	CDS	Rv0963c	0.571241	0.354386
Rv0964c	CDS	Rv0964c	-0.252622	0.681594
Rv0965c	CDS	Rv0965c	-0.229436	0.702821
Rv0966c	CDS	Rv0966c	-0.529236	0.233103
Rv0967	CDS	csoR	0.904134	0.00226768
Rv0968	CDS	Rv0968	0.372299	0.354616
Rv0969	CDS	ctpV	0.133922	0.781048
Rv0970	CDS	Rv0970	0.897897	0.0200593
Rv0971c	CDS	echA7	0.673466	0.180914
Rv0972c	CDS	fadE12	1.14804	0.00139476
Rv0973c	CDS	accA2	1.00137	0.00293214
Rv0974c	CDS	accD2	1.2189	0.000803345
Rv0975c	CDS	fadE13	1.14625	0.00214277
Rv0976c	CDS	Rv0976c	1.03963	0.00317187
Rv0977	CDS	PE_PGRS16	0.0863975	0.872245
Rv0978c	CDS	PE_PGRS17	0.718113	0.101918
Rv0979A	CDS	rpmF	-0.705265	0.0696475
Rv0979c	CDS	Rv0979c	0.232074	0.739827
Rv0980c	CDS	PE_PGRS18	0.315832	0.480732
Rv0981	CDS	mprA	-0.840267	0.0284023
Rv0982	CDS	mprB	-0.921072	0.00650032
Rv0983	CDS	pepD	-0.686349	0.0419942
Rv0984	CDS	moaB2	-0.793548	0.0222563
Rv0985c	CDS	mscL	0.827116	0.0347935
Rv0986	CDS	Rv0986	0.550061	0.0710031
Rv0987	CDS	Rv0987	0.883124	0.00803636
Rv0988	CDS	Rv0988	0.452866	0.218272
Rv0989c	CDS	grcC2	1.74104	3.14681e-07
Rv0990c	CDS	Rv0990c	1.45538	6.72269e-06
Rv0991c	CDS	Rv0991c	1.7079	2.01947e-11
Rv0992c	CDS	Rv0992c	0.457941	0.377681
Rv0993	CDS	galU	-0.308166	0.517353
Rv0994	CDS	moeA1	-0.622622	0.137595
Rv0995	CDS	rimJ	-0.3013	0.512235
Rv0996	CDS	Rv0996	-0.565033	0.0644023
Rv0997	CDS	Rv0997	-0.0677872	0.896089
Rv0998	CDS	Rv0998	-0.0560938	0.905866
Rv0999	CDS	Rv0999	-0.202084	0.631948
Rv1000c	CDS	Rv1000c	0.48776	0.269381
Rv1001	CDS	arcA	-0.62918	0.0537167
Rv1002c	CDS	Rv1002c	0.0560012	0.93258
Rv1003	CDS	Rv1003	-0.574735	0.219071
Rv1004c	CDS	Rv1004c	-0.750322	0.13965
Rv1005c	CDS	pabB	-0.316088	0.558799
Rv1006	CDS	Rv1006	0.228969	0.595668
Rv1007c	CDS	metS	0.393671	0.391931
Rv1008	CDS	tatD	0.354274	0.485037
Rv1009	CDS	rpfB	0.0398047	0.954079
Rv1010	CDS	ksgA	0.169939	0.747964
Rv1011	CDS	ispE	0.513669	0.252319
Rv1012	CDS	Rv1012	0.695573	0.211853
Rv1013	CDS	pks16	0.877836	0.00984346
Rv1014c	CDS	pth	0.618658	0.289841
Rv1015c	CDS	rplY	0.0717245	0.898565
Rv1016c	CDS	lpqT	-0.0646232	0.932835
Rv1017c	CDS	prsA	-0.608818	0.205667
Rv1018c	CDS	glmU	-0.204594	0.670217
Rv1019	CDS	Rv1019	-0.588052	0.0667343
Rv1020	CDS	mfd	-0.298843	0.481822
Rv1021	CDS	Rv1021	0.52521	0.250384
Rv1022	CDS	lpqU	0.113909	0.820179
Rv1023	CDS	eno	0.021524	0.975033
Rv1024	CDS	Rv1024	0.366023	0.447493
Rv1025	CDS	Rv1025	0.220809	0.681387
Rv1026	CDS	Rv1026	0.315862	0.56664
Rv1027c	CDS	kdpE	-0.470023	0.478103
Rv1028A	CDS	kdpF	-1.01458	0.131647
Rv1028c	CDS	kdpD	-0.392553	0.286937
Rv1029	CDS	kdpA	-0.736234	0.0442615
Rv1030	CDS	kdpB	-0.606075	0.0816298
Rv1031	CDS	kdpC	-0.775906	0.0670228
Rv1032c	CDS	trcS	0.6828	0.119382
Rv1033c	CDS	trcR	0.550906	0.345642
Rv1034c	CDS	Rv1034c	1.04849	0.116624
Rv1035c	CDS	Rv1035c	1.06899	0.0291283
Rv1036c	CDS	Rv1036c	1.03456	0.0958488
Rv1037c	CDS	esxI	1.09012	0.00702462
Rv1038c	CDS	esxJ	1.18224	0.00613646
Rv1039c	CDS	PPE15	0.455579	0.21684
Rv1040c	CDS	PE8	-0.4609	0.242416
Rv1041c	CDS	Rv1041c	-0.483092	0.150273
Rv1042c	CDS	Rv1042c	-0.56711	0.111316
Rv1043c	CDS	Rv1043c	0.283238	0.499762
Rv1044	CDS	Rv1044	1.27399	0.0356557
Rv1045	CDS	Rv1045	1.24468	0.00892106
Rv1046c	CDS	Rv1046c	-0.352134	0.368146
Rv1047	CDS	Rv1047	0.165711	0.736088
Rv1048c	CDS	Rv1048c	0.309072	0.519603
Rv1049	CDS	Rv1049	-0.505034	0.526039
Rv1050	CDS	Rv1050	0.128814	NA
Rv1051c	CDS	Rv1051c	0.379751	0.682359
Rv1052	CDS	Rv1052	-0.0931733	0.887909
Rv1053c	CDS	Rv1053c	0.12603	NA
Rv1054	CDS	Rv1054	0.0333528	0.971638
Rv1055	CDS	Rv1055	-0.387445	0.683451
Rv1056	CDS	Rv1056	-0.219814	0.730078
Rv1057	CDS	Rv1057	0.00541941	0.992021
Rv1058	CDS	fadD14	0.103267	0.832195
Rv1059	CDS	Rv1059	0.5115	0.129545
Rv1060	CDS	Rv1060	0.245379	0.566799
Rv1061	CDS	Rv1061	0.584788	0.12443
Rv1062	CDS	Rv1062	0.64306	0.164048
Rv1063c	CDS	Rv1063c	-0.291874	0.564777
Rv1064c	CDS	lpqV	0.980043	0.0662052
Rv1065	CDS	Rv1065	-1.04988	0.00133671
Rv1066	CDS	Rv1066	-1.24312	0.000651605
Rv1067c	CDS	PE_PGRS19	0.405834	0.542777
Rv1068c	CDS	PE_PGRS20	0.488109	0.415977
Rv1069c	CDS	Rv1069c	0.567727	0.179923
Rv1070c	CDS	echA8	0.632235	0.156823
Rv1071c	CDS	echA9	0.255208	0.607006
Rv1072	CDS	Rv1072	0.122147	0.829577
Rv1073	CDS	Rv1073	1.12063	0.000303568
Rv1074c	CDS	fadA3	-0.810178	0.0208433
Rv1075c	CDS	Rv1075c	-0.297031	0.604042
Rv1076	CDS	lipU	0.0556516	0.918857
Rv1077	CDS	cbs	0.757999	0.0823561
Rv1078	CDS	pra	0.221313	0.655798
Rv1079	CDS	metB	0.844554	0.0460756
Rv1080c	CDS	greA	-0.839711	0.0420801
Rv1081c	CDS	Rv1081c	-0.428405	0.38221
Rv1082	CDS	mca	-0.206433	0.604812
Rv1083	CDS	Rv1083	-0.379393	0.459591
Rv1084	CDS	Rv1084	-0.12093	0.836359
Rv1085c	CDS	Rv1085c	-0.218005	0.689043
Rv1086	CDS	Rv1086	-0.823286	0.0151292
Rv1087	CDS	PE_PGRS21	-0.984792	0.00718534
Rv1087A	CDS	Rv1087A	-0.128247	0.866706
Rv1088	CDS	PE9	0.402703	0.373478
Rv1089	CDS	PE10	0.377118	0.39081
Rv1089A	CDS	celA2a	0.587051	0.190391
Rv1090	CDS	celA2b	0.0462134	0.928524
Rv1091	CDS	PE_PGRS22	-0.979558	0.0133307
Rv1092c	CDS	coaA	0.941068	0.0685523
Rv1093	CDS	glyA1	0.0896075	0.838176
Rv1094	CDS	desA2	0.567027	0.121386
Rv1095	CDS	phoH2	-0.370367	0.342588
Rv1096	CDS	Rv1096	0.648028	0.0601182
Rv1097c	CDS	Rv1097c	0.399549	0.352492
Rv1098c	CDS	fum	0.17917	0.689021
Rv1099c	CDS	glpX	-0.432207	0.246231
Rv1100	CDS	Rv1100	-0.280164	0.560889
Rv1101c	CDS	Rv1101c	-0.704001	0.0742588
Rv1102c	CDS	mazF3	-0.261692	0.591556
Rv1103c	CDS	mazE3	-0.00874774	0.991179
Rv1104	CDS	Rv1104	0.0619069	0.927554
Rv1105	CDS	Rv1105	0.65278	0.215689
Rv1106c	CDS	Rv1106c	0.122853	0.805762
Rv1107c	CDS	xseB	-0.0779688	0.914469
Rv1108c	CDS	xseA	-0.48993	0.281756
Rv1109c	CDS	Rv1109c	-0.46091	0.32941
Rv1110	CDS	lytB2	-1.11553	4.89182e-05
Rv1111c	CDS	Rv1111c	0.840033	0.0998644
Rv1112	CDS	Rv1112	-0.268079	0.50062
Rv1113	CDS	vapB32	-0.216617	0.702295
Rv1114	CDS	vapC32	-0.0161697	0.986257
Rv1115	CDS	Rv1115	0.710342	0.104278
Rv1116	CDS	Rv1116	0.400088	0.489014
Rv1116A	CDS	Rv1116A	-0.369103	0.636706
Rv1117	CDS	Rv1117	-0.445516	0.323596
Rv1118c	CDS	Rv1118c	-0.268849	0.713944
Rv1119c	CDS	Rv1119c	0.560888	NA
Rv1120c	CDS	Rv1120c	0.307237	NA
Rv1121	CDS	zwf1	0.879691	0.0115308
Rv1122	CDS	gnd2	0.69333	0.0657356
Rv1123c	CDS	bpoB	-0.649121	0.139821
Rv1124	CDS	ephC	0.0929606	0.881321
Rv1125	CDS	Rv1125	0.235735	0.671075
Rv1126c	CDS	Rv1126c	-0.558929	0.289841
Rv1127c	CDS	ppdK	-0.381115	0.41049
Rv1128c	CDS	Rv1128c	0.823193	0.130004
Rv1129c	CDS	Rv1129c	-0.371819	0.596425
Rv1130	CDS	prpD	0.12769	0.833487
Rv1131	CDS	prpC	-0.125046	0.881321
Rv1132	CDS	Rv1132	0.602333	0.21247
Rv1133c	CDS	metE	-1.03599	0.000360408
Rv1134	CDS	Rv1134	-0.139643	0.89687
Rv1135A	CDS	Rv1135A	2.11461	NA
Rv1135c	CDS	PPE16	-0.349186	0.478103
Rv1136	CDS	Rv1136	0.549209	NA
Rv1137c	CDS	Rv1137c	-0.630971	0.213483
Rv1138c	CDS	Rv1138c	-1.01699	0.00771796
Rv1139c	CDS	Rv1139c	-0.685269	0.213909
Rv1140	CDS	Rv1140	-0.0702856	0.928524
Rv1141c	CDS	echA11	-1.00127	0.00836069
Rv1142c	CDS	echA10	-1.15212	0.00427712
Rv1143	CDS	mcr	0.114285	0.838662
Rv1144	CDS	Rv1144	0.09763	0.896849
Rv1145	CDS	mmpL13a	0.447043	0.29367
Rv1146	CDS	mmpL13b	0.445703	0.278977
Rv1147	CDS	Rv1147	0.672817	0.186887
Rv1148c	CDS	Rv1148c	1.31536	6.5666e-05
Rv1149	CDS	Rv1149	-0.613862	0.0732342
Rv1150	CDS	Rv1150	-0.353893	0.314598
Rv1151c	CDS	Rv1151c	-0.225648	0.702408
Rv1152	CDS	Rv1152	-0.450348	0.24115
Rv1153c	CDS	omt	0.24635	0.684825
Rv1154c	CDS	Rv1154c	0.151272	0.811331
Rv1155	CDS	Rv1155	-0.51913	0.194724
Rv1156	CDS	Rv1156	-0.732947	0.0374999
Rv1157c	CDS	Rv1157c	-0.519028	0.261769
Rv1158c	CDS	Rv1158c	-0.390736	0.44686
Rv1159	CDS	pimE	0.503983	0.250808
Rv1159A	CDS	Rv1159A	-0.811032	0.0945341
Rv1160	CDS	mutT2	0.0241641	0.979484
Rv1161	CDS	narG	-0.929458	0.000361909
Rv1162	CDS	narH	-0.553445	0.0884333
Rv1163	CDS	narJ	-0.375512	0.412708
Rv1164	CDS	narI	-0.651227	0.130004
Rv1165	CDS	typA	0.000189927	0.999711
Rv1166	CDS	lpqW	-0.274582	0.487684
Rv1167c	CDS	Rv1167c	-0.10485	0.811168
Rv1168c	CDS	PPE17	0.00213966	0.996089
Rv1169c	CDS	lipX	0.151025	0.764609
Rv1170	CDS	mshB	0.670709	0.0666529
Rv1171	CDS	Rv1171	0.258499	0.625243
Rv1172c	CDS	PE12	-0.505995	0.181511
Rv1173	CDS	fbiC	-0.0415481	0.947433
Rv1174c	CDS	TB8.4	-1.31193	5.47273e-05
Rv1175c	CDS	fadH	-0.26522	0.602707
Rv1176c	CDS	Rv1176c	-0.267929	0.753527
Rv1177	CDS	fdxC	-0.289798	0.433408
Rv1178	CDS	Rv1178	0.516994	0.315561
Rv1179c	CDS	Rv1179c	0.0344884	0.9685
Rv1180	CDS	pks3	0.331983	0.527791
Rv1181	CDS	pks4	0.124657	0.774083
Rv1182	CDS	papA3	0.536209	0.207258
Rv1183	CDS	mmpL10	0.868379	0.0562483
Rv1184c	CDS	Rv1184c	0.636055	0.167825
Rv1185c	CDS	fadD21	0.762479	0.0541297
Rv1186c	CDS	Rv1186c	-0.227068	0.661301
Rv1187	CDS	rocA	-0.69679	0.0315379
Rv1188	CDS	Rv1188	-0.922353	0.00911977
Rv1189	CDS	sigI	-0.585271	0.179813
Rv1190	CDS	Rv1190	-0.2971	0.585036
Rv1191	CDS	Rv1191	-0.514674	0.304401
Rv1192	CDS	Rv1192	0.374066	0.370614
Rv1193	CDS	fadD36	0.168307	0.738205
Rv1194c	CDS	Rv1194c	0.920025	0.00657599
Rv1195	CDS	PE13	2.8088	1.41514e-08
Rv1196	CDS	PPE18	1.91751	3.11475e-07
Rv1197	CDS	esxK	2.05751	3.69272e-05
Rv1198	CDS	esxL	1.62608	5.02953e-05
Rv1199c	CDS	Rv1199c	0.0798549	0.881321
Rv1200	CDS	Rv1200	1.04475	0.00228046
Rv1201c	CDS	dapD	0.160103	0.756819
Rv1202	CDS	dapE	0.939553	0.0119372
Rv1203c	CDS	Rv1203c	-0.399799	0.426467
Rv1204c	CDS	Rv1204c	-0.278663	0.518463
Rv1205	CDS	Rv1205	0.565416	0.155975
Rv1206	CDS	fadD6	0.226222	0.579366
Rv1207	CDS	folP2	0.452694	0.268704
Rv1208	CDS	gpgS	0.59653	0.0870502
Rv1209	CDS	Rv1209	0.387071	0.385136
Rv1210	CDS	tagA	0.272301	0.557139
Rv1211	CDS	Rv1211	-0.167801	0.743111
Rv1212c	CDS	glgA	0.299752	0.686742
Rv1213	CDS	glgC	0.485742	0.219621
Rv1214c	CDS	PE14	0.293824	0.684522
Rv1215c	CDS	Rv1215c	-0.288393	0.556124
Rv1216c	CDS	Rv1216c	-0.519933	0.318921
Rv1217c	CDS	Rv1217c	-0.700343	0.113118
Rv1218c	CDS	Rv1218c	-0.540775	0.164048
Rv1219c	CDS	Rv1219c	-0.235714	0.607006
Rv1220c	CDS	Rv1220c	0.399657	0.495317
Rv1221	CDS	sigE	0.00708365	0.989629
Rv1222	CDS	rseA	-0.331307	0.385312
Rv1223	CDS	htrA	-0.265898	0.405264
Rv1224	CDS	tatB	-0.169721	0.625243
Rv1225c	CDS	Rv1225c	0.587607	0.23286
Rv1226c	CDS	Rv1226c	-0.0461386	0.934312
Rv1227c	CDS	Rv1227c	-0.22405	0.672586
Rv1228	CDS	lpqX	0.122622	0.779304
Rv1229c	CDS	mrp	-0.438433	0.333938
Rv1230c	CDS	Rv1230c	-0.239387	0.673826
Rv1231c	CDS	Rv1231c	0.0575448	0.960864
Rv1232c	CDS	Rv1232c	-0.781895	0.0941055
Rv1233c	CDS	Rv1233c	0.639124	0.406795
Rv1234	CDS	Rv1234	-0.216201	0.595668
Rv1235	CDS	lpqY	-0.231642	0.561218
Rv1236	CDS	sugA	0.2871	0.605678
Rv1237	CDS	sugB	0.206329	0.729652
Rv1238	CDS	sugC	0.45012	0.366728
Rv1239c	CDS	corA	-0.385693	0.382465
Rv1240	CDS	mdh	-0.0675562	0.912231
Rv1241	CDS	vapB33	-0.382041	0.477522
Rv1242	CDS	vapC33	-0.224104	0.707187
Rv1243c	CDS	PE_PGRS23	-0.637217	0.137595
Rv1244	CDS	lpqZ	0.25589	0.675369
Rv1245c	CDS	Rv1245c	-0.784385	0.0191086
Rv1246c	CDS	relE	-0.260574	0.526271
Rv1247c	CDS	relB	-0.21613	0.605837
Rv1248c	CDS	Rv1248c	-0.880241	0.00230975
Rv1249c	CDS	Rv1249c	-0.66965	0.0781591
Rv1250	CDS	Rv1250	-0.339161	0.391769
Rv1251c	CDS	Rv1251c	-0.396056	0.351347
Rv1252c	CDS	lprE	-0.604873	0.304095
Rv1253	CDS	deaD	-0.308272	0.456043
Rv1254	CDS	Rv1254	-0.379474	0.391769
Rv1255c	CDS	Rv1255c	-0.270692	0.65739
Rv1256c	CDS	cyp130	-0.330876	0.546352
Rv1257c	CDS	Rv1257c	-0.390941	0.347842
Rv1258c	CDS	Rv1258c	-0.509633	0.247122
Rv1259	CDS	udgB	0.284837	0.484822
Rv1260	CDS	Rv1260	0.509566	0.205147
Rv1261c	CDS	Rv1261c	-0.523854	0.373559
Rv1262c	CDS	Rv1262c	-0.141748	0.855119
Rv1263	CDS	amiB2	0.18522	0.686118
Rv1264	CDS	Rv1264	-0.171458	0.680126
Rv1265	CDS	Rv1265	-0.230872	0.693106
Rv1266c	CDS	pknH	-0.426669	0.391662
Rv1267c	CDS	embR	-0.531411	0.43109
Rv1268c	CDS	Rv1268c	-0.435307	0.562452
Rv1269c	CDS	Rv1269c	-1.13616	0.182442
Rv1270c	CDS	lprA	-0.533947	0.442351
Rv1271c	CDS	Rv1271c	-0.230727	0.790685
Rv1272c	CDS	Rv1272c	-0.762714	0.0852375
Rv1273c	CDS	Rv1273c	-0.788759	0.114594
Rv1274	CDS	lprB	-0.876622	0.00479952
Rv1275	CDS	lprC	-1.01335	0.00474708
Rv1276c	CDS	Rv1276c	0.105871	NA
Rv1277	CDS	Rv1277	0.0781843	0.862208
Rv1278	CDS	Rv1278	-0.270967	0.488615
Rv1279	CDS	Rv1279	0.560526	0.157944
Rv1280c	CDS	oppA	-0.305444	0.60204
Rv1281c	CDS	oppD	-0.248169	0.656753
Rv1282c	CDS	oppC	0.0975588	0.908903
Rv1283c	CDS	oppB	0.0228523	0.980864
Rv1284	CDS	canA	-0.373189	0.556439
Rv1285	CDS	cysD	-0.739714	0.0366539
Rv1286	CDS	cysN	-0.465865	0.212329
Rv1287	CDS	Rv1287	-0.714005	0.114005
Rv1288	CDS	Rv1288	-0.0142687	0.984454
Rv1289	CDS	Rv1289	-0.230701	0.665357
Rv1290A	CDS	Rv1290A	0.0959786	0.909497
Rv1290c	CDS	Rv1290c	0.61469	0.29367
Rv1291c	CDS	Rv1291c	0.0856207	0.940597
Rv1292	CDS	argS	-0.487869	0.203357
Rv1293	CDS	lysA	-0.613474	0.127406
Rv1294	CDS	thrA	-0.861316	0.0366539
Rv1295	CDS	thrC	-1.10808	0.00428723
Rv1296	CDS	thrB	0.806928	0.0336407
Rv1297	CDS	rho	-0.667452	0.0661259
Rv1298	CDS	rpmE	0.0555509	0.915115
Rv1299	CDS	prfA	-0.130929	0.732578
Rv1300	CDS	hemK	-0.187667	0.622629
Rv1301	CDS	Rv1301	-0.236637	0.556115
Rv1302	CDS	rfe	0.0520631	0.928164
Rv1303	CDS	Rv1303	0.312148	0.60317
Rv1304	CDS	atpB	0.945477	0.0525739
Rv1305	CDS	atpE	0.456763	0.356872
Rv1306	CDS	atpF	0.277979	0.577335
Rv1307	CDS	atpH	0.671342	0.0849764
Rv1308	CDS	atpA	0.585259	0.163575
Rv1309	CDS	atpG	0.722156	0.108
Rv1310	CDS	atpD	0.158613	0.749512
Rv1311	CDS	atpC	0.620038	0.182561
Rv1312	CDS	Rv1312	0.110396	0.852271
Rv1313c	CDS	Rv1313c	-0.309708	0.527125
Rv1314c	CDS	Rv1314c	0.235859	0.701533
Rv1315	CDS	murA	0.0707894	0.896849
Rv1316c	CDS	ogt	0.795296	0.107199
Rv1317c	CDS	alkA	0.774096	0.046584
Rv1318c	CDS	Rv1318c	-0.0501422	0.938539
Rv1319c	CDS	Rv1319c	0.689102	0.131647
Rv1320c	CDS	Rv1320c	0.882543	0.045483
Rv1321	CDS	Rv1321	-0.114225	0.793924
Rv1322	CDS	Rv1322	0.247634	0.594544
Rv1322A	CDS	Rv1322A	-0.544523	0.164609
Rv1323	CDS	fadA4	-0.832462	0.00462696
Rv1324	CDS	Rv1324	-0.523798	0.109776
Rv1325c	CDS	PE_PGRS24	-0.695168	0.19761
Rv1326c	CDS	glgB	0.131776	0.817024
Rv1327c	CDS	glgE	-0.420626	0.308697
Rv1328	CDS	glgP	0.353277	0.325586
Rv1329c	CDS	dinG	-0.0703042	0.899242
Rv1330c	CDS	pncB1	-0.120555	0.822423
Rv1331	CDS	Rv1331	-1.03795	0.000367693
Rv1332	CDS	Rv1332	-0.923364	0.000765518
Rv1333	CDS	Rv1333	-0.76475	0.0100956
Rv1334	CDS	mec	1.03814	0.00136707
Rv1335	CDS	cysO	0.503268	0.148388
Rv1336	CDS	cysM	0.194905	0.57415
Rv1337	CDS	Rv1337	-0.156654	0.70299
Rv1338	CDS	murI	0.304097	0.406665
Rv1339	CDS	Rv1339	0.953035	0.00186386
Rv1340	CDS	rphA	0.748747	0.0293322
Rv1341	CDS	Rv1341	0.874701	0.0359011
Rv1342c	CDS	Rv1342c	0.277243	0.625952
Rv1343c	CDS	lprD	0.118104	0.854491
Rv1344	CDS	mbtL	0.619945	0.125865
Rv1345	CDS	mbtM	0.0866014	0.881367
Rv1346	CDS	mbtN	0.458598	0.17411
Rv1347c	CDS	mbtK	0.873674	0.173855
Rv1348	CDS	irtA	0.5695	0.0916196
Rv1349	CDS	irtB	0.712857	0.0602615
Rv1350	CDS	fabG2	0.641788	0.156559
Rv1351	CDS	Rv1351	0.557102	0.279822
Rv1352	CDS	Rv1352	0.425474	0.414313
Rv1353c	CDS	Rv1353c	0.964295	0.260792
Rv1354c	CDS	Rv1354c	1.02218	0.0762611
Rv1355c	CDS	moeY	0.524106	0.38277
Rv1356c	CDS	Rv1356c	0.592032	0.405395
Rv1357c	CDS	Rv1357c	2.771	0.00400867
Rv1358	CDS	Rv1358	0.490009	0.254171
Rv1359	CDS	Rv1359	0.301267	0.667781
Rv1360	CDS	Rv1360	0.301418	0.663488
Rv1361c	CDS	PPE19	-0.126362	0.779851
Rv1362c	CDS	Rv1362c	-0.367023	0.521263
Rv1363c	CDS	Rv1363c	-0.353085	0.591556
Rv1364c	CDS	Rv1364c	-0.568182	0.199352
Rv1365c	CDS	rsfA	0.0277777	0.979399
Rv1366	CDS	Rv1366	-0.000332307	0.999711
Rv1366A	CDS	Rv1366A	-0.222264	0.732578
Rv1367c	CDS	Rv1367c	0.437164	0.501464
Rv1368	CDS	lprF	-0.655499	0.142987
Rv1369c	CDS	Rv1369c	0.909822	0.0823561
Rv1370c	CDS	Rv1370c	0.709208	0.242763
Rv1371	CDS	Rv1371	0.479551	0.48058
Rv1372	CDS	Rv1372	0.0718444	0.917679
Rv1373	CDS	Rv1373	0.134873	0.809262
Rv1374c	CDS	Rv1374c	1.27966	0.00307618
Rv1375	CDS	Rv1375	-0.588485	0.0527228
Rv1376	CDS	Rv1376	-0.610385	0.0991707
Rv1377c	CDS	Rv1377c	-0.465374	0.367141
Rv1378c	CDS	Rv1378c	-0.821751	0.0127262
Rv1379	CDS	pyrR	-0.619999	0.251382
Rv1380	CDS	pyrB	-0.402511	0.518204
Rv1381	CDS	pyrC	0.295657	0.540674
Rv1382	CDS	Rv1382	0.515963	0.312183
Rv1383	CDS	carA	0.31102	0.522674
Rv1384	CDS	carB	1.0202	0.00526258
Rv1385	CDS	pyrF	0.463546	0.474851
Rv1386	CDS	PE15	-1.14707	0.000303568
Rv1387	CDS	PPE20	-0.858666	0.00568259
Rv1388	CDS	mihF	-0.528767	0.137876
Rv1389	CDS	gmk	-0.470299	0.165617
Rv1390	CDS	rpoZ	-0.4914	0.0985909
Rv1391	CDS	dfp	-0.479127	0.108279
Rv1392	CDS	metK	-0.372398	0.237003
Rv1393c	CDS	Rv1393c	0.190391	0.698166
Rv1394c	CDS	cyp132	0.0257476	0.974214
Rv1395	CDS	Rv1395	1.27555	0.00126697
Rv1396c	CDS	PE_PGRS25	-1.00009	0.00034468
Rv1397c	CDS	vapC10	-0.365886	0.470587
Rv1398c	CDS	vapB10	-0.730739	0.153651
Rv1399c	CDS	nlhH	-0.528449	0.275721
Rv1400c	CDS	lipI	-1.04334	0.0284144
Rv1401	CDS	Rv1401	-0.703492	0.126478
Rv1402	CDS	priA	-0.306228	0.497847
Rv1403c	CDS	Rv1403c	-1.01327	0.00256356
Rv1404	CDS	Rv1404	-1.053	0.00245625
Rv1405c	CDS	Rv1405c	-1.14602	0.00083106
Rv1406	CDS	fmt	0.261594	0.527125
Rv1407	CDS	fmu	0.275264	0.577506
Rv1408	CDS	rpe	1.07595	0.00474708
Rv1409	CDS	ribG	0.648259	0.106914
Rv1410c	CDS	Rv1410c	-0.782718	0.0228612
Rv1411c	CDS	lprG	-0.933213	0.00302169
Rv1412	CDS	ribC	0.319345	0.471889
Rv1413	CDS	Rv1413	-0.00594501	0.992324
Rv1414	CDS	Rv1414	1.00848	0.0291103
Rv1415	CDS	ribA2	0.29587	0.442024
Rv1416	CDS	ribH	0.0593557	0.917825
Rv1417	CDS	Rv1417	0.309512	0.584423
Rv1418	CDS	lprH	0.42418	0.376256
Rv1419	CDS	Rv1419	-0.480286	0.321412
Rv1420	CDS	uvrC	-0.193747	0.611997
Rv1421	CDS	Rv1421	-0.285481	0.507016
Rv1422	CDS	Rv1422	-0.327165	0.471652
Rv1423	CDS	whiA	-0.424038	0.345803
Rv1424c	CDS	Rv1424c	0.938784	NA
Rv1425	CDS	Rv1425	0.26362	0.564777
Rv1426c	CDS	lipO	0.0875136	0.923461
Rv1427c	CDS	fadD12	0.825894	0.169387
Rv1428c	CDS	Rv1428c	0.660385	0.400395
Rv1429	CDS	Rv1429	0.0657375	0.914228
Rv1430	CDS	PE16	0.382997	0.478103
Rv1431	CDS	Rv1431	0.720456	0.191566
Rv1432	CDS	Rv1432	0.343554	0.556124
Rv1433	CDS	Rv1433	-0.206042	0.737251
Rv1434	CDS	Rv1434	-0.206029	0.72939
Rv1435c	CDS	Rv1435c	0.226007	0.745462
Rv1436	CDS	gap	0.00108877	0.999094
Rv1437	CDS	pgk	-0.139669	0.809262
Rv1438	CDS	tpi	-0.136879	0.838176
Rv1439c	CDS	Rv1439c	0.626437	0.247122
Rv1440	CDS	secG	-0.63926	0.321665
Rv1441c	CDS	PE_PGRS26	0.395443	0.497847
Rv1442	CDS	bisC	-0.922565	0.0190665
Rv1443c	CDS	Rv1443c	0.0120835	0.989629
Rv1444c	CDS	Rv1444c	-0.306271	0.608766
Rv1445c	CDS	devB	-0.0254977	0.975369
Rv1446c	CDS	opcA	-0.200257	0.662452
Rv1447c	CDS	zwf2	-0.214161	0.595668
Rv1448c	CDS	tal	-0.714067	0.0294514
Rv1449c	CDS	tkt	-0.635063	0.043008
Rv1450c	CDS	PE_PGRS27	-0.44798	0.405264
Rv1451	CDS	ctaB	0.592095	0.183553
Rv1452c	CDS	PE_PGRS28	0.0589317	0.938539
Rv1453	CDS	Rv1453	1.62304	1.2421e-05
Rv1454c	CDS	qor	-0.008888	0.991101
Rv1455	CDS	Rv1455	-0.118182	0.831172
Rv1456c	CDS	Rv1456c	0.739372	0.163055
Rv1457c	CDS	Rv1457c	0.363491	0.563905
Rv1458c	CDS	Rv1458c	0.155026	0.812359
Rv1459c	CDS	Rv1459c	0.447824	0.372461
Rv1460	CDS	Rv1460	-0.0510918	0.913251
Rv1461	CDS	Rv1461	0.0492312	0.910718
Rv1462	CDS	Rv1462	-0.135332	0.765868
Rv1463	CDS	Rv1463	0.0212771	0.9685
Rv1464	CDS	csd	-0.0244597	0.967807
Rv1465	CDS	Rv1465	0.314586	0.452119
Rv1466	CDS	Rv1466	0.591927	0.134474
Rv1467c	CDS	fadE15	-0.397299	0.295943
Rv1468c	CDS	PE_PGRS29	-0.664146	0.0798775
Rv1469	CDS	ctpD	1.47561	3.73322e-05
Rv1470	CDS	trxA	1.02795	0.0146739
Rv1471	CDS	trxB1	2.18958	2.82802e-16
Rv1472	CDS	echA12	1.9541	3.57209e-10
Rv1473	CDS	Rv1473	1.40276	1.83495e-05
Rv1473A	CDS	Rv1473A	1.48898	0.000435599
Rv1474c	CDS	Rv1474c	0.892841	NA
Rv1475c	CDS	acn	0.884105	0.0268009
Rv1476	CDS	Rv1476	2.08714	3.75602e-09
Rv1477	CDS	ripA	1.12644	0.0010484
Rv1478	CDS	Rv1478	1.32818	0.000803345
Rv1479	CDS	moxR1	-0.445752	0.170446
Rv1480	CDS	Rv1480	-0.233223	0.591556
Rv1481	CDS	Rv1481	0.459493	0.280251
Rv1482c	CDS	Rv1482c	0.814493	0.219621
Rv1483	CDS	fabG1	0.225488	0.614215
Rv1484	CDS	inhA	-0.0612728	0.898161
Rv1485	CDS	hemZ	0.390069	0.323504
Rv1486c	CDS	Rv1486c	-0.8981	0.00595452
Rv1487	CDS	Rv1487	-1.05115	0.00350193
Rv1488	CDS	Rv1488	-0.909187	0.00133974
Rv1489	CDS	Rv1489	-0.812324	0.0158182
Rv1489A	CDS	Rv1489A	-0.8918	0.00650469
Rv1490	CDS	Rv1490	0.368633	0.354386
Rv1491c	CDS	Rv1491c	0.00655182	0.991695
Rv1492	CDS	mutA	-0.207412	0.607458
Rv1493	CDS	mutB	-0.32141	0.405395
Rv1494	CDS	mazE4	0.145135	0.735561
Rv1495	CDS	mazF4	0.140801	0.743026
Rv1496	CDS	Rv1496	0.0197408	0.974802
Rv1497	CDS	lipL	0.267282	0.525049
Rv1498A	CDS	Rv1498A	-0.144231	0.765868
Rv1498c	CDS	Rv1498c	0.0331085	0.958649
Rv1499	CDS	Rv1499	1.92687	0.00236424
Rv1500	CDS	Rv1500	0.364524	0.466237
Rv1501	CDS	Rv1501	0.540606	0.219621
Rv1502	CDS	Rv1502	0.507715	0.30118
Rv1503c	CDS	Rv1503c	0.488679	0.209151
Rv1504c	CDS	Rv1504c	0.382443	0.600037
Rv1505c	CDS	Rv1505c	0.540741	0.343285
Rv1506c	CDS	Rv1506c	0.604425	0.3877
Rv1507A	CDS	Rv1507A	1.33703	0.00964784
Rv1507c	CDS	Rv1507c	0.294048	0.608766
Rv1508A	CDS	Rv1508A	1.43039	0.0153087
Rv1508c	CDS	Rv1508c	0.631702	0.252319
Rv1509	CDS	Rv1509	0.851239	0.0540796
Rv1510	CDS	Rv1510	0.620769	0.106346
Rv1511	CDS	gmdA	0.954481	0.0148778
Rv1512	CDS	epiA	0.756488	0.10679
Rv1513	CDS	Rv1513	0.715936	0.239003
Rv1514c	CDS	Rv1514c	0.435025	0.59489
Rv1515c	CDS	Rv1515c	0.591676	0.369441
Rv1516c	CDS	Rv1516c	0.382777	0.517564
Rv1517	CDS	Rv1517	0.45325	0.610706
Rv1518	CDS	Rv1518	-0.020648	0.989241
Rv1519	CDS	Rv1519	0.775444	NA
Rv1520	CDS	Rv1520	-0.172857	0.783086
Rv1521	CDS	fadD25	-0.646199	0.065394
Rv1522c	CDS	mmpL12	0.304515	0.483919
Rv1523	CDS	Rv1523	0.990748	0.0678867
Rv1524	CDS	Rv1524	1.0933	0.0580212
Rv1525	CDS	wbbL2	0.867523	0.114931
Rv1526c	CDS	Rv1526c	0.192395	0.705904
Rv1527c	CDS	pks5	0.0585377	0.894605
Rv1528c	CDS	papA4	2.52541	5.11569e-09
Rv1529	CDS	fadD24	1.3916	9.8947e-05
Rv1530	CDS	adh	1.27687	0.0149272
Rv1531	CDS	Rv1531	0.963449	0.0620377
Rv1532c	CDS	Rv1532c	-0.491782	NA
Rv1533	CDS	Rv1533	-0.372075	0.329898
Rv1534	CDS	Rv1534	0.365751	0.50148
Rv1535	CDS	Rv1535	-1.34376	0.00211119
Rv1536	CDS	ileS	-0.766348	0.0342521
Rv1537	CDS	dinX	-0.365279	0.286937
Rv1538c	CDS	ansA	-0.394701	0.401586
Rv1539	CDS	lspA	-0.0660867	0.928164
Rv1540	CDS	Rv1540	0.333566	0.452858
Rv1541c	CDS	lprI	-0.0240559	0.985129
Rv1542c	CDS	glbN	-0.260067	0.747206
Rv1543	CDS	Rv1543	0.73438	0.107199
Rv1544	CDS	Rv1544	1.02842	0.0817275
Rv1545	CDS	Rv1545	1.02276	0.107199
Rv1546	CDS	Rv1546	0.771806	0.217661
Rv1547	CDS	dnaE1	0.970954	0.0279963
Rv1548c	CDS	PPE21	-0.322151	0.485037
Rv1549	CDS	fadD11.1	1.23164	0.0823561
Rv1550	CDS	fadD11	1.34962	0.00605471
Rv1551	CDS	plsB1	1.6114	0.00014567
Rv1552	CDS	frdA	1.57308	0.00126842
Rv1553	CDS	frdB	1.11163	0.0886472
Rv1554	CDS	frdC	0.947553	NA
Rv1555	CDS	frdD	0.881985	NA
Rv1556	CDS	Rv1556	0.481987	0.506161
Rv1557	CDS	mmpL6	-0.0397959	0.958649
Rv1558	CDS	Rv1558	-0.915464	0.124889
Rv1559	CDS	ilvA	-0.284902	0.679625
Rv1560	CDS	vapB11	-0.446384	0.462309
Rv1561	CDS	vapC11	-0.390162	0.520246
Rv1562c	CDS	treZ	0.440368	0.455362
Rv1563c	CDS	treY	0.290215	0.595027
Rv1564c	CDS	treX	-0.0138255	0.985765
Rv1565c	CDS	Rv1565c	-0.306058	0.602707
Rv1566c	CDS	Rv1566c	0.0400772	0.960873
Rv1567c	CDS	Rv1567c	-0.704164	0.14408
Rv1568	CDS	bioA	0.20953	0.899242
Rv1569	CDS	bioF1	-0.0918028	0.976091
Rv1570	CDS	bioD	0.0141419	NA
Rv1571	CDS	Rv1571	0.719874	0.731121
Rv1572c	CDS	Rv1572c	-0.731113	0.191476
Rv1573	CDS	Rv1573	0.717614	0.682751
Rv1574	CDS	Rv1574	0.554369	0.400324
Rv1575	CDS	Rv1575	0.628145	0.262454
Rv1576c	CDS	Rv1576c	-1.26056	0.00204959
Rv1577c	CDS	Rv1577c	-1.02083	0.0171333
Rv1578c	CDS	Rv1578c	-0.136637	0.85107
Rv1579c	CDS	Rv1579c	0.568277	0.400603
Rv1580c	CDS	Rv1580c	0.90553	0.252319
Rv1581c	CDS	Rv1581c	0.801625	0.367878
Rv1582c	CDS	Rv1582c	0.26418	0.602881
Rv1583c	CDS	Rv1583c	-0.432053	0.415831
Rv1584c	CDS	Rv1584c	-0.327544	0.577891
Rv1585c	CDS	Rv1585c	0.879601	0.0930017
Rv1586c	CDS	Rv1586c	0.541509	0.19761
Rv1587c	CDS	Rv1587c	0.794505	0.0426729
Rv1588c	CDS	Rv1588c	1.10714	0.00439321
Rv1589	CDS	bioB	1.10878	0.0239053
Rv1590	CDS	Rv1590	0.771284	0.139384
Rv1591	CDS	Rv1591	1.38852	0.000436689
Rv1592c	CDS	Rv1592c	1.45204	2.15426e-07
Rv1593c	CDS	Rv1593c	1.45697	1.33938e-05
Rv1594	CDS	nadA	0.463255	0.17411
Rv1595	CDS	nadB	0.412353	0.402851
Rv1596	CDS	nadC	0.414035	0.382465
Rv1597	CDS	Rv1597	0.43248	0.361016
Rv1598c	CDS	Rv1598c	-1.50352	0.000101483
Rv1599	CDS	hisD	-0.775547	0.024964
Rv1600	CDS	hisC1	-0.466228	0.146809
Rv1601	CDS	hisB	-0.334413	0.395762
Rv1602	CDS	hisH	-0.196143	0.685379
Rv1603	CDS	hisA	-0.202336	0.669345
Rv1604	CDS	impA	-0.124351	0.795028
Rv1605	CDS	hisF	-0.0796758	0.873877
Rv1606	CDS	hisI	0.015732	0.984454
Rv1607	CDS	chaA	0.213318	0.681387
Rv1608c	CDS	bcpB	-0.862816	0.140373
Rv1609	CDS	trpE	0.19662	0.657784
Rv1610	CDS	Rv1610	0.139825	0.820692
Rv1611	CDS	trpC	0.260232	0.598597
Rv1612	CDS	trpB	0.844153	0.0440806
Rv1613	CDS	trpA	1.09207	0.0795881
Rv1614	CDS	lgt	0.337745	0.452979
Rv1615	CDS	Rv1615	-0.180829	0.728623
Rv1616	CDS	Rv1616	-0.341407	0.477522
Rv1617	CDS	pykA	-0.726785	0.0247604
Rv1618	CDS	tesB1	-0.23569	0.611003
Rv1619	CDS	Rv1619	-0.22559	0.648433
Rv1620c	CDS	cydC	0.355497	0.577335
Rv1621c	CDS	cydD	0.440235	0.453702
Rv1622c	CDS	cydB	0.415527	0.504512
Rv1623c	CDS	cydA	0.336699	0.515915
Rv1624c	CDS	Rv1624c	-0.685824	0.248209
Rv1625c	CDS	cya	-0.838965	0.0452358
Rv1626	CDS	Rv1626	0.101622	0.847315
Rv1627c	CDS	Rv1627c	-0.493955	0.171003
Rv1628c	CDS	Rv1628c	-0.492771	0.178557
Rv1629	CDS	polA	0.806983	0.0259785
Rv1630	CDS	rpsA	-0.797911	0.00813748
Rv1631	CDS	coaE	-0.764204	0.0392404
Rv1632c	CDS	Rv1632c	-0.0650936	0.93279
Rv1633	CDS	uvrB	-0.361116	0.295008
Rv1634	CDS	Rv1634	-0.36913	0.406405
Rv1635c	CDS	Rv1635c	0.348085	0.372533
Rv1636	CDS	TB15.3	-0.522486	0.132312
Rv1637c	CDS	Rv1637c	-0.0401512	0.962726
Rv1638	CDS	uvrA	-0.0929276	0.800162
Rv1638A	CDS	Rv1638A	-0.280631	0.625782
Rv1639c	CDS	Rv1639c	-0.186665	0.744485
Rv1640c	CDS	lysX	0.137161	0.749512
Rv1641	CDS	infC	-0.496246	0.254357
Rv1642	CDS	rpmI	-0.573692	0.104237
Rv1643	CDS	rplT	-0.765337	0.00702462
Rv1644	CDS	tsnR	-0.977257	0.000467228
Rv1645c	CDS	Rv1645c	0.0242617	0.976091
Rv1646	CDS	PE17	-0.757176	0.0669705
Rv1647	CDS	Rv1647	-0.423887	0.32511
Rv1648	CDS	Rv1648	-0.48981	0.137595
Rv1649	CDS	pheS	-0.00318346	0.993882
Rv1650	CDS	pheT	-0.034593	0.947856
Rv1651c	CDS	PE_PGRS30	-0.319322	0.501464
Rv1652	CDS	argC	-0.583386	0.12443
Rv1653	CDS	argJ	-0.522483	0.26481
Rv1654	CDS	argB	-0.545778	0.199383
Rv1655	CDS	argD	-0.316732	0.585515
Rv1656	CDS	argF	-0.107405	0.866216
Rv1657	CDS	argR	-0.0673661	0.93279
Rv1658	CDS	argG	0.199957	0.709852
Rv1659	CDS	argH	0.434641	0.314598
Rv1660	CDS	pks10	-0.507642	0.229174
Rv1661	CDS	pks7	-0.186336	0.647677
Rv1662	CDS	pks8	0.301893	0.491442
Rv1663	CDS	pks17	0.492208	0.353547
Rv1664	CDS	pks9	0.562586	0.197666
Rv1665	CDS	pks11	-0.925428	0.00902316
Rv1666c	CDS	cyp139	0.32493	0.644361
Rv1667c	CDS	Rv1667c	-0.482022	0.463371
Rv1668c	CDS	Rv1668c	-0.45867	0.325586
Rv1669	CDS	Rv1669	-0.0452455	0.958194
Rv1670	CDS	Rv1670	-0.544596	0.243379
Rv1671	CDS	Rv1671	-0.459428	0.402851
Rv1672c	CDS	Rv1672c	0.544847	0.456737
Rv1673c	CDS	Rv1673c	0.734612	0.232076
Rv1674c	CDS	Rv1674c	1.61883	0.0416837
Rv1675c	CDS	cmr	0.0662866	NA
Rv1676	CDS	Rv1676	-0.137704	0.831749
Rv1677	CDS	dsbF	0.0224761	0.979399
Rv1678	CDS	Rv1678	0.672862	0.163207
Rv1679	CDS	fadE16	0.158874	0.810463
Rv1680	CDS	Rv1680	0.706141	0.210625
Rv1681	CDS	moeX	0.27155	0.698175
Rv1682	CDS	Rv1682	0.176109	0.769225
Rv1683	CDS	Rv1683	-0.429788	0.318694
Rv1684	CDS	Rv1684	-0.182173	0.797088
Rv1685c	CDS	Rv1685c	-0.408317	0.560215
Rv1686c	CDS	Rv1686c	-0.0994524	0.904148
Rv1687c	CDS	Rv1687c	0.73301	0.415427
Rv1688	CDS	mpg	-0.130958	0.888375
Rv1689	CDS	tyrS	0.489833	0.470587
Rv1690	CDS	lprJ	1.22936	0.0308152
Rv1691	CDS	Rv1691	0.257133	0.66055
Rv1692	CDS	Rv1692	-0.15717	0.758699
Rv1693	CDS	Rv1693	-0.628594	0.171251
Rv1694	CDS	tlyA	-0.768718	0.0588873
Rv1695	CDS	ppnK	-0.679053	0.106292
Rv1696	CDS	recN	-0.15736	0.750891
Rv1697	CDS	Rv1697	0.0993692	0.877669
Rv1698	CDS	mctB	-0.0721175	0.92488
Rv1699	CDS	pyrG	-0.455871	0.343556
Rv1700	CDS	Rv1700	-0.58704	0.356631
Rv1701	CDS	Rv1701	-0.73112	0.211604
Rv1702c	CDS	Rv1702c	0.793105	0.169179
Rv1703c	CDS	Rv1703c	-0.630056	0.142932
Rv1704c	CDS	cycA	0.13573	0.808074
Rv1705c	CDS	PPE22	-0.431522	0.334901
Rv1706A	CDS	Rv1706A	1.42917	NA
Rv1706c	CDS	PPE23	-0.317616	0.503247
Rv1707	CDS	Rv1707	0.401822	0.268448
Rv1708	CDS	Rv1708	0.692016	0.0274417
Rv1709	CDS	scpA	0.520692	0.16098
Rv1710	CDS	scpB	0.339565	0.415831
Rv1711	CDS	Rv1711	0.224572	0.676234
Rv1712	CDS	cmk	0.450899	0.329103
Rv1713	CDS	engA	0.252687	0.626374
Rv1714	CDS	Rv1714	0.357608	0.522762
Rv1715	CDS	fadB3	0.010866	0.989629
Rv1716	CDS	Rv1716	0.262	0.60204
Rv1717	CDS	Rv1717	0.0180162	0.984504
Rv1718	CDS	Rv1718	-0.0943999	0.863723
Rv1719	CDS	Rv1719	0.429502	0.401779
Rv1720c	CDS	vapC12	1.3429	0.0171383
Rv1721c	CDS	vapB12	1.87881	0.000584368
Rv1722	CDS	Rv1722	0.392458	0.355445
Rv1723	CDS	Rv1723	0.223237	0.691511
Rv1724c	CDS	Rv1724c	-0.36025	0.484456
Rv1725c	CDS	Rv1725c	-0.872285	0.0780549
Rv1726	CDS	Rv1726	0.692129	0.139417
Rv1727	CDS	Rv1727	1.02578	0.137876
Rv1728c	CDS	Rv1728c	0.615845	0.315561
Rv1729c	CDS	Rv1729c	0.353357	0.689021
Rv1730c	CDS	Rv1730c	1.03104	0.210899
Rv1731	CDS	gabD2	-0.0651794	0.920332
Rv1732c	CDS	Rv1732c	-0.295062	0.627297
Rv1733c	CDS	Rv1733c	-0.0119186	NA
Rv1734c	CDS	Rv1734c	0.808361	NA
Rv1735c	CDS	Rv1735c	1.12364	NA
Rv1736c	CDS	narX	0.738022	0.203357
Rv1737c	CDS	narK2	-0.181168	0.833487
Rv1738	CDS	Rv1738	-0.180437	0.854491
Rv1739c	CDS	Rv1739c	1.71852	0.0289083
Rv1740	CDS	vapB34	-0.606394	0.239291
Rv1741	CDS	vapC34	-0.646746	0.15268
Rv1742	CDS	Rv1742	-0.674682	0.183934
Rv1743	CDS	pknE	-0.268737	0.540438
Rv1744c	CDS	Rv1744c	0.363066	0.667781
Rv1745c	CDS	idi	0.126412	0.865571
Rv1746	CDS	pknF	-0.217794	0.672586
Rv1747	CDS	Rv1747	0.00961789	0.989241
Rv1748	CDS	Rv1748	-0.755697	0.112869
Rv1749c	CDS	Rv1749c	0.0249147	0.978253
Rv1750c	CDS	fadD1	0.0402668	0.968597
Rv1751	CDS	Rv1751	0.233009	0.700419
Rv1752	CDS	Rv1752	0.332144	NA
Rv1753c	CDS	PPE24	0.352045	0.441779
Rv1754c	CDS	Rv1754c	1.04669	0.0332869
Rv1755c	CDS	plcD	1.37319	0.0126707
Rv1756c	CDS	Rv1756c	0.645129	0.201816
Rv1757c	CDS	Rv1757c	0.349665	0.600037
Rv1758	CDS	cut1	0.0090575	0.991695
Rv1759c	CDS	wag22	-1.07813	0.00509899
Rv1760	CDS	Rv1760	-0.511381	0.209285
Rv1761c	CDS	Rv1761c	1.38379	0.0088495
Rv1762c	CDS	Rv1762c	1.38292	0.00188087
Rv1763	CDS	Rv1763	0.112601	0.893615
Rv1764	CDS	Rv1764	0.598997	0.306607
Rv1765A	CDS	Rv1765A	-0.768996	0.295008
Rv1765c	CDS	Rv1765c	1.60332	6.20412e-06
Rv1766	CDS	Rv1766	0.689804	0.220786
Rv1767	CDS	Rv1767	-0.486719	0.292714
Rv1768	CDS	PE_PGRS31	-0.692326	0.0657356
Rv1769	CDS	Rv1769	0.0475492	0.921017
Rv1770	CDS	Rv1770	-0.13918	0.775843
Rv1771	CDS	Rv1771	-0.000621914	0.999711
Rv1772	CDS	Rv1772	1.08164	0.0247604
Rv1773c	CDS	Rv1773c	-0.31549	0.703714
Rv1774	CDS	Rv1774	0.403224	0.323988
Rv1775	CDS	Rv1775	-0.0208396	0.976091
Rv1776c	CDS	Rv1776c	-0.0933573	0.89687
Rv1777	CDS	cyp144	0.766739	0.0669128
Rv1778c	CDS	Rv1778c	-0.757384	0.0820266
Rv1779c	CDS	Rv1779c	-0.851238	0.00851218
Rv1780	CDS	Rv1780	-0.068462	0.918625
Rv1781c	CDS	malQ	-0.379033	0.426823
Rv1782	CDS	eccB5	-0.844153	0.00242774
Rv1783	CDS	eccC5	-0.99152	0.000335619
Rv1785c	CDS	cyp143	1.03597	0.0990386
Rv1786	CDS	Rv1786	-0.864537	0.156508
Rv1787	CDS	PPE25	-0.206376	0.670217
Rv1788	CDS	PE18	-0.555413	0.275176
Rv1789	CDS	PPE26	-0.441718	0.293077
Rv1790	CDS	PPE27	-0.442727	0.270979
Rv1791	CDS	PE19	-1.23375	0.000448538
Rv1792	CDS	esxM	-1.06145	0.000509431
Rv1793	CDS	esxN	-1.22155	6.89039e-06
Rv1794	CDS	Rv1794	-1.15727	0.000105166
Rv1795	CDS	eccD5	-1.33268	1.3313e-06
Rv1796	CDS	mycP5	-0.8956	0.00146744
Rv1797	CDS	eccE5	-0.829002	0.0148778
Rv1798	CDS	eccA5	-0.27682	0.456178
Rv1799	CDS	lppT	0.444494	0.438438
Rv1800	CDS	PPE28	0.0832358	0.855119
Rv1801	CDS	PPE29	0.450956	0.215689
Rv1802	CDS	PPE30	0.287036	0.487684
Rv1803c	CDS	PE_PGRS32	-0.832432	0.0489234
Rv1804c	CDS	Rv1804c	-0.107059	NA
Rv1805c	CDS	Rv1805c	0.326479	0.746337
Rv1806	CDS	PE20	1.05662	0.0342521
Rv1807	CDS	PPE31	0.487149	0.23286
Rv1808	CDS	PPE32	0.218429	0.638134
Rv1809	CDS	PPE33	0.204658	0.680126
Rv1810	CDS	Rv1810	-0.0222293	0.971638
Rv1811	CDS	mgtC	-0.126214	0.773605
Rv1812c	CDS	Rv1812c	0.307623	0.591556
Rv1813c	CDS	Rv1813c	0.256941	0.613337
Rv1814	CDS	erg3	0.386466	0.404499
Rv1815	CDS	Rv1815	-0.48291	0.128612
Rv1816	CDS	Rv1816	-0.35846	0.356753
Rv1817	CDS	Rv1817	-0.461468	0.228791
Rv1818c	CDS	PE_PGRS33	-0.832539	0.0222897
Rv1819c	CDS	bacA	0.368532	0.400721
Rv1820	CDS	ilvG	0.0423219	0.930432
Rv1821	CDS	secA2	-0.243911	0.471889
Rv1822	CDS	pgsA2	0.0588424	0.920332
Rv1823	CDS	Rv1823	0.0700639	0.896849
Rv1824	CDS	Rv1824	-0.416234	0.463369
Rv1825	CDS	Rv1825	0.0905163	0.868991
Rv1826	CDS	gcvH	-1.00677	0.00690215
Rv1827	CDS	garA	-1.13356	0.000101483
Rv1828	CDS	Rv1828	-1.16466	6.54844e-05
Rv1829	CDS	Rv1829	-1.16408	4.54407e-05
Rv1830	CDS	Rv1830	-0.807582	0.0125629
Rv1831	CDS	Rv1831	-1.04272	0.00113029
Rv1832	CDS	gcvB	-0.703261	0.00984573
Rv1833c	CDS	Rv1833c	0.894291	0.00919759
Rv1834	CDS	lipZ	-0.331593	0.326998
Rv1835c	CDS	Rv1835c	0.383889	0.30443
Rv1836c	CDS	Rv1836c	-0.151553	0.713058
Rv1837c	CDS	glcB	-0.304486	0.394236
Rv1838c	CDS	vapC13	-0.269555	0.564777
Rv1839c	CDS	vapB13	-0.502515	0.29367
Rv1840c	CDS	PE_PGRS34	-1.07046	0.00238768
Rv1841c	CDS	Rv1841c	-0.965652	0.00159555
Rv1842c	CDS	Rv1842c	-0.954705	0.000663292
Rv1843c	CDS	guaB1	-1.22851	4.13307e-06
Rv1844c	CDS	gnd1	-0.786256	0.0140232
Rv1845c	CDS	blaR	-1.33953	2.24043e-05
Rv1846c	CDS	blaI	-1.07626	4.39426e-05
Rv1847	CDS	Rv1847	1.71885	1.51851e-06
Rv1848	CDS	ureA	1.44153	1.81849e-05
Rv1849	CDS	ureB	1.56424	6.21367e-06
Rv1850	CDS	ureC	1.32158	3.21526e-06
Rv1851	CDS	ureF	1.15567	0.00964784
Rv1852	CDS	ureG	0.616963	0.203778
Rv1853	CDS	ureD	0.465937	0.343285
Rv1854c	CDS	ndh	-0.615488	0.0866736
Rv1855c	CDS	Rv1855c	-0.671549	0.044718
Rv1856c	CDS	Rv1856c	-0.332558	0.503247
Rv1857	CDS	modA	0.675006	0.201315
Rv1858	CDS	modB	0.415358	0.517564
Rv1859	CDS	modC	-0.709895	0.0685523
Rv1860	CDS	apa	-0.44529	0.247133
Rv1861	CDS	Rv1861	-0.381746	0.400194
Rv1862	CDS	adhA	-0.778322	0.0335882
Rv1863c	CDS	Rv1863c	-0.566323	0.258941
Rv1864c	CDS	Rv1864c	-0.113796	0.850734
[truncated: 2,123 more rows]

## Sheet: Day2_vs_dorm_run1
Differential expression analysis of transcripts levels in Day 2 vs dormant state
Locus	type	Name	log2FoldChange	padj
MTB000051	ncRNA	F6	0.125788	0.875137
MTB000052	ncRNA	B55	1.21661	0.0162529
MTB000053	ncRNA	ASdes	0.5486	0.38671
MTB000054	ncRNA	G2	1.972	0.0116737
MTB000055	ncRNA	AS1726	-0.0620088	0.950324
MTB000056	ncRNA	AS1890	1.15987	0.0587234
MTB000058	ncRNA	B11	0.468504	0.732078
MTB000059	ncRNA	C8	-0.406783	0.490217
MTB000060	ncRNA	mcr19	-0.437575	0.489287
MTB000061	ncRNA	mpr5	-0.135222	0.914887
MTB000062	ncRNA	mpr6	-0.372084	0.365846
MTB000063	ncRNA	mcr11	1.04638	0.566358
MTB000064	ncRNA	mcr3	-0.403918	0.560011
MTB000065	ncRNA	mcr15	-1.03644	0.0571757
MTB000066	ncRNA	mcr5	-0.0874403	0.916011
MTB000067	ncRNA	mcr7	-0.847735	0.136328
MTB000068	ncRNA	mpr11	0.379261	0.72313
MTB000069	ncRNA	mpr12	0.502087	0.487824
MTB000070	ncRNA	mpr17	1.7421	0.112855
MTB000071	ncRNA	mpr18	0.484037	0.665853
MTB000072	ncRNA	mcr10	-0.637083	0.12188
MTB000073	ncRNA	mcr16	-0.182949	0.834051
MTB000074	ncRNA	MTS0858	0.109425	0.913916
MTB000075	ncRNA	ncrMT1234	2.65329	0.0945809
MTB000076	ncRNA	MTS1082	0.453915	0.311585
MTB000077	ncRNA	MTS1338	-0.316393	0.51626
MTB000078	ncRNA	MTS2823	-1.94543	5.41641e-06
MTB000079	ncRNA	ncrMT3949	-1.85812	1.54322e-08
MTB000080	ncRNA	MTS2975	0.00482613	0.99648
MTB000100	ncRNA	ncRv10071	0.0827752	0.925585
MTB000101	ncRNA	ncRv10071c	0.457035	0.502325
MTB000102	ncRNA	ncRv10128	-0.428618	0.450803
MTB000103	ncRNA	ncRv10128c	1.48163	0.323617
MTB000104	ncRNA	ncRv10150c	0.138665	0.950324
MTB000105	ncRNA	ncRv0179	0.673287	0.424284
MTB000106	ncRNA	ncRv0186c	-0.0536666	0.934169
MTB000107	ncRNA	ncRv10243	0.127845	0.8758
MTB000108	ncRNA	ncRv0441c	-0.675144	0.0915843
MTB000109	ncRNA	ncRv10467	2.27045	2.64976e-05
MTB000110	ncRNA	ncRv0490	-0.506206	0.274112
MTB000111	ncRNA	ncRv10609	1.23379	0.0144575
MTB000112	ncRNA	ncRv10637	-0.203482	0.72313
MTB000113	ncRNA	ncRv0638	-1.11908	0.00113149
MTB000114	ncRNA	ncRv0641	-0.0460816	0.928307
MTB000115	ncRNA	ncRv10666	-0.931364	0.0139528
MTB000116	ncRNA	ncRv10685	1.01534	0.0525556
MTB000117	ncRNA	ncRv10699	0.499526	0.328424
MTB000118	ncRNA	ncRv0724	-0.406571	0.388593
MTB000119	ncRNA	ncRv0810c	-0.803584	0.0234756
MTB000120	ncRNA	ncRv10860	-0.586427	0.185881
MTB000121	ncRNA	ncRv0897	0.636258	0.444507
MTB000122	ncRNA	ncRv0952	1.02906	0.0691368
MTB000123	ncRNA	ncRv10996	-0.223056	0.709492
MTB000124	ncRNA	ncRv11042c	-0.513285	0.323617
MTB000125	ncRNA	ncRv1072	1.51543	0.000246154
MTB000126	ncRNA	ncRv11144c	-2.29959	0.0444972
MTB000127	ncRNA	ncRv11147c	-0.360885	0.445889
MTB000128	ncRNA	ncRv11179c	2.73514	0.120491
MTB000129	ncRNA	ncRv11199	0.903177	0.117554
MTB000130	ncRNA	ncRv11264c	1.07062	0.561368
MTB000131	ncRNA	ncRv1298	0.24077	0.611767
MTB000132	ncRNA	ncRv11298	0.261331	0.566358
MTB000133	ncRNA	ncRv11315	0.260433	0.727389
MTB000134	ncRNA	ncRv1329	0.456993	0.602031
MTB000135	ncRNA	ncRv1389	-0.0096951	0.985811
MTB000136	ncRNA	ncRv1501	-0.0351729	0.957823
MTB000137	ncRNA	ncRv1617	-0.411182	0.409096
MTB000138	ncRNA	ncRv1621c	0.884371	0.479498
MTB000139	ncRNA	ncRv11733	-0.260122	0.60472
MTB000140	ncRNA	ncRv11793	-1.05004	0.000710495
MTB000141	ncRNA	ncRv1821	0.795037	0.106101
MTB000142	ncRNA	ncRv11846	2.95889	2.94528e-08
MTB000143	ncRNA	ncRv12023	1.57389	0.415834
MTB000144	ncRNA	ncRv12220	-0.714099	0.19697
MTB000145	ncRNA	ncRv12459	1.71786	0.148822
MTB000146	ncRNA	ncRv12557	-0.58008	0.310019
MTB000147	ncRNA	ncRv12641	-0.116489	0.913916
MTB000148	ncRNA	ncRv12783c	0.0477532	0.925593
MTB000149	ncRNA	ncRv2986c	-1.29792	0.00210781
MTB000150	ncRNA	ncRv2993c	0.942643	0.233183
MTB000151	ncRNA	ncRv13003c	0.688173	0.283283
MTB000152	ncRNA	ncRv3220	0.338356	0.482783
MTB000153	ncRNA	ncRv13303	0.643352	0.405336
MTB000154	ncRNA	ncRv13418cA	-0.135843	0.813566
MTB000155	ncRNA	ncRv13418cB	-0.162301	0.777439
MTB000156	ncRNA	ncRv3461c	-1.14371	0.00177918
MTB000157	ncRNA	ncRv3520	-1.02896	0.0170847
MTB000158	ncRNA	ncRv3648c	0.219942	0.750475
MTB000159	ncRNA	ncRv13660c	0.468504	0.732078
MTB000160	ncRNA	ncRv13722c	-0.402289	0.553087
MTB000161	ncRNA	ncRv3804c	2.06326	2.41824e-06
Rv0001	CDS	dnaA	0.511468	0.174123
Rv0002	CDS	dnaN	1.0323	0.00689884
Rv0003	CDS	recF	0.549483	0.245919
Rv0004	CDS	Rv0004	0.357649	0.497147
Rv0005	CDS	gyrB	-1.14881	0.00136538
Rv0006	CDS	gyrA	-0.859142	0.013134
Rv0007	CDS	Rv0007	-0.49457	0.214766
Rv0008c	CDS	Rv0008c	-0.179375	0.728825
Rv0009	CDS	ppiA	1.5937	1.83876e-05
Rv0010c	CDS	Rv0010c	-0.342251	0.415802
Rv0011c	CDS	Rv0011c	-0.385327	0.366257
Rv0012	CDS	Rv0012	-0.0120405	0.983866
Rv0013	CDS	trpG	-0.150763	0.75712
Rv0014c	CDS	pknB	0.364321	0.328528
Rv0015c	CDS	pknA	-0.148877	0.739508
Rv0016c	CDS	pbpA	0.2392	0.528224
Rv0017c	CDS	rodA	-0.144982	0.774156
Rv0018c	CDS	pstP	-1.03229	0.000472978
Rv0019c	CDS	fhaB	-1.34557	1.47133e-06
Rv0020c	CDS	fhaA	-1.18861	3.77321e-05
Rv0021c	CDS	Rv0021c	0.0617952	0.925585
Rv0022c	CDS	whiB5	0.827137	0.401824
Rv0023	CDS	Rv0023	-0.333495	0.381143
Rv0024	CDS	Rv0024	-0.375825	0.328424
Rv0025	CDS	Rv0025	-0.354243	0.527111
Rv0026	CDS	Rv0026	-0.363843	0.297273
Rv0027	CDS	Rv0027	-0.707355	0.0893975
Rv0028	CDS	Rv0028	-0.413815	0.384005
Rv0029	CDS	Rv0029	-0.0177988	0.971356
Rv0030	CDS	Rv0030	-0.209964	0.708478
Rv0031	CDS	Rv0031	-0.297022	0.674225
Rv0032	CDS	bioF2	0.33733	0.471023
Rv0033	CDS	acpA	0.334332	0.698001
Rv0034	CDS	Rv0034	0.122254	0.892091
Rv0035	CDS	fadD34	0.510645	0.328424
Rv0036c	CDS	Rv0036c	-0.240118	0.646771
Rv0037c	CDS	Rv0037c	-0.562681	0.10899
Rv0038	CDS	Rv0038	-0.157526	0.755434
Rv0039c	CDS	Rv0039c	-0.425138	0.551103
Rv0040c	CDS	mtc28	-0.431791	0.331897
Rv0041	CDS	leuS	0.279617	0.485686
Rv0042c	CDS	Rv0042c	0.516803	0.342631
Rv0043c	CDS	Rv0043c	0.472326	0.298566
Rv0044c	CDS	Rv0044c	0.159821	0.760639
Rv0045c	CDS	Rv0045c	0.273177	0.543539
Rv0046c	CDS	ino1	0.329705	0.505645
Rv0047c	CDS	Rv0047c	0.0426239	0.94212
Rv0048c	CDS	Rv0048c	-0.259479	0.636487
Rv0049	CDS	Rv0049	-0.529353	0.0942052
Rv0050	CDS	ponA1	-0.472282	0.0994417
Rv0051	CDS	Rv0051	-0.102144	0.827363
Rv0052	CDS	Rv0052	-0.00568111	0.992458
Rv0053	CDS	rpsF	-0.0443427	0.930147
Rv0054	CDS	ssb	-0.00689799	0.988517
Rv0055	CDS	rpsR1	-0.143896	0.768352
Rv0056	CDS	rplI	0.104618	0.815743
Rv0057	CDS	Rv0057	0.0882073	0.860524
Rv0058	CDS	dnaB	0.208776	0.576377
Rv0059	CDS	Rv0059	0.262267	0.649412
Rv0060	CDS	Rv0060	0.0231603	0.964569
Rv0061c	CDS	Rv0061c	-0.393064	0.331833
Rv0062	CDS	celA1	0.304396	0.469569
Rv0063	CDS	Rv0063	0.558	0.157352
Rv0064	CDS	Rv0064	-0.979445	0.000432461
Rv0064A	CDS	vapB1	-0.831163	0.1042
Rv0065	CDS	vapC1	-0.563803	0.325516
Rv0066c	CDS	icd2	-0.285685	0.587677
Rv0067c	CDS	Rv0067c	1.11718	0.0801743
Rv0068	CDS	Rv0068	-0.295407	0.576233
Rv0069c	CDS	sdaA	-0.59019	0.311585
Rv0070c	CDS	glyA2	-0.880467	0.133346
Rv0071	CDS	Rv0071	0.588346	0.389492
Rv0072	CDS	Rv0072	0.101933	0.882766
Rv0073	CDS	Rv0073	0.0530669	0.928229
Rv0074	CDS	Rv0074	-0.372127	0.491066
Rv0075	CDS	Rv0075	-0.122199	0.837646
Rv0076c	CDS	Rv0076c	-0.298994	0.682852
Rv0077c	CDS	Rv0077c	0.0219138	0.97561
Rv0078	CDS	Rv0078	-0.215594	0.759348
Rv0078A	CDS	Rv0078A	-0.0365854	0.942351
Rv0078B	CDS	Rv0078B	-0.0139524	0.979135
Rv0079	CDS	Rv0079	0.308036	0.572827
Rv0080	CDS	Rv0080	0.486716	0.489291
Rv0081	CDS	Rv0081	0.445214	0.553701
Rv0082	CDS	Rv0082	0.149227	0.829974
Rv0083	CDS	Rv0083	0.184887	0.766697
Rv0084	CDS	hycD	-0.128973	0.855327
Rv0085	CDS	hycP	-0.326489	0.624196
Rv0086	CDS	hycQ	0.0209869	0.972556
Rv0087	CDS	hycE	0.131288	0.842814
Rv0088	CDS	Rv0088	-0.333136	0.490174
Rv0089	CDS	Rv0089	-0.401772	0.470038
Rv0090	CDS	Rv0090	-0.877135	0.053614
Rv0091	CDS	mtn	-0.271315	0.590776
Rv0092	CDS	ctpA	-0.977353	0.00278666
Rv0093c	CDS	Rv0093c	0.432346	0.347549
Rv0094c	CDS	Rv0094c	1.39599	0.00176611
Rv0095c	CDS	Rv0095c	1.39347	0.0738124
Rv0096	CDS	PPE1	0.718426	0.25394
Rv0097	CDS	Rv0097	0.350571	0.482329
Rv0098	CDS	fcoT	0.212348	0.778675
Rv0099	CDS	fadD10	0.0179356	0.977672
Rv0100	CDS	Rv0100	-0.231647	0.760639
Rv0101	CDS	nrp	0.065238	0.898782
Rv0102	CDS	Rv0102	-0.0127235	0.982823
Rv0103c	CDS	ctpB	0.105231	0.816116
Rv0104	CDS	Rv0104	0.594207	0.32989
Rv0105c	CDS	rpmB1	0.440237	0.698517
Rv0106	CDS	Rv0106	-1.70622	1.36944e-07
Rv0107c	CDS	ctpI	-0.513484	0.144059
Rv0108c	CDS	Rv0108c	-0.298483	0.574748
Rv0109	CDS	PE_PGRS1	-0.7735	0.114014
Rv0110	CDS	Rv0110	-0.275068	0.657801
Rv0111	CDS	Rv0111	0.347644	0.55457
Rv0112	CDS	gca	-0.119013	0.788872
Rv0113	CDS	gmhA	0.0964502	0.869402
Rv0114	CDS	gmhB	0.573515	0.239792
Rv0115	CDS	hddA	-0.0358349	0.952295
Rv0116c	CDS	ldtA	-0.941308	0.0482423
Rv0117	CDS	oxyS	0.120916	0.813566
Rv0118c	CDS	oxcA	-0.0981462	0.892091
Rv0119	CDS	fadD7	-0.0995537	0.845268
Rv0120c	CDS	fusA2	-0.699425	0.0540845
Rv0121c	CDS	Rv0121c	-1.0879	0.0181908
Rv0122	CDS	Rv0122	-1.45	3.81224e-05
Rv0123	CDS	Rv0123	-1.59616	2.38474e-05
Rv0124	CDS	PE_PGRS2	-1.75314	6.00352e-07
Rv0125	CDS	pepA	-1.33114	0.000227702
Rv0126	CDS	treS	-0.694196	0.0310683
Rv0127	CDS	mak	-0.0826218	0.860524
Rv0128	CDS	Rv0128	-0.431461	0.282211
Rv0129c	CDS	fbpC	0.709022	0.0706485
Rv0130	CDS	htdZ	-0.522027	0.36249
Rv0131c	CDS	fadE1	0.056971	0.913916
Rv0132c	CDS	fgd2	0.0966027	0.834867
Rv0133	CDS	Rv0133	0.548437	0.198886
Rv0134	CDS	ephF	-0.28553	0.473197
Rv0135c	CDS	Rv0135c	0.347611	0.444507
Rv0136	CDS	cyp138	0.382026	0.414994
Rv0137c	CDS	msrA	-0.728605	0.02981
Rv0138	CDS	Rv0138	-0.238834	0.666024
Rv0139	CDS	Rv0139	-0.124715	0.778446
Rv0140	CDS	Rv0140	1.21793	1.22753e-05
Rv0141c	CDS	Rv0141c	-0.592677	0.165622
Rv0142	CDS	Rv0142	0.654393	0.0340029
Rv0143c	CDS	Rv0143c	-0.669768	0.127021
Rv0144	CDS	Rv0144	1.12845	0.00235276
Rv0145	CDS	Rv0145	0.965548	0.0111496
Rv0146	CDS	Rv0146	1.22395	3.74884e-05
Rv0147	CDS	Rv0147	0.0610918	0.873589
Rv0148	CDS	Rv0148	-0.240314	0.512283
Rv0149	CDS	Rv0149	-0.0176231	0.969689
Rv0150c	CDS	Rv0150c	0.425732	0.696389
Rv0151c	CDS	PE1	0.265047	0.648081
Rv0152c	CDS	PE2	0.12721	0.815778
Rv0153c	CDS	ptbB	-0.463251	0.228679
Rv0154c	CDS	fadE2	-1.01709	0.00251567
Rv0155	CDS	pntAa	1.10307	0.00218124
Rv0156	CDS	pntAb	1.75294	0.000211063
Rv0157	CDS	pntB	1.35193	2.46964e-05
Rv0157A	CDS	Rv0157A	-1.24617	0.000607158
Rv0158	CDS	Rv0158	0.944366	0.0150944
Rv0159c	CDS	PE3	0.794984	0.163749
Rv0160c	CDS	PE4	0.368906	0.55585
Rv0161	CDS	Rv0161	0.615792	0.14958
Rv0162c	CDS	adhE1	0.637965	0.270649
Rv0163	CDS	Rv0163	1.36972	0.0311856
Rv0164	CDS	TB18.5	0.764687	0.0770859
Rv0165c	CDS	mce1R	0.0254548	0.975641
Rv0166	CDS	fadD5	0.58651	0.184572
Rv0167	CDS	yrbE1A	0.370138	0.379839
Rv0168	CDS	yrbE1B	0.50836	0.368993
Rv0169	CDS	mce1A	1.03913	0.00890834
Rv0170	CDS	mce1B	1.34972	0.00077616
Rv0171	CDS	mce1C	0.766706	0.0299994
Rv0172	CDS	mce1D	1.02002	0.00773285
Rv0173	CDS	lprK	0.832508	0.0318426
Rv0174	CDS	mce1F	0.34832	0.327295
Rv0175	CDS	Rv0175	0.0147593	0.975379
Rv0176	CDS	Rv0176	0.365877	0.382878
Rv0177	CDS	Rv0177	-0.00519661	0.995067
Rv0178	CDS	Rv0178	-0.260542	0.636487
Rv0179c	CDS	lprO	0.953835	0.0289313
Rv0180c	CDS	Rv0180c	1.07794	0.0116737
Rv0181c	CDS	Rv0181c	1.09936	0.0170847
Rv0182c	CDS	sigG	1.35578	0.000773165
Rv0183	CDS	Rv0183	0.695816	0.151031
Rv0184	CDS	Rv0184	0.557742	0.244376
Rv0185	CDS	Rv0185	0.475251	0.344098
Rv0186	CDS	bglS	0.506028	0.208404
Rv0186A	CDS	mymT	-0.255103	0.613311
Rv0187	CDS	Rv0187	0.601713	0.180394
Rv0188	CDS	Rv0188	-0.883288	0.000740359
Rv0189c	CDS	ilvD	0.395103	0.368218
Rv0190	CDS	Rv0190	-0.578943	0.0635283
Rv0191	CDS	Rv0191	-0.58629	0.0535659
Rv0192	CDS	Rv0192	-0.351013	0.291161
Rv0192A	CDS	Rv0192A	-0.477514	0.226324
Rv0193c	CDS	Rv0193c	1.73347	0.000335807
Rv0194	CDS	Rv0194	0.0921901	0.81401
Rv0195	CDS	Rv0195	1.00431	0.0662057
Rv0196	CDS	Rv0196	0.790942	0.15787
Rv0197	CDS	Rv0197	0.694997	0.020977
Rv0198c	CDS	zmp1	-0.000503175	0.998526
Rv0199	CDS	Rv0199	0.170744	0.812402
Rv0200	CDS	Rv0200	0.455174	0.344098
Rv0201c	CDS	Rv0201c	-1.1584	5.58544e-05
Rv0202c	CDS	mmpL11	-0.534471	0.242981
Rv0203	CDS	Rv0203	0.128828	0.825567
Rv0204c	CDS	Rv0204c	0.168577	0.710135
Rv0205	CDS	Rv0205	1.61344	0.000731558
Rv0206c	CDS	mmpL3	-0.124717	0.765225
Rv0207c	CDS	Rv0207c	1.09637	0.00707782
Rv0208c	CDS	Rv0208c	1.8403	6.79547e-05
Rv0209	CDS	Rv0209	-0.463314	0.139505
Rv0210	CDS	Rv0210	-0.0454942	0.925593
Rv0211	CDS	pckA	-0.626995	0.154065
Rv0212c	CDS	nadR	0.203066	0.72313
Rv0213c	CDS	Rv0213c	0.70163	0.296003
Rv0214	CDS	fadD4	-0.442658	0.22181
Rv0215c	CDS	fadE3	0.385258	0.569506
Rv0216	CDS	Rv0216	0.174794	0.684338
Rv0217c	CDS	lipW	0.602373	0.27426
Rv0218	CDS	Rv0218	0.0486779	0.927279
Rv0219	CDS	Rv0219	-0.218702	0.670985
Rv0220	CDS	lipC	-0.594387	0.0703676
Rv0221	CDS	Rv0221	-0.0896967	0.865738
Rv0222	CDS	echA1	-0.456608	0.325883
Rv0223c	CDS	Rv0223c	-0.113925	0.824124
Rv0224c	CDS	Rv0224c	0.576412	0.444726
Rv0225	CDS	Rv0225	-0.398234	0.298514
Rv0226c	CDS	Rv0226c	1.0066	0.0192635
Rv0227c	CDS	Rv0227c	0.934642	0.0162749
Rv0228	CDS	Rv0228	0.0283562	0.962193
Rv0229c	CDS	Rv0229c	0.617298	0.130147
Rv0230c	CDS	php	0.571338	0.136465
Rv0231	CDS	fadE4	0.171058	0.748129
Rv0232	CDS	Rv0232	1.19633	0.00110367
Rv0233	CDS	nrdB	0.681995	0.0502535
Rv0234c	CDS	gabD1	-0.395354	0.367453
Rv0235c	CDS	Rv0235c	0.759524	0.166958
Rv0236A	CDS	Rv0236A	0.348016	0.50672
Rv0236c	CDS	aftD	0.260831	0.538582
Rv0237	CDS	lpqI	0.302869	0.522921
Rv0238	CDS	Rv0238	-0.24041	0.520792
Rv0239	CDS	vapB24	0.00684428	0.989296
Rv0240	CDS	vapC24	-0.153638	0.714402
Rv0241c	CDS	htdX	0.666458	0.0966413
Rv0242c	CDS	fabG4	-0.203585	0.655684
Rv0243	CDS	fadA2	-0.368441	0.425648
Rv0244c	CDS	fadE5	-0.00795699	0.988496
Rv0245	CDS	Rv0245	-0.428107	0.342631
Rv0246	CDS	Rv0246	0.635211	0.118239
Rv0247c	CDS	Rv0247c	0.581538	0.145392
Rv0248c	CDS	Rv0248c	0.747259	0.0158899
Rv0249c	CDS	Rv0249c	1.63755	7.24581e-07
Rv0250c	CDS	Rv0250c	2.06324	1.90468e-06
Rv0251c	CDS	hsp	3.31898	4.33243e-28
Rv0252	CDS	nirB	0.170072	0.729384
Rv0253	CDS	nirD	0.582256	0.434049
Rv0254c	CDS	cobU	0.58206	0.337416
Rv0255c	CDS	cobQ1	0.358791	0.414378
Rv0256c	CDS	PPE2	-0.0577439	0.920927
Rv0257	CDS	Rv0257	-1.13138	0.00224533
Rv0258c	CDS	Rv0258c	0.388513	0.583556
Rv0259c	CDS	Rv0259c	0.0861023	0.895279
Rv0260c	CDS	Rv0260c	-0.127305	0.811698
Rv0261c	CDS	narK3	-0.473068	0.234148
Rv0262c	CDS	aac	-1.01463	0.0104167
Rv0263c	CDS	Rv0263c	-1.43184	0.000772347
Rv0264c	CDS	Rv0264c	-1.17839	0.00764387
Rv0265c	CDS	Rv0265c	-0.120228	0.789594
Rv0266c	CDS	oplA	-0.436393	0.20576
Rv0267	CDS	narU	0.760912	0.15498
Rv0268c	CDS	Rv0268c	-0.859906	0.00394221
Rv0269c	CDS	Rv0269c	0.0487187	0.925387
Rv0270	CDS	fadD2	-0.637262	0.047672
Rv0271c	CDS	fadE6	-0.241138	0.47288
Rv0272c	CDS	Rv0272c	-0.0673885	0.885601
Rv0273c	CDS	Rv0273c	-0.202586	0.584869
Rv0274	CDS	Rv0274	0.0298638	0.960946
Rv0275c	CDS	Rv0275c	-0.58407	0.15679
Rv0276	CDS	Rv0276	-0.795486	0.0172135
Rv0277A	CDS	vapB25	-0.697096	0.121865
Rv0277c	CDS	vapC25	-0.613462	0.0972436
Rv0278c	CDS	PE_PGRS3	-0.0977841	0.855622
Rv0279c	CDS	PE_PGRS4	-0.058347	0.922359
Rv0280	CDS	PPE3	-1.70737	2.93344e-06
Rv0281	CDS	Rv0281	-1.21748	0.000156476
Rv0282	CDS	eccA3	-0.932043	0.00655073
Rv0283	CDS	eccB3	-0.368276	0.417345
Rv0284	CDS	eccC3	-0.198467	0.646968
Rv0285	CDS	PE5	-0.0502093	0.928076
Rv0286	CDS	PPE4	-0.0212844	0.971593
Rv0287	CDS	esxG	0.502983	0.459924
Rv0288	CDS	esxH	0.725773	0.145607
Rv0289	CDS	espG3	0.226499	0.686403
Rv0290	CDS	eccD3	0.219453	0.719693
Rv0291	CDS	mycP3	-0.0193016	0.978575
Rv0292	CDS	eccE3	0.258856	0.666024
Rv0293c	CDS	Rv0293c	-0.340143	0.401514
Rv0294	CDS	tam	0.0216881	0.971169
Rv0295c	CDS	Rv0295c	0.810295	0.141429
Rv0296c	CDS	Rv0296c	0.430368	0.391281
Rv0297	CDS	PE_PGRS5	-1.49529	9.14613e-06
Rv0298	CDS	Rv0298	-0.174557	0.695464
Rv0299	CDS	Rv0299	0.354284	0.372972
Rv0300	CDS	vapB2	0.604305	0.102974
Rv0301	CDS	vapC2	0.300445	0.444507
Rv0302	CDS	Rv0302	0.179401	0.657801
Rv0303	CDS	Rv0303	1.19677	0.000382632
Rv0304c	CDS	PPE5	0.581453	0.0876596
Rv0305c	CDS	PPE6	-0.25023	0.525639
Rv0306	CDS	Rv0306	0.732922	0.0797851
Rv0307c	CDS	Rv0307c	-0.347848	0.508607
Rv0308	CDS	Rv0308	0.715019	0.0966413
Rv0309	CDS	Rv0309	0.367058	0.438362
Rv0310c	CDS	Rv0310c	1.01555	0.186679
Rv0311	CDS	Rv0311	0.399604	0.447172
Rv0312	CDS	Rv0312	0.350701	0.410843
Rv0313	CDS	Rv0313	-1.27005	1.27859e-06
Rv0314c	CDS	Rv0314c	0.487796	0.391507
Rv0315	CDS	Rv0315	-1.01805	0.000132928
Rv0316	CDS	Rv0316	-0.521626	0.124604
Rv0317c	CDS	glpQ2	-0.144548	0.787057
Rv0318c	CDS	Rv0318c	0.60337	0.327591
Rv0319	CDS	pcp	0.626299	0.148817
Rv0320	CDS	Rv0320	0.259381	0.626623
Rv0321	CDS	dcd	0.268819	0.584159
Rv0322	CDS	udgA	0.402898	0.36249
Rv0323c	CDS	Rv0323c	1.28377	0.0741737
Rv0324	CDS	Rv0324	-0.0406489	0.94174
Rv0325	CDS	Rv0325	-0.25684	0.709051
Rv0326	CDS	Rv0326	-0.00363	0.996101
Rv0327c	CDS	cyp135A1	0.667409	0.331292
Rv0328	CDS	Rv0328	0.221435	0.707448
Rv0329c	CDS	Rv0329c	1.13528	0.22818
Rv0330c	CDS	Rv0330c	1.27787	0.101458
Rv0331	CDS	Rv0331	1.19205	0.00330047
Rv0332	CDS	Rv0332	0.218964	0.584159
Rv0333	CDS	Rv0333	0.219796	0.690235
Rv0334	CDS	rmlA	0.394007	0.380384
Rv0335c	CDS	PE6	-0.163658	0.795646
Rv0336	CDS	Rv0336	-0.717093	0.0299619
Rv0337c	CDS	aspC	0.0467593	0.927279
Rv0338c	CDS	Rv0338c	0.126121	0.752972
Rv0339c	CDS	Rv0339c	0.636179	0.064494
Rv0340	CDS	Rv0340	0.336355	0.392523
Rv0341	CDS	iniB	1.20162	0.0091459
Rv0342	CDS	iniA	0.72085	0.0359718
Rv0343	CDS	iniC	0.244952	0.54324
Rv0344c	CDS	lpqJ	0.907465	0.207186
Rv0345	CDS	Rv0345	0.496707	0.270649
Rv0346c	CDS	ansP2	0.43433	0.275894
Rv0347	CDS	Rv0347	0.853634	0.021858
Rv0348	CDS	Rv0348	0.636314	0.135591
Rv0349	CDS	Rv0349	0.799809	0.0859376
Rv0350	CDS	dnaK	1.61523	1.4398e-10
Rv0351	CDS	grpE	1.31689	6.69147e-06
Rv0352	CDS	dnaJ1	1.7095	5.74611e-11
Rv0353	CDS	hspR	1.63779	1.70713e-06
Rv0354c	CDS	PPE7	1.144	0.116053
Rv0355c	CDS	PPE8	1.21078	0.0005838
Rv0356c	CDS	Rv0356c	1.50424	0.000496423
Rv0357c	CDS	purA	0.912205	0.0207773
Rv0358	CDS	Rv0358	1.02717	0.00486597
Rv0359	CDS	Rv0359	1.39266	0.000376049
Rv0360c	CDS	Rv0360c	0.670918	0.163517
Rv0361	CDS	Rv0361	0.988708	0.00286018
Rv0362	CDS	mgtE	1.86228	1.78241e-05
Rv0363c	CDS	fba	0.0215735	0.960946
Rv0364	CDS	Rv0364	0.106527	0.843117
Rv0365c	CDS	Rv0365c	0.388991	0.288658
Rv0366c	CDS	Rv0366c	0.854649	0.0502355
Rv0367c	CDS	Rv0367c	0.28877	0.623097
Rv0368c	CDS	Rv0368c	2.05798	3.43337e-07
Rv0369c	CDS	Rv0369c	2.19974	6.69147e-06
Rv0370c	CDS	Rv0370c	2.62282	1.4472e-07
Rv0371c	CDS	Rv0371c	2.51882	1.09921e-07
Rv0372c	CDS	Rv0372c	1.51647	4.86197e-05
Rv0373c	CDS	Rv0373c	1.83407	2.75505e-08
Rv0374c	CDS	Rv0374c	2.23954	3.22585e-08
Rv0375c	CDS	Rv0375c	2.09865	1.2135e-08
Rv0376c	CDS	Rv0376c	2.12578	1.97581e-11
Rv0377	CDS	Rv0377	-0.0184305	0.977714
Rv0378	CDS	Rv0378	0.103717	0.916266
Rv0379	CDS	secE2	0.447302	0.536846
Rv0380c	CDS	Rv0380c	3.00683	5.10546e-20
Rv0381c	CDS	Rv0381c	2.6541	3.3596e-21
Rv0382c	CDS	pyrE	2.35174	9.69251e-17
Rv0383c	CDS	Rv0383c	2.31351	2.03246e-20
Rv0384c	CDS	clpB	2.16788	4.67279e-19
Rv0385	CDS	Rv0385	-0.382146	0.394709
Rv0386	CDS	Rv0386	-0.790969	0.0102867
Rv0387c	CDS	Rv0387c	-0.906454	0.0207773
Rv0388c	CDS	PPE9	-1.05204	0.0178526
Rv0389	CDS	purT	-0.0887077	0.891
Rv0390	CDS	Rv0390	-0.11702	0.838897
Rv0391	CDS	metZ	0.0366252	0.945493
Rv0392c	CDS	ndhA	-0.239157	0.575456
Rv0393	CDS	Rv0393	0.906815	0.0522884
Rv0394c	CDS	Rv0394c	-0.175581	0.765958
Rv0395	CDS	Rv0395	0.889373	0.274156
Rv0396	CDS	Rv0396	0.374049	0.613879
Rv0397	CDS	Rv0397	-0.170765	0.820015
Rv0397A	CDS	Rv0397A	-1.02164	0.0181908
Rv0398c	CDS	Rv0398c	0.755822	0.214592
Rv0399c	CDS	lpqK	0.0830159	0.889989
Rv0400c	CDS	fadE7	-0.644534	0.0445983
Rv0401	CDS	Rv0401	-0.525188	0.439351
Rv0402c	CDS	mmpL1	0.414721	0.429834
Rv0403c	CDS	mmpS1	0.764383	0.244852
Rv0404	CDS	fadD30	0.649598	0.18573
Rv0405	CDS	pks6	-0.378231	0.319718
Rv0406c	CDS	Rv0406c	1.14689	0.00755502
Rv0407	CDS	fgd1	-0.147772	0.734182
Rv0408	CDS	pta	0.296153	0.463716
Rv0409	CDS	ackA	0.504793	0.30175
Rv0410c	CDS	pknG	0.597182	0.0753664
Rv0411c	CDS	glnH	-0.0508931	0.917142
Rv0412c	CDS	Rv0412c	0.379101	0.305298
Rv0413	CDS	mutT3	-0.436288	0.424284
Rv0414c	CDS	thiE	0.0683215	0.94103
Rv0415	CDS	thiO	-0.857533	0.0438273
Rv0416	CDS	thiS	-1.00384	0.00327831
Rv0417	CDS	thiG	-0.925692	0.0013703
Rv0418	CDS	lpqL	-0.254545	0.549143
Rv0419	CDS	lpqM	-0.934822	0.00050819
Rv0420c	CDS	Rv0420c	-0.831769	0.0244561
Rv0421c	CDS	Rv0421c	-0.366804	0.447172
Rv0422c	CDS	thiD	-0.813994	0.0243519
Rv0423c	CDS	thiC	-0.989528	0.00146442
Rv0424c	CDS	Rv0424c	-0.90007	0.0151419
Rv0425c	CDS	ctpH	-1.10605	0.000407693
Rv0426c	CDS	Rv0426c	-1.33509	5.82686e-05
Rv0427c	CDS	xthA	0.832354	0.120491
Rv0428c	CDS	Rv0428c	0.797111	0.10525
Rv0429c	CDS	def	0.955781	0.0805693
Rv0430	CDS	Rv0430	0.563136	0.470177
Rv0431	CDS	Rv0431	0.0798533	0.926092
Rv0432	CDS	sodC	-0.0306692	0.959992
Rv0433	CDS	Rv0433	-0.26475	0.565004
Rv0434	CDS	Rv0434	-0.209375	0.740581
Rv0435c	CDS	Rv0435c	1.05959	0.00168914
Rv0436c	CDS	pssA	0.785015	0.03876
Rv0437c	CDS	psd	0.319929	0.539785
Rv0438c	CDS	moeA2	0.152258	0.752972
Rv0439c	CDS	Rv0439c	0.485629	0.274147
Rv0440	CDS	groEL2	0.851368	0.122379
Rv0441c	CDS	Rv0441c	-0.577831	0.11548
Rv0442c	CDS	PPE10	-0.110913	0.798477
Rv0443	CDS	Rv0443	0.516705	0.248427
Rv0444c	CDS	rskA	0.993414	0.0289313
Rv0445c	CDS	sigK	1.12197	0.00606538
Rv0446c	CDS	Rv0446c	0.881405	0.0380438
Rv0447c	CDS	ufaA1	0.810503	0.0454739
Rv0448c	CDS	Rv0448c	0.897844	0.100056
Rv0449c	CDS	Rv0449c	0.418099	0.28254
Rv0450c	CDS	mmpL4	0.576686	0.0730256
Rv0451c	CDS	mmpS4	0.51059	0.26291
Rv0452	CDS	Rv0452	0.528074	0.274655
Rv0453	CDS	PPE11	-0.215598	0.59831
Rv0454	CDS	Rv0454	0.131432	0.862778
Rv0455c	CDS	Rv0455c	-0.743513	0.0507123
Rv0456A	CDS	mazF1	-0.572299	0.354826
Rv0456B	CDS	mazE1	-0.72034	0.291161
Rv0456c	CDS	echA2	0.0251922	0.963439
Rv0457c	CDS	Rv0457c	0.265619	0.568211
Rv0458	CDS	Rv0458	-0.804213	0.0122461
Rv0459	CDS	Rv0459	-0.507145	0.262494
Rv0460	CDS	Rv0460	-0.529917	0.314978
Rv0461	CDS	Rv0461	-0.467092	0.327591
Rv0462	CDS	lpdC	0.108782	0.812402
Rv0463	CDS	Rv0463	0.579465	0.45079
Rv0464c	CDS	Rv0464c	0.272748	0.55457
Rv0465c	CDS	Rv0465c	0.288208	0.51141
Rv0466	CDS	Rv0466	0.593296	0.141616
Rv0467	CDS	icl1	1.01259	0.0119885
Rv0468	CDS	fadB2	1.97031	3.62544e-06
Rv0469	CDS	umaA	1.0547	0.00632602
Rv0470A	CDS	Rv0470A	-0.0628088	0.925585
Rv0470c	CDS	pcaA	0.29381	0.56707
Rv0471c	CDS	Rv0471c	0.230713	0.688001
Rv0472c	CDS	Rv0472c	0.0896073	0.865738
Rv0473	CDS	Rv0473	0.0829091	0.891777
Rv0474	CDS	Rv0474	0.560208	0.268936
Rv0475	CDS	hbhA	0.100701	0.87566
Rv0476	CDS	Rv0476	-0.157625	0.787203
Rv0477	CDS	Rv0477	-0.386754	0.392661
Rv0478	CDS	deoC	-0.0341027	0.943264
Rv0479c	CDS	Rv0479c	0.110117	0.857596
Rv0480c	CDS	Rv0480c	0.145213	0.773922
Rv0481c	CDS	Rv0481c	-0.18007	0.678934
Rv0482	CDS	murB	0.792555	0.0246413
Rv0483	CDS	lprQ	0.328861	0.510596
Rv0484c	CDS	Rv0484c	0.38936	0.486015
Rv0485	CDS	Rv0485	-0.119162	0.795236
Rv0486	CDS	mshA	-0.362424	0.401811
Rv0487	CDS	Rv0487	-0.120048	0.804333
Rv0488	CDS	Rv0488	0.471796	0.196375
Rv0489	CDS	gpm1	0.522612	0.148065
Rv0490	CDS	senX3	-1.03306	0.00177918
Rv0491	CDS	regX3	-1.16259	0.00166725
Rv0492A	CDS	Rv0492A	-1.19511	0.0060063
Rv0492c	CDS	Rv0492c	-0.638115	0.0785354
Rv0493c	CDS	Rv0493c	-0.958658	0.0110474
Rv0494	CDS	Rv0494	-0.454031	0.525639
Rv0495c	CDS	Rv0495c	-0.670114	0.0782225
Rv0496	CDS	Rv0496	-0.278849	0.555332
Rv0497	CDS	Rv0497	-0.164698	0.777439
Rv0498	CDS	Rv0498	0.177509	0.75077
Rv0499	CDS	Rv0499	0.537366	0.262877
Rv0500	CDS	proC	0.72817	0.199
Rv0500A	CDS	Rv0500A	0.52064	0.316001
Rv0500B	CDS	Rv0500B	0.265418	0.58959
Rv0501	CDS	galE2	-0.034488	0.943571
Rv0502	CDS	Rv0502	-0.330959	0.437649
Rv0503c	CDS	cmaA2	-0.45628	0.22818
Rv0504c	CDS	Rv0504c	-0.527503	0.284449
Rv0505c	CDS	serB1	-0.861	0.0100924
Rv0506	CDS	mmpS2	-0.0735597	0.922128
Rv0507	CDS	mmpL2	0.600728	0.0922665
Rv0508	CDS	Rv0508	0.181179	0.747981
Rv0509	CDS	hemA	-0.517458	0.18405
Rv0510	CDS	hemC	0.0754367	0.91941
Rv0511	CDS	hemD	-0.271042	0.602082
Rv0512	CDS	hemB	-0.409562	0.345612
Rv0513	CDS	Rv0513	-0.156461	0.78008
Rv0514	CDS	Rv0514	-0.493906	0.402863
Rv0515	CDS	Rv0515	-0.525942	0.186248
Rv0516c	CDS	Rv0516c	-2.51864	5.17107e-07
Rv0517	CDS	Rv0517	-0.0924868	0.849464
Rv0518	CDS	Rv0518	0.323995	0.562899
Rv0519c	CDS	Rv0519c	0.228289	0.671073
Rv0520	CDS	Rv0520	0.438401	0.458255
Rv0521	CDS	Rv0521	0.490068	0.407489
Rv0522	CDS	gabP	-0.153747	0.835707
Rv0523c	CDS	Rv0523c	0.123926	0.842814
Rv0524	CDS	hemL	0.324512	0.515765
Rv0525	CDS	Rv0525	0.324073	0.584159
Rv0526	CDS	Rv0526	0.738357	0.173515
Rv0527	CDS	ccdA	0.673361	0.262877
Rv0528	CDS	Rv0528	1.03772	0.0167328
Rv0529	CDS	ccsA	0.622093	0.27426
Rv0530	CDS	Rv0530	0.266241	0.612923
Rv0530A	CDS	Rv0530A	-1.67904	6.8745e-05
Rv0531	CDS	Rv0531	0.712846	0.139689
Rv0532	CDS	PE_PGRS6	0.236697	0.695624
Rv0533c	CDS	fabH	0.291618	0.510494
Rv0534c	CDS	menA	0.35973	0.505758
Rv0535	CDS	pnp	0.24216	0.616845
Rv0536	CDS	galE3	0.15645	0.747528
Rv0537c	CDS	Rv0537c	-0.449042	0.209452
Rv0538	CDS	Rv0538	-0.0382439	0.94491
Rv0539	CDS	Rv0539	-0.0827749	0.892091
Rv0540	CDS	Rv0540	-0.183096	0.715493
Rv0541c	CDS	Rv0541c	0.678889	0.125769
Rv0542c	CDS	menE	0.0737587	0.890461
Rv0543c	CDS	Rv0543c	-0.551179	0.120491
Rv0544c	CDS	Rv0544c	-0.697833	0.163749
Rv0545c	CDS	pitA	-0.765343	0.0852145
Rv0546c	CDS	Rv0546c	-0.329022	0.542425
Rv0547c	CDS	Rv0547c	-0.502296	0.342631
Rv0548c	CDS	menB	-1.18145	4.93615e-05
Rv0549c	CDS	vapC3	-1.16166	0.000472978
Rv0550c	CDS	vapB3	-1.17146	0.00390481
Rv0551c	CDS	fadD8	-0.560064	0.136506
Rv0552	CDS	Rv0552	-0.813902	0.0134277
Rv0553	CDS	menC	-1.14899	0.00299989
Rv0554	CDS	bpoC	-0.0520828	0.940908
Rv0555	CDS	menD	-0.269643	0.551005
Rv0556	CDS	Rv0556	-0.272869	0.555242
Rv0557	CDS	mgtA	-1.11287	5.09891e-05
Rv0558	CDS	menH	-1.07299	0.000924046
Rv0559c	CDS	Rv0559c	-0.496326	0.214636
Rv0560c	CDS	Rv0560c	0.396499	0.480177
Rv0561c	CDS	Rv0561c	0.622782	0.292528
Rv0562	CDS	grcC1	-0.456613	0.201079
Rv0563	CDS	htpX	0.60619	0.0380438
Rv0564c	CDS	gpdA1	-0.258019	0.679725
Rv0565c	CDS	Rv0565c	-0.227958	0.70334
Rv0566c	CDS	Rv0566c	-0.295581	0.706678
Rv0567	CDS	Rv0567	0.434516	0.239792
Rv0568	CDS	cyp135B1	-0.340301	0.309925
Rv0569	CDS	Rv0569	-0.464302	0.235766
Rv0570	CDS	nrdZ	0.335508	0.43637
Rv0571c	CDS	Rv0571c	-1.25859	0.000895206
Rv0572c	CDS	Rv0572c	-0.959598	0.0915313
Rv0573c	CDS	pncB2	-0.676604	0.226769
Rv0574c	CDS	Rv0574c	-0.666862	0.063185
Rv0575c	CDS	Rv0575c	-0.751052	0.0732453
Rv0576	CDS	Rv0576	0.244428	0.517495
Rv0577	CDS	TB27.3	0.00582112	0.991738
Rv0578c	CDS	PE_PGRS7	-1.4668	1.56292e-05
Rv0579	CDS	Rv0579	-0.695153	0.0523104
Rv0580c	CDS	Rv0580c	-0.181762	0.772556
Rv0581	CDS	vapB26	-0.35309	0.407961
Rv0582	CDS	vapC26	-0.658711	0.122379
Rv0583c	CDS	lpqN	0.568299	0.482647
Rv0584	CDS	Rv0584	-0.0554592	0.927248
Rv0585c	CDS	Rv0585c	0.989332	0.0676904
Rv0586	CDS	mce2R	-0.401235	0.280672
Rv0587	CDS	yrbE2A	-0.406266	0.228487
Rv0588	CDS	yrbE2B	-0.254337	0.491137
Rv0589	CDS	mce2A	-0.304763	0.451034
Rv0590	CDS	mce2B	-0.188974	0.715493
Rv0590A	CDS	Rv0590A	-0.460812	0.396507
Rv0591	CDS	mce2C	-0.26604	0.610183
Rv0592	CDS	mce2D	0.156961	0.787942
Rv0593	CDS	lprL	0.520382	0.304173
Rv0594	CDS	mce2F	-0.0439006	0.928076
Rv0595c	CDS	vapC4	0.179482	0.740865
Rv0596c	CDS	vapB4	-0.0545443	0.94044
Rv0597c	CDS	Rv0597c	-0.047326	0.935104
Rv0598c	CDS	vapC27	-0.496267	0.316419
Rv0599c	CDS	vapB27	-0.457584	0.429834
Rv0600c	CDS	Rv0600c	0.0890663	0.940128
Rv0601c	CDS	Rv0601c	1.07461	0.439257
Rv0602c	CDS	tcrA	0.630476	0.36249
Rv0603	CDS	Rv0603	-0.876834	0.0540845
Rv0604	CDS	lpqO	-0.286225	0.460324
Rv0605	CDS	Rv0605	1.71466	2.63735e-06
Rv0606	CDS	Rv0606	1.60913	6.69147e-06
Rv0607	CDS	Rv0607	1.83183	1.70713e-06
Rv0608	CDS	vapB28	1.02283	0.00394608
Rv0609	CDS	vapC28	0.855448	0.0111023
Rv0609A	CDS	Rv0609A	1.0707	0.00842543
Rv0610c	CDS	Rv0610c	-1.11372	0.0017099
Rv0611c	CDS	Rv0611c	-0.750134	0.135553
Rv0612	CDS	Rv0612	-1.42546	4.7284e-08
Rv0613c	CDS	Rv0613c	0.641166	0.111641
Rv0614	CDS	Rv0614	-0.136033	0.778446
Rv0615	CDS	Rv0615	-0.930166	0.0741359
Rv0616A	CDS	vapB29	-0.672003	0.0972436
Rv0616c	CDS	Rv0616c	0.855498	0.175667
Rv0617	CDS	vapC29	-0.684242	0.0405909
Rv0618	CDS	galTa	-0.390751	0.380384
Rv0619	CDS	galTb	-0.390134	0.460324
Rv0620	CDS	galK	0.0439295	0.936928
Rv0621	CDS	Rv0621	0.0913189	0.848093
Rv0622	CDS	Rv0622	0.0963828	0.880884
Rv0623	CDS	vapB30	0.477224	0.389275
Rv0624	CDS	vapC30	0.407029	0.445519
Rv0625c	CDS	Rv0625c	-0.7141	0.066438
Rv0626	CDS	vapB5	0.684984	0.121634
Rv0627	CDS	vapC5	0.686586	0.102035
Rv0628c	CDS	Rv0628c	-1.2074	0.00256176
Rv0629c	CDS	recD	0.177657	0.753777
Rv0630c	CDS	recB	0.296401	0.521539
Rv0631c	CDS	recC	0.766688	0.0413525
Rv0632c	CDS	echA3	0.550257	0.148971
Rv0633c	CDS	Rv0633c	0.45635	0.265346
Rv0634A	CDS	Rv0634A	0.792904	0.190588
Rv0634B	CDS	rpmG2	0.0326975	0.950296
Rv0634c	CDS	Rv0634c	1.10778	0.00126085
Rv0635	CDS	hadA	-0.175059	0.715048
Rv0636	CDS	hadB	0.342079	0.409096
Rv0637	CDS	hadC	0.418754	0.362498
Rv0638	CDS	secE1	-0.893965	0.00435782
Rv0639	CDS	nusG	-1.0957	0.00100906
Rv0640	CDS	rplK	-1.20808	0.00627641
Rv0641	CDS	rplA	-0.735783	0.0590034
Rv0642c	CDS	mmaA4	0.937989	0.002849
Rv0643c	CDS	mmaA3	1.01283	0.00233001
Rv0644c	CDS	mmaA2	1.33732	0.000318165
Rv0645c	CDS	mmaA1	1.63415	6.26152e-05
Rv0646c	CDS	lipG	1.05689	0.0509923
Rv0647c	CDS	Rv0647c	1.07701	0.0147481
Rv0648	CDS	Rv0648	-0.0223758	0.967793
Rv0649	CDS	fabD2	0.430649	0.44425
Rv0650	CDS	Rv0650	0.274439	0.671583
Rv0651	CDS	rplJ	0.480813	0.298514
Rv0652	CDS	rplL	0.852169	0.13563
Rv0653c	CDS	Rv0653c	0.370684	0.440213
Rv0654	CDS	Rv0654	-0.845497	0.0518976
Rv0655	CDS	mkl	-0.752093	0.0633901
Rv0656c	CDS	vapC6	-0.0514312	0.930634
Rv0657c	CDS	vapB6	-0.0174781	0.978575
Rv0658c	CDS	Rv0658c	-0.870264	0.0190606
Rv0659c	CDS	mazF2	-0.887831	0.0114632
Rv0660c	CDS	mazE2	-0.866944	0.0136134
Rv0661c	CDS	vapC7	-0.248312	0.825715
Rv0662c	CDS	vapB7	0.308369	0.825567
Rv0663	CDS	atsD	-0.566425	0.10098
Rv0664	CDS	vapB8	-0.492344	0.447172
Rv0665	CDS	vapC8	-0.953567	0.135591
Rv0666	CDS	Rv0666	-1.13506	0.110591
Rv0667	CDS	rpoB	-0.940804	0.000815238
Rv0668	CDS	rpoC	-0.713278	0.0082907
Rv0669c	CDS	Rv0669c	0.564121	0.382082
Rv0670	CDS	end	-0.81717	0.040741
Rv0671	CDS	lpqP	-0.752394	0.0639223
Rv0672	CDS	fadE8	-1.0457	0.000185602
Rv0673	CDS	echA4	-1.02062	0.000795038
Rv0674	CDS	Rv0674	-1.04688	0.00356991
Rv0675	CDS	echA5	-1.19641	0.000546444
Rv0676c	CDS	mmpL5	-0.429224	0.152597
Rv0677c	CDS	mmpS5	-0.84471	0.00375122
Rv0678	CDS	Rv0678	-0.808457	0.00690061
Rv0679c	CDS	Rv0679c	0.125227	0.892091
Rv0680c	CDS	Rv0680c	-0.253015	0.738346
Rv0681	CDS	Rv0681	-0.6994	0.050387
Rv0682	CDS	rpsL	-0.792232	0.0151024
Rv0683	CDS	rpsG	-0.451639	0.225703
Rv0684	CDS	fusA1	-0.249304	0.489191
Rv0685	CDS	tuf	0.0448372	0.926716
Rv0686	CDS	Rv0686	0.1489	0.742972
Rv0687	CDS	Rv0687	1.16413	7.13113e-05
Rv0688	CDS	Rv0688	0.746652	0.0275486
Rv0689c	CDS	Rv0689c	0.0796134	0.938118
Rv0690c	CDS	Rv0690c	-0.18057	0.684035
Rv0691A	CDS	Rv0691A	-0.0818736	0.898381
Rv0691c	CDS	Rv0691c	-0.25805	0.564756
Rv0692	CDS	Rv0692	-0.0281874	0.964569
Rv0693	CDS	pqqE	-0.0860203	0.863972
Rv0694	CDS	lldD1	-0.375414	0.396889
Rv0695	CDS	Rv0695	-0.505492	0.243512
Rv0696	CDS	Rv0696	0.160813	0.742919
Rv0697	CDS	Rv0697	-0.1726	0.774156
Rv0698	CDS	Rv0698	0.116049	0.85697
Rv0699	CDS	Rv0699	0.0858833	0.925391
Rv0700	CDS	rpsJ	0.0547253	0.93287
Rv0701	CDS	rplC	-0.189578	0.729881
Rv0702	CDS	rplD	-0.292937	0.521669
Rv0703	CDS	rplW	-0.718744	0.15784
Rv0704	CDS	rplB	-0.414545	0.408367
Rv0705	CDS	rpsS	-0.572346	0.263178
Rv0706	CDS	rplV	-0.633971	0.180022
Rv0707	CDS	rpsC	-0.424033	0.453248
Rv0708	CDS	rplP	-0.169591	0.770842
Rv0709	CDS	rpmC	-0.149817	0.806845
Rv0710	CDS	rpsQ	0.080651	0.913916
Rv0711	CDS	atsA	0.140276	0.738701
Rv0712	CDS	Rv0712	-0.00447202	0.995711
Rv0713	CDS	Rv0713	0.751161	0.242981
Rv0714	CDS	rplN	0.292294	0.574748
Rv0715	CDS	rplX	-0.13676	0.809811
Rv0716	CDS	rplE	-0.535115	0.310019
Rv0717	CDS	rpsN1	-0.998894	0.0858273
Rv0718	CDS	rpsH	-0.629174	0.275151
Rv0719	CDS	rplF	-0.890218	0.05085
Rv0720	CDS	rplR	-1.58472	0.000580939
Rv0721	CDS	rpsE	-1.17607	0.00575223
Rv0722	CDS	rpmD	-1.17505	0.00349997
Rv0723	CDS	rplO	-0.509266	0.220711
Rv0724	CDS	sppA	-1.27858	6.20335e-06
Rv0724A	CDS	Rv0724A	1.25308	0.0391966
Rv0725c	CDS	Rv0725c	1.16863	0.007097
Rv0726c	CDS	Rv0726c	1.00273	0.00895049
Rv0727c	CDS	fucA	0.514566	0.42308
Rv0728c	CDS	serA2	0.487924	0.331522
Rv0729	CDS	xylB	-1.05793	0.00179853
Rv0730	CDS	Rv0730	-0.698699	0.0575331
Rv0731c	CDS	Rv0731c	0.701655	0.0819472
Rv0732	CDS	secY	0.756388	0.0494588
Rv0733	CDS	adk	0.611084	0.11096
Rv0734	CDS	mapA	0.345044	0.516174
Rv0735	CDS	sigL	-0.219518	0.639564
Rv0736	CDS	rslA	0.0671878	0.890331
Rv0737	CDS	Rv0737	0.470009	0.290665
Rv0738	CDS	Rv0738	-0.391508	0.405221
Rv0739	CDS	Rv0739	-0.544918	0.127805
Rv0740	CDS	Rv0740	-0.973657	0.00122634
Rv0741	CDS	Rv0741	-0.996197	0.00178796
Rv0742	CDS	PE_PGRS8	-0.313093	0.527111
Rv0743c	CDS	Rv0743c	0.309852	0.491066
Rv0744c	CDS	Rv0744c	0.780055	0.0673767
Rv0745	CDS	Rv0745	0.281065	0.672999
Rv0746	CDS	PE_PGRS9	-0.496916	0.288602
Rv0747	CDS	PE_PGRS10	-1.8035	5.74212e-07
Rv0748	CDS	vapB31	-1.48349	6.8745e-05
Rv0749	CDS	vapC31	-1.24785	0.000284064
Rv0749A	CDS	Rv0749A	0.708213	0.0601915
Rv0750	CDS	Rv0750	-0.619877	0.133714
Rv0751c	CDS	mmsB	-0.858253	0.00952328
Rv0752c	CDS	fadE9	-0.851641	0.00766619
Rv0753c	CDS	mmsA	-0.738077	0.0311359
Rv0754	CDS	PE_PGRS11	-0.403528	0.426712
Rv0755A	CDS	Rv0755A	-0.544627	0.21332
Rv0755c	CDS	PPE12	-0.619434	0.0380438
Rv0756c	CDS	Rv0756c	0.0115128	0.986305
Rv0757	CDS	phoP	-0.711772	0.0597651
Rv0758	CDS	phoR	-0.491265	0.185204
Rv0759c	CDS	Rv0759c	2.08836	1.43793e-07
Rv0760c	CDS	Rv0760c	0.016937	0.978995
Rv0761c	CDS	adhB	-0.0430382	0.938293
Rv0762c	CDS	Rv0762c	-0.269185	0.612303
Rv0763c	CDS	Rv0763c	-0.226103	0.745474
Rv0764c	CDS	cyp51	-0.0787563	0.878188
Rv0765c	CDS	Rv0765c	-0.404769	0.31532
Rv0766c	CDS	cyp123	-0.255778	0.543777
Rv0767c	CDS	Rv0767c	-0.396565	0.444507
Rv0768	CDS	aldA	-0.479066	0.178908
Rv0769	CDS	Rv0769	-0.547245	0.15498
Rv0770	CDS	Rv0770	-0.417399	0.285481
Rv0771	CDS	Rv0771	-0.478919	0.344357
Rv0772	CDS	purD	-0.215784	0.653956
Rv0773c	CDS	ggtA	0.426215	0.428331
Rv0774c	CDS	Rv0774c	0.505705	0.396708
Rv0775	CDS	Rv0775	-0.13668	0.762814
Rv0776c	CDS	Rv0776c	-0.252858	0.610543
Rv0777	CDS	purB	-0.17748	0.680676
Rv0778	CDS	cyp126	0.172211	0.732923
Rv0779c	CDS	Rv0779c	-0.475736	0.435103
Rv0780	CDS	purC	-0.168196	0.794959
Rv0781	CDS	ptrBa	0.400992	0.444507
Rv0782	CDS	ptrBb	0.0498049	0.931318
Rv0783c	CDS	emrB	0.130872	0.806845
Rv0784	CDS	Rv0784	-0.376702	0.470566
Rv0785	CDS	Rv0785	-0.627262	0.226637
Rv0786c	CDS	Rv0786c	-0.502408	0.271433
Rv0787	CDS	Rv0787	-0.567848	0.278674
Rv0787A	CDS	Rv0787A	-0.447365	0.338539
Rv0788	CDS	purQ	-0.509749	0.15498
Rv0789c	CDS	Rv0789c	-0.574811	0.124604
Rv0790c	CDS	Rv0790c	0.976165	0.0110367
Rv0791c	CDS	Rv0791c	1.29926	0.000223299
Rv0792c	CDS	Rv0792c	1.19393	0.000608265
Rv0793	CDS	Rv0793	0.395237	0.42308
Rv0794c	CDS	Rv0794c	1.18175	0.000435504
Rv0795	CDS	Rv0795	-0.0202014	0.978995
Rv0796	CDS	Rv0796	0.633444	0.243257
Rv0797	CDS	Rv0797	0.0359111	0.959229
Rv0798c	CDS	cfp29	0.807288	0.0801743
Rv0799c	CDS	Rv0799c	0.296927	0.567444
Rv0800	CDS	pepC	-0.235783	0.673138
Rv0801	CDS	Rv0801	-0.749221	0.232822
Rv0802c	CDS	Rv0802c	0.802157	0.0311469
Rv0803	CDS	purL	0.133891	0.811229
Rv0804	CDS	Rv0804	0.529339	0.521669
Rv0805	CDS	Rv0805	0.679125	0.0799403
Rv0806c	CDS	cpsY	0.275118	0.512258
Rv0807	CDS	Rv0807	0.655276	0.0599827
Rv0808	CDS	purF	-0.130989	0.755593
Rv0809	CDS	purM	0.643018	0.0978262
Rv0810c	CDS	Rv0810c	-0.897118	0.0134277
Rv0811c	CDS	Rv0811c	-0.483151	0.13358
Rv0812	CDS	Rv0812	0.966875	0.0128441
Rv0813c	CDS	Rv0813c	-1.00102	0.00178796
Rv0814c	CDS	sseC2	-0.967823	0.00796314
Rv0815c	CDS	cysA2	-1.22683	1.65192e-05
Rv0816c	CDS	thiX	1.11342	0.0133341
Rv0817c	CDS	Rv0817c	0.400321	0.36464
Rv0818	CDS	Rv0818	-0.481577	0.250519
Rv0819	CDS	mshD	-0.166508	0.711927
Rv0820	CDS	phoT	0.350817	0.434033
Rv0821c	CDS	phoY2	-0.600731	0.291161
Rv0822c	CDS	Rv0822c	0.0779144	0.878188
Rv0823c	CDS	Rv0823c	-0.125358	0.785167
Rv0824c	CDS	desA1	0.590311	0.0910321
Rv0825c	CDS	Rv0825c	-0.25782	0.583556
Rv0826	CDS	Rv0826	0.317071	0.505645
Rv0827c	CDS	kmtR	-0.343796	0.516468
Rv0828c	CDS	Rv0828c	-0.12255	0.854518
Rv0829	CDS	Rv0829	1.102	0.0443294
Rv0830	CDS	Rv0830	0.511458	0.292283
Rv0831c	CDS	Rv0831c	0.271626	0.527111
Rv0832	CDS	PE_PGRS12	-0.900478	0.0134578
Rv0833	CDS	PE_PGRS13	-0.537886	0.337416
Rv0834c	CDS	PE_PGRS14	-1.17535	0.00467533
Rv0835	CDS	lpqQ	-0.44695	0.218755
Rv0836c	CDS	Rv0836c	-0.0773024	0.917142
Rv0837c	CDS	Rv0837c	-0.195484	0.708954
Rv0838	CDS	lpqR	-0.0899383	0.855327
Rv0839	CDS	Rv0839	-0.548569	0.191561
Rv0840c	CDS	pip	-1.49968	0.00044094
Rv0841	CDS	Rv0841	-0.433847	0.275238
Rv0842	CDS	Rv0842	-0.109211	0.811262
Rv0843	CDS	Rv0843	0.163508	0.720133
Rv0844c	CDS	narL	-0.68532	0.10899
Rv0845	CDS	Rv0845	0.420652	0.320193
Rv0846c	CDS	Rv0846c	0.0326667	0.955893
Rv0847	CDS	lpqS	0.56484	0.269363
Rv0848	CDS	cysK2	0.402815	0.402197
Rv0849	CDS	Rv0849	-0.147822	0.801736
Rv0850	CDS	Rv0850	-0.287373	0.711927
Rv0851c	CDS	Rv0851c	-0.948348	0.0993793
Rv0852	CDS	fadD16	0.100232	0.896605
Rv0853c	CDS	pdc	-0.70324	0.118193
Rv0854	CDS	Rv0854	-0.621022	0.192476
Rv0855	CDS	far	-0.507096	0.295998
Rv0856	CDS	Rv0856	-1.03111	0.0199717
Rv0857	CDS	Rv0857	-0.83052	0.02462
Rv0858c	CDS	dapC	0.620554	0.375136
Rv0859	CDS	fadA	-1.35476	5.74212e-07
Rv0860	CDS	fadB	-1.16692	0.00159691
Rv0861c	CDS	ercc3	-0.071015	0.879674
Rv0862c	CDS	Rv0862c	-0.363394	0.344975
Rv0863	CDS	Rv0863	-0.221252	0.599565
Rv0864	CDS	moaC2	-0.413969	0.205342
Rv0865	CDS	mog	-0.108687	0.802861
Rv0866	CDS	moaE2	-0.376783	0.41208
Rv0867c	CDS	rpfA	-1.19163	0.000203641
Rv0868c	CDS	moaD2	-0.808539	0.035068
Rv0869c	CDS	moaA2	-1.33584	0.00153775
Rv0870c	CDS	Rv0870c	-1.19076	0.00716262
Rv0871	CDS	cspB	0.137194	0.765958
Rv0872c	CDS	PE_PGRS15	-1.59515	5.36688e-06
Rv0873	CDS	fadE10	-0.453797	0.140737
Rv0874c	CDS	Rv0874c	-0.682037	0.136441
Rv0875c	CDS	Rv0875c	0.515036	0.487308
Rv0876c	CDS	Rv0876c	0.0124527	0.986305
Rv0877	CDS	Rv0877	0.286224	0.482329
Rv0878c	CDS	PPE13	0.236894	0.66304
Rv0879c	CDS	Rv0879c	-0.0404509	0.950296
Rv0880	CDS	Rv0880	1.13243	0.0242242
Rv0881	CDS	Rv0881	1.38057	0.000390149
Rv0882	CDS	Rv0882	1.60791	0.00105865
Rv0883c	CDS	Rv0883c	-0.873088	0.0107796
Rv0884c	CDS	serC	-0.615673	0.118239
Rv0885	CDS	Rv0885	-1.50969	6.70901e-05
Rv0886	CDS	fprB	-1.05324	0.00112383
Rv0887c	CDS	Rv0887c	-0.453859	0.464344
Rv0888	CDS	Rv0888	0.392205	0.497355
Rv0889c	CDS	citA	-0.0294713	0.957823
Rv0890c	CDS	Rv0890c	0.677338	0.148685
Rv0891c	CDS	Rv0891c	1.50282	0.0727726
Rv0892	CDS	Rv0892	1.52152	0.00151363
Rv0893c	CDS	Rv0893c	1.12646	0.180218
Rv0894	CDS	Rv0894	0.893919	0.123594
Rv0895	CDS	Rv0895	0.763425	0.120491
Rv0896	CDS	gltA2	0.166469	0.72597
Rv0897c	CDS	Rv0897c	-0.388395	0.241029
Rv0898c	CDS	Rv0898c	-0.920989	0.00312032
Rv0899	CDS	ompA	-0.539808	0.199404
Rv0900	CDS	Rv0900	-0.678703	0.232822
Rv0901	CDS	Rv0901	-0.829067	0.0726814
Rv0902c	CDS	prrB	-0.367553	0.335067
Rv0903c	CDS	prrA	-0.597411	0.120491
Rv0904c	CDS	accD3	0.546752	0.184749
Rv0905	CDS	echA6	-0.459816	0.210068
Rv0906	CDS	Rv0906	-0.0263393	0.957211
Rv0907	CDS	Rv0907	-0.030572	0.953813
Rv0908	CDS	ctpE	0.250978	0.60158
Rv0909	CDS	Rv0909	-0.507343	0.273086
Rv0910	CDS	Rv0910	-0.304925	0.560982
Rv0911	CDS	Rv0911	-0.20958	0.716135
Rv0912	CDS	Rv0912	-0.418671	0.60158
Rv0913c	CDS	Rv0913c	-0.320949	0.546128
Rv0914c	CDS	Rv0914c	-0.269314	0.556016
Rv0915c	CDS	PPE14	-0.438347	0.340377
Rv0916c	CDS	PE7	0.246435	0.728746
Rv0917	CDS	betP	0.14245	0.822546
Rv0918	CDS	Rv0918	-0.30013	0.55457
Rv0919	CDS	Rv0919	-0.27158	0.612923
Rv0920c	CDS	Rv0920c	0.171754	0.708682
Rv0921	CDS	Rv0921	-0.38123	0.484938
Rv0922	CDS	Rv0922	-0.584356	0.118987
Rv0923c	CDS	Rv0923c	1.03332	0.0484963
Rv0924c	CDS	mntH	1.51285	0.0337864
Rv0925c	CDS	Rv0925c	0.393861	0.583985
Rv0926c	CDS	Rv0926c	0.492841	0.417899
Rv0927c	CDS	Rv0927c	0.392582	0.572333
Rv0928	CDS	pstS3	0.100738	0.884081
Rv0929	CDS	pstC2	0.347067	0.595159
Rv0930	CDS	pstA1	1.54844	0.00991183
Rv0931c	CDS	pknD	-0.0559254	0.917866
Rv0932c	CDS	pstS2	-0.54939	0.13978
Rv0933	CDS	pstB	0.0411072	0.952786
Rv0934	CDS	pstS1	-0.224075	0.717218
Rv0935	CDS	pstC1	-0.0883023	0.889989
Rv0936	CDS	pstA2	0.443681	0.46699
Rv0937c	CDS	mku	0.219742	0.775018
Rv0938	CDS	ligD	-0.385923	0.487308
Rv0939	CDS	Rv0939	-0.659237	0.0727726
Rv0940c	CDS	Rv0940c	-1.2084	0.00297723
Rv0941c	CDS	Rv0941c	-1.01007	0.00965056
Rv0942	CDS	Rv0942	-0.601123	0.530294
Rv0943c	CDS	Rv0943c	1.41824	0.0966413
Rv0944	CDS	Rv0944	-0.359913	0.672054
Rv0945	CDS	Rv0945	-0.392994	0.525037
Rv0946c	CDS	pgi	0.0898255	0.885601
Rv0947c	CDS	Rv0947c	-0.144279	0.837646
Rv0948c	CDS	Rv0948c	0.284816	0.566358
Rv0949	CDS	uvrD1	0.434031	0.285199
Rv0950c	CDS	Rv0950c	-0.888826	0.00751652
Rv0951	CDS	sucC	0.522064	0.242981
Rv0952	CDS	sucD	0.750413	0.0838693
Rv0953c	CDS	Rv0953c	1.52228	0.0011352
Rv0954	CDS	Rv0954	-0.428848	0.424275
Rv0955	CDS	Rv0955	-0.35445	0.468535
Rv0956	CDS	purN	-0.40739	0.420522
Rv0957	CDS	purH	-0.368353	0.323617
Rv0958	CDS	Rv0958	-1.05426	0.00235674
Rv0959	CDS	Rv0959	-0.699169	0.0311359
Rv0959A	CDS	vapB9	0.398213	0.56707
Rv0960	CDS	vapC9	0.25454	0.667639
Rv0961	CDS	Rv0961	0.238463	0.71287
Rv0962c	CDS	lprP	0.647385	0.426361
Rv0963c	CDS	Rv0963c	0.55697	0.364939
Rv0964c	CDS	Rv0964c	-0.500928	0.344098
Rv0965c	CDS	Rv0965c	-0.0332986	0.957596
Rv0966c	CDS	Rv0966c	-0.157177	0.769892
Rv0967	CDS	csoR	0.814387	0.00596049
Rv0968	CDS	Rv0968	0.561369	0.122505
Rv0969	CDS	ctpV	0.234892	0.572333
Rv0970	CDS	Rv0970	0.843093	0.0147481
Rv0971c	CDS	echA7	0.602628	0.202527
Rv0972c	CDS	fadE12	0.923506	0.0104145
Rv0973c	CDS	accA2	1.08116	0.00133463
Rv0974c	CDS	accD2	1.49172	0.00013209
Rv0975c	CDS	fadE13	1.41429	0.000135198
Rv0976c	CDS	Rv0976c	1.40758	1.58542e-05
Rv0977	CDS	PE_PGRS16	0.42592	0.316419
Rv0978c	CDS	PE_PGRS17	0.693557	0.0692744
Rv0979A	CDS	rpmF	-0.598167	0.107854
Rv0979c	CDS	Rv0979c	0.266827	0.683747
Rv0980c	CDS	PE_PGRS18	0.431074	0.217927
Rv0981	CDS	mprA	-0.66602	0.11548
Rv0982	CDS	mprB	-0.786621	0.0365269
Rv0983	CDS	pepD	-0.279643	0.504845
Rv0984	CDS	moaB2	-0.425399	0.322959
Rv0985c	CDS	mscL	0.568533	0.199527
Rv0986	CDS	Rv0986	0.277522	0.396708
Rv0987	CDS	Rv0987	0.717693	0.0378704
Rv0988	CDS	Rv0988	0.0353494	0.94174
Rv0989c	CDS	grcC2	1.63329	4.77719e-06
Rv0990c	CDS	Rv0990c	1.69719	1.09009e-07
Rv0991c	CDS	Rv0991c	1.63687	5.28595e-11
Rv0992c	CDS	Rv0992c	1.02456	0.0234756
Rv0993	CDS	galU	-0.703096	0.0613959
Rv0994	CDS	moeA1	-0.614243	0.0915418
Rv0995	CDS	rimJ	-0.579607	0.112779
Rv0996	CDS	Rv0996	-0.754015	0.00679055
Rv0997	CDS	Rv0997	-0.460516	0.210208
Rv0998	CDS	Rv0998	-0.310522	0.378015
Rv0999	CDS	Rv0999	-0.330693	0.386333
Rv1000c	CDS	Rv1000c	0.196521	0.690051
Rv1001	CDS	arcA	-0.679236	0.02262
Rv1002c	CDS	Rv1002c	0.123974	0.816116
Rv1003	CDS	Rv1003	-0.988212	0.0109918
Rv1004c	CDS	Rv1004c	-0.573169	0.291161
Rv1005c	CDS	pabB	-0.414806	0.402281
Rv1006	CDS	Rv1006	0.492474	0.208404
Rv1007c	CDS	metS	0.42669	0.316499
Rv1008	CDS	tatD	0.314144	0.505645
Rv1009	CDS	rpfB	-0.141386	0.791009
Rv1010	CDS	ksgA	0.10213	0.855327
Rv1011	CDS	ispE	0.450073	0.290665
Rv1012	CDS	Rv1012	0.415239	0.442665
Rv1013	CDS	pks16	0.979039	0.0056686
Rv1014c	CDS	pth	0.503182	0.414777
Rv1015c	CDS	rplY	0.362651	0.401811
Rv1016c	CDS	lpqT	0.204934	0.740865
Rv1017c	CDS	prsA	-0.168027	0.768352
Rv1018c	CDS	glmU	0.128956	0.787564
Rv1019	CDS	Rv1019	-0.663376	0.0276343
Rv1020	CDS	mfd	-0.485445	0.146442
Rv1021	CDS	Rv1021	0.459477	0.276026
Rv1022	CDS	lpqU	-0.191045	0.666024
Rv1023	CDS	eno	-0.307428	0.424284
Rv1024	CDS	Rv1024	0.107416	0.834051
Rv1025	CDS	Rv1025	0.103674	0.856548
Rv1026	CDS	Rv1026	0.315159	0.554587
Rv1027c	CDS	kdpE	-0.356672	0.555921
Rv1028A	CDS	kdpF	-0.954534	0.114685
Rv1028c	CDS	kdpD	-0.640814	0.0479295
Rv1029	CDS	kdpA	-0.926057	0.00679055
Rv1030	CDS	kdpB	-0.752507	0.0119495
Rv1031	CDS	kdpC	-1.0182	0.00795075
Rv1032c	CDS	trcS	0.909531	0.0181506
Rv1033c	CDS	trcR	0.901751	0.066438
Rv1034c	CDS	Rv1034c	0.815582	0.20576
Rv1035c	CDS	Rv1035c	0.949322	0.0621616
Rv1036c	CDS	Rv1036c	0.988854	0.109875
Rv1037c	CDS	esxI	0.608103	0.174044
Rv1038c	CDS	esxJ	0.497815	0.327579
Rv1039c	CDS	PPE15	0.223898	0.595159
Rv1040c	CDS	PE8	-0.976877	0.00200891
Rv1041c	CDS	Rv1041c	-0.557855	0.0780564
Rv1042c	CDS	Rv1042c	-0.60492	0.0851911
Rv1043c	CDS	Rv1043c	0.233699	0.597835
Rv1044	CDS	Rv1044	1.22464	0.0372787
Rv1045	CDS	Rv1045	1.18543	0.0149318
Rv1046c	CDS	Rv1046c	-0.606684	0.0753515
Rv1047	CDS	Rv1047	0.0470483	0.928307
Rv1048c	CDS	Rv1048c	0.0637887	0.913333
Rv1049	CDS	Rv1049	-0.440458	0.539797
Rv1050	CDS	Rv1050	0.106541	0.944513
Rv1051c	CDS	Rv1051c	0.25705	0.795384
Rv1052	CDS	Rv1052	0.018947	0.97854
Rv1053c	CDS	Rv1053c	0.408834	0.762185
Rv1054	CDS	Rv1054	-0.203481	0.740028
Rv1055	CDS	Rv1055	-0.0649489	0.942351
Rv1056	CDS	Rv1056	-0.306662	0.591664
Rv1057	CDS	Rv1057	0.239294	0.63515
Rv1058	CDS	fadD14	0.152345	0.754514
Rv1059	CDS	Rv1059	0.296301	0.424284
Rv1060	CDS	Rv1060	-0.0336742	0.94396
Rv1061	CDS	Rv1061	0.545571	0.125519
Rv1062	CDS	Rv1062	0.666609	0.123781
Rv1063c	CDS	Rv1063c	-0.127155	0.837142
Rv1064c	CDS	lpqV	0.614159	0.24548
Rv1065	CDS	Rv1065	-0.784828	0.0182808
Rv1066	CDS	Rv1066	-0.943206	0.014793
Rv1067c	CDS	PE_PGRS19	0.794313	0.141864
Rv1068c	CDS	PE_PGRS20	0.549866	0.352112
Rv1069c	CDS	Rv1069c	0.539783	0.177589
Rv1070c	CDS	echA8	0.675894	0.110591
Rv1071c	CDS	echA9	0.538783	0.19697
Rv1072	CDS	Rv1072	1.00657	0.0154724
Rv1073	CDS	Rv1073	1.66335	4.62566e-09
Rv1074c	CDS	fadA3	-0.718298	0.0598141
Rv1075c	CDS	Rv1075c	-0.592865	0.245768
Rv1076	CDS	lipU	0.156256	0.683043
Rv1077	CDS	cbs	0.889034	0.00572667
Rv1078	CDS	pra	1.11415	0.00129586
Rv1079	CDS	metB	1.24011	0.000331711
Rv1080c	CDS	greA	-1.14819	0.0010436
Rv1081c	CDS	Rv1081c	-0.30976	0.515765
Rv1082	CDS	mca	0.103673	0.792303
Rv1083	CDS	Rv1083	-0.0286929	0.956009
Rv1084	CDS	Rv1084	0.0586337	0.914095
Rv1085c	CDS	Rv1085c	-0.294991	0.502586
Rv1086	CDS	Rv1086	-0.718573	0.0293913
Rv1087	CDS	PE_PGRS21	-0.673398	0.100705
Rv1087A	CDS	Rv1087A	0.0336614	0.960874
Rv1088	CDS	PE9	0.27148	0.532022
Rv1089	CDS	PE10	0.227066	0.612457
Rv1089A	CDS	celA2a	0.536452	0.215161
Rv1090	CDS	celA2b	0.0526916	0.915831
Rv1091	CDS	PE_PGRS22	-0.566055	0.260524
Rv1092c	CDS	coaA	1.01358	0.0219985
Rv1093	CDS	glyA1	0.0309994	0.944673
Rv1094	CDS	desA2	1.09021	0.000463351
Rv1095	CDS	phoH2	-0.35692	0.311585
Rv1096	CDS	Rv1096	0.681104	0.0379364
Rv1097c	CDS	Rv1097c	0.414293	0.294575
Rv1098c	CDS	fum	0.255074	0.542342
Rv1099c	CDS	glpX	-0.405939	0.270109
Rv1100	CDS	Rv1100	-0.000633458	0.998526
Rv1101c	CDS	Rv1101c	-0.669911	0.0878202
Rv1102c	CDS	mazF3	-0.508835	0.272344
Rv1103c	CDS	mazE3	-0.22632	0.687029
Rv1104	CDS	Rv1104	0.545641	0.243512
Rv1105	CDS	Rv1105	0.964238	0.0438792
Rv1106c	CDS	Rv1106c	0.0736872	0.884526
Rv1107c	CDS	xseB	-0.3802	0.485137
Rv1108c	CDS	xseA	-0.205571	0.631522
Rv1109c	CDS	Rv1109c	-0.158363	0.766112
Rv1110	CDS	lytB2	-1.18828	5.64615e-06
Rv1111c	CDS	Rv1111c	1.39351	0.00125242
Rv1112	CDS	Rv1112	-0.427736	0.221761
Rv1113	CDS	vapB32	-0.452923	0.372771
Rv1114	CDS	vapC32	-0.165371	0.774156
Rv1115	CDS	Rv1115	0.44095	0.331382
Rv1116	CDS	Rv1116	-0.00106522	0.998526
Rv1116A	CDS	Rv1116A	-0.184642	0.807487
Rv1117	CDS	Rv1117	-0.512577	0.262458
Rv1118c	CDS	Rv1118c	0.146097	0.834051
Rv1119c	CDS	Rv1119c	0.52253	0.709051
Rv1120c	CDS	Rv1120c	0.220691	0.835707
Rv1121	CDS	zwf1	1.04886	0.0073222
Rv1122	CDS	gnd2	0.611791	0.135726
Rv1123c	CDS	bpoB	-0.551883	0.21573
Rv1124	CDS	ephC	0.332794	0.490914
Rv1125	CDS	Rv1125	0.368442	0.46846
Rv1126c	CDS	Rv1126c	-0.735656	0.159748
Rv1127c	CDS	ppdK	-0.525764	0.201489
Rv1128c	CDS	Rv1128c	0.788531	0.170764
Rv1129c	CDS	Rv1129c	-0.361846	0.559366
Rv1130	CDS	prpD	0.175882	0.772556
Rv1131	CDS	prpC	0.521462	0.378405
Rv1132	CDS	Rv1132	0.523672	0.290665
Rv1133c	CDS	metE	-0.808376	0.0223557
Rv1134	CDS	Rv1134	-0.541849	0.527111
Rv1135A	CDS	Rv1135A	2.10233	0.074461
Rv1135c	CDS	PPE16	-0.413474	0.393543
Rv1136	CDS	Rv1136	0.977496	0.210068
Rv1137c	CDS	Rv1137c	-0.56994	0.272745
Rv1138c	CDS	Rv1138c	-0.923194	0.0136911
Rv1139c	CDS	Rv1139c	-0.821239	0.0992647
Rv1140	CDS	Rv1140	0.0440696	0.94625
Rv1141c	CDS	echA11	-1.10808	0.00151345
Rv1142c	CDS	echA10	-0.920376	0.0243706
Rv1143	CDS	mcr	0.137323	0.788747
Rv1144	CDS	Rv1144	0.149102	0.803695
Rv1145	CDS	mmpL13a	0.183799	0.708478
Rv1146	CDS	mmpL13b	0.413523	0.295017
Rv1147	CDS	Rv1147	0.671185	0.166814
Rv1148c	CDS	Rv1148c	1.65477	1.60588e-05
Rv1149	CDS	Rv1149	-0.552004	0.105171
Rv1150	CDS	Rv1150	-0.399335	0.234148
Rv1151c	CDS	Rv1151c	-0.249757	0.640709
Rv1152	CDS	Rv1152	-0.560689	0.139401
Rv1153c	CDS	omt	0.196789	0.750683
Rv1154c	CDS	Rv1154c	0.181868	0.762604
Rv1155	CDS	Rv1155	-0.547207	0.151024
Rv1156	CDS	Rv1156	-0.865573	0.0163618
Rv1157c	CDS	Rv1157c	-0.326965	0.477315
Rv1158c	CDS	Rv1158c	-0.344595	0.460324
Rv1159	CDS	pimE	0.463368	0.276478
Rv1159A	CDS	Rv1159A	-0.627328	0.163749
Rv1160	CDS	mutT2	0.371518	0.54324
Rv1161	CDS	narG	-1.07635	7.20861e-05
Rv1162	CDS	narH	-0.921521	0.00349997
Rv1163	CDS	narJ	-0.59203	0.166814
Rv1164	CDS	narI	-0.530053	0.208249
Rv1165	CDS	typA	-0.161391	0.698001
Rv1166	CDS	lpqW	-0.347903	0.381144
Rv1167c	CDS	Rv1167c	-0.394893	0.248906
Rv1168c	CDS	PPE17	-0.228843	0.527595
Rv1169c	CDS	lipX	-0.270305	0.563202
Rv1170	CDS	mshB	0.37886	0.335067
Rv1171	CDS	Rv1171	0.0998144	0.860216
Rv1172c	CDS	PE12	-0.951792	0.00267672
Rv1173	CDS	fbiC	0.0851487	0.888603
Rv1174c	CDS	TB8.4	-1.434	1.26694e-07
Rv1175c	CDS	fadH	0.249209	0.600937
Rv1176c	CDS	Rv1176c	0.51294	0.460014
Rv1177	CDS	fdxC	-0.15303	0.710135
Rv1178	CDS	Rv1178	0.851619	0.0289376
Rv1179c	CDS	Rv1179c	0.00688134	0.992701
Rv1180	CDS	pks3	0.27609	0.610183
Rv1181	CDS	pks4	0.0823099	0.853658
Rv1182	CDS	papA3	0.436952	0.294575
Rv1183	CDS	mmpL10	0.897431	0.0313528
Rv1184c	CDS	Rv1184c	0.325796	0.551103
Rv1185c	CDS	fadD21	0.664886	0.0902758
Rv1186c	CDS	Rv1186c	-0.397317	0.436788
Rv1187	CDS	rocA	-0.735205	0.0105632
Rv1188	CDS	Rv1188	-0.774669	0.0406406
Rv1189	CDS	sigI	-0.609206	0.11096
Rv1190	CDS	Rv1190	-0.261233	0.600108
Rv1191	CDS	Rv1191	-0.628917	0.170952
Rv1192	CDS	Rv1192	0.271114	0.546068
Rv1193	CDS	fadD36	0.165395	0.759348
Rv1194c	CDS	Rv1194c	1.04858	0.00527354
Rv1195	CDS	PE13	2.53904	7.10598e-07
Rv1196	CDS	PPE18	2.10944	1.83199e-08
Rv1197	CDS	esxK	1.99482	1.44684e-05
Rv1198	CDS	esxL	1.70505	1.3736e-06
Rv1199c	CDS	Rv1199c	-0.0464585	0.928076
Rv1200	CDS	Rv1200	0.891887	0.00956463
Rv1201c	CDS	dapD	0.56449	0.146067
Rv1202	CDS	dapE	0.512393	0.163749
Rv1203c	CDS	Rv1203c	-0.560523	0.226787
Rv1204c	CDS	Rv1204c	-0.232692	0.572868
Rv1205	CDS	Rv1205	-0.247203	0.568211
Rv1206	CDS	fadD6	-0.0905933	0.827385
Rv1207	CDS	folP2	0.0508489	0.922856
Rv1208	CDS	gpgS	0.284748	0.459883
Rv1209	CDS	Rv1209	0.342476	0.414994
Rv1210	CDS	tagA	-0.103909	0.839456
Rv1211	CDS	Rv1211	-0.454623	0.365297
Rv1212c	CDS	glgA	0.155964	0.843117
Rv1213	CDS	glgC	0.101482	0.837294
Rv1214c	CDS	PE14	0.356269	0.584272
Rv1215c	CDS	Rv1215c	-0.268199	0.562833
Rv1216c	CDS	Rv1216c	-0.192352	0.742617
Rv1217c	CDS	Rv1217c	-0.575179	0.246818
Rv1218c	CDS	Rv1218c	-0.583488	0.131317
Rv1219c	CDS	Rv1219c	-0.24859	0.584159
Rv1220c	CDS	Rv1220c	0.754087	0.129993
Rv1221	CDS	sigE	-0.0436674	0.920619
Rv1222	CDS	rseA	-0.223008	0.583419
Rv1223	CDS	htrA	-0.26123	0.45079
Rv1224	CDS	tatB	-0.053685	0.898782
Rv1225c	CDS	Rv1225c	0.458656	0.310992
Rv1226c	CDS	Rv1226c	-0.0426661	0.926773
Rv1227c	CDS	Rv1227c	-0.170254	0.722635
Rv1228	CDS	lpqX	0.51136	0.27738
Rv1229c	CDS	mrp	-0.0563535	0.922359
Rv1230c	CDS	Rv1230c	0.337418	0.486524
Rv1231c	CDS	Rv1231c	0.325045	0.666051
Rv1232c	CDS	Rv1232c	-0.382007	0.410676
Rv1233c	CDS	Rv1233c	1.17063	0.0516243
Rv1234	CDS	Rv1234	0.0600739	0.91737
Rv1235	CDS	lpqY	0.116284	0.832547
Rv1236	CDS	sugA	0.710214	0.206779
Rv1237	CDS	sugB	0.66403	0.260524
Rv1238	CDS	sugC	0.805452	0.164344
Rv1239c	CDS	corA	-0.617522	0.128952
Rv1240	CDS	mdh	0.573543	0.270649
Rv1241	CDS	vapB33	0.120033	0.868286
Rv1242	CDS	vapC33	0.201999	0.755421
Rv1243c	CDS	PE_PGRS23	-0.802609	0.0523104
Rv1244	CDS	lpqZ	0.953614	0.0915843
Rv1245c	CDS	Rv1245c	-0.742582	0.0276343
Rv1246c	CDS	relE	-0.560435	0.107829
Rv1247c	CDS	relB	-0.478666	0.180181
Rv1248c	CDS	Rv1248c	-0.889866	0.0010436
Rv1249c	CDS	Rv1249c	-0.466315	0.213651
Rv1250	CDS	Rv1250	0.0543164	0.929166
Rv1251c	CDS	Rv1251c	-0.452253	0.274118
Rv1252c	CDS	lprE	-0.562611	0.311249
Rv1253	CDS	deaD	-0.296907	0.486896
Rv1254	CDS	Rv1254	-0.174231	0.728906
Rv1255c	CDS	Rv1255c	-0.284714	0.602031
Rv1256c	CDS	cyp130	-0.243852	0.664513
Rv1257c	CDS	Rv1257c	-0.353066	0.396507
Rv1258c	CDS	Rv1258c	-0.391316	0.35953
Rv1259	CDS	udgB	0.61746	0.0742686
Rv1260	CDS	Rv1260	0.68716	0.128469
Rv1261c	CDS	Rv1261c	-0.661084	0.236947
Rv1262c	CDS	Rv1262c	-0.0174018	0.980499
Rv1263	CDS	amiB2	0.309516	0.510596
Rv1264	CDS	Rv1264	-0.0997586	0.812988
Rv1265	CDS	Rv1265	-0.0795902	0.913871
Rv1266c	CDS	pknH	-0.335682	0.482329
Rv1267c	CDS	embR	-0.905501	0.12512
Rv1268c	CDS	Rv1268c	-0.812233	0.241768
Rv1269c	CDS	Rv1269c	-0.740208	0.333504
Rv1270c	CDS	lprA	-0.73421	0.254023
Rv1271c	CDS	Rv1271c	-0.986717	0.124997
Rv1272c	CDS	Rv1272c	-1.14914	0.00122634
Rv1273c	CDS	Rv1273c	-0.778503	0.0880466
Rv1274	CDS	lprB	-0.814733	0.0107796
Rv1275	CDS	lprC	-1.1627	0.00134763
Rv1276c	CDS	Rv1276c	0.278278	0.825567
Rv1277	CDS	Rv1277	0.147367	0.740865
Rv1278	CDS	Rv1278	-0.278245	0.482647
Rv1279	CDS	Rv1279	0.988494	0.00958709
Rv1280c	CDS	oppA	-0.551994	0.243254
Rv1281c	CDS	oppD	-0.326048	0.505571
Rv1282c	CDS	oppC	0.191539	0.794375
Rv1283c	CDS	oppB	0.155213	0.808529
Rv1284	CDS	canA	-0.54302	0.298566
Rv1285	CDS	cysD	-0.874645	0.0150185
Rv1286	CDS	cysN	-0.788732	0.0112794
Rv1287	CDS	Rv1287	-0.912416	0.0424918
Rv1288	CDS	Rv1288	-0.23467	0.586051
Rv1289	CDS	Rv1289	-0.300964	0.542425
Rv1290A	CDS	Rv1290A	0.26102	0.708682
Rv1290c	CDS	Rv1290c	0.585964	0.276026
Rv1291c	CDS	Rv1291c	0.835974	0.242571
Rv1292	CDS	argS	-0.158441	0.715493
Rv1293	CDS	lysA	-0.366512	0.389275
Rv1294	CDS	thrA	-1.06111	0.00662255
Rv1295	CDS	thrC	-1.21683	0.000865084
Rv1296	CDS	thrB	0.954555	0.01393
Rv1297	CDS	rho	-0.77206	0.020821
Rv1298	CDS	rpmE	0.13545	0.778675
Rv1299	CDS	prfA	-0.146488	0.699009
Rv1300	CDS	hemK	-0.208369	0.587201
Rv1301	CDS	Rv1301	-0.215015	0.59285
Rv1302	CDS	rfe	0.458854	0.297273
Rv1303	CDS	Rv1303	0.919918	0.109875
Rv1304	CDS	atpB	1.05845	0.0409319
Rv1305	CDS	atpE	0.715693	0.100666
Rv1306	CDS	atpF	0.694244	0.0629778
Rv1307	CDS	atpH	0.840997	0.0181908
Rv1308	CDS	atpA	0.959372	0.00752677
Rv1309	CDS	atpG	0.967219	0.0217455
Rv1310	CDS	atpD	0.512764	0.2469
Rv1311	CDS	atpC	0.718854	0.0902758
Rv1312	CDS	Rv1312	0.0876606	0.888423
Rv1313c	CDS	Rv1313c	0.0360962	0.947932
Rv1314c	CDS	Rv1314c	-0.129038	0.841559
Rv1315	CDS	murA	0.440917	0.267417
Rv1316c	CDS	ogt	1.00689	0.0484963
Rv1317c	CDS	alkA	1.32121	0.000252843
Rv1318c	CDS	Rv1318c	-0.334389	0.505645
Rv1319c	CDS	Rv1319c	0.367582	0.43637
Rv1320c	CDS	Rv1320c	0.800547	0.0664476
Rv1321	CDS	Rv1321	-0.056492	0.913916
Rv1322	CDS	Rv1322	0.264339	0.554136
Rv1322A	CDS	Rv1322A	0.0124604	0.981985
Rv1323	CDS	fadA4	-0.985054	0.000193798
Rv1324	CDS	Rv1324	-0.312008	0.365846
Rv1325c	CDS	PE_PGRS24	-0.371287	0.522299
Rv1326c	CDS	glgB	0.2061	0.683806
Rv1327c	CDS	glgE	-0.291423	0.473197
Rv1328	CDS	glgP	0.258309	0.48504
Rv1329c	CDS	dinG	-0.0342778	0.944892
Rv1330c	CDS	pncB1	-0.1181	0.813556
Rv1331	CDS	Rv1331	-1.0777	9.31605e-05
Rv1332	CDS	Rv1332	-1.04134	6.3843e-05
Rv1333	CDS	Rv1333	-0.605254	0.0410717
Rv1334	CDS	mec	0.906995	0.00890834
Rv1335	CDS	cysO	0.555819	0.0929333
Rv1336	CDS	cysM	0.196112	0.551103
Rv1337	CDS	Rv1337	-0.0890031	0.837427
Rv1338	CDS	murI	0.42743	0.185881
Rv1339	CDS	Rv1339	0.853415	0.00267521
Rv1340	CDS	rphA	0.468478	0.15498
Rv1341	CDS	Rv1341	0.56974	0.214228
Rv1342c	CDS	Rv1342c	0.378314	0.47939
Rv1343c	CDS	lprD	0.468991	0.368451
Rv1344	CDS	mbtL	0.35659	0.424904
Rv1345	CDS	mbtM	0.186854	0.709051
Rv1346	CDS	mbtN	0.357169	0.27662
Rv1347c	CDS	mbtK	0.893484	0.120491
Rv1348	CDS	irtA	0.380639	0.225534
Rv1349	CDS	irtB	0.548443	0.14172
Rv1350	CDS	fabG2	0.432048	0.402378
Rv1351	CDS	Rv1351	0.2053	0.733958
Rv1352	CDS	Rv1352	0.0765871	0.913916
Rv1353c	CDS	Rv1353c	0.748757	0.444507
Rv1354c	CDS	Rv1354c	0.769385	0.22818
Rv1355c	CDS	moeY	0.469267	0.434033
Rv1356c	CDS	Rv1356c	0.22657	0.759996
Rv1357c	CDS	Rv1357c	2.23117	0.0343756
Rv1358	CDS	Rv1358	0.14798	0.787564
Rv1359	CDS	Rv1359	-0.0392514	0.963102
Rv1360	CDS	Rv1360	0.181345	0.796984
Rv1361c	CDS	PPE19	-0.136889	0.754503
Rv1362c	CDS	Rv1362c	-0.702083	0.122989
Rv1363c	CDS	Rv1363c	-0.884831	0.112897
Rv1364c	CDS	Rv1364c	-0.811123	0.0296715
Rv1365c	CDS	rsfA	-0.22398	0.740865
Rv1366	CDS	Rv1366	-0.165245	0.812145
Rv1366A	CDS	Rv1366A	-0.250349	0.699761
Rv1367c	CDS	Rv1367c	0.715478	0.150728
Rv1368	CDS	lprF	-0.717184	0.0964137
Rv1369c	CDS	Rv1369c	0.87817	0.0972436
Rv1370c	CDS	Rv1370c	0.525699	0.400634
Rv1371	CDS	Rv1371	-0.068892	0.934369
Rv1372	CDS	Rv1372	-0.270588	0.626897
Rv1373	CDS	Rv1373	-0.260075	0.578547
Rv1374c	CDS	Rv1374c	1.42443	0.00285749
Rv1375	CDS	Rv1375	-0.737884	0.00942416
Rv1376	CDS	Rv1376	-0.881932	0.0113154
Rv1377c	CDS	Rv1377c	-0.404361	0.438362
Rv1378c	CDS	Rv1378c	-0.967596	0.00280047
Rv1379	CDS	pyrR	-0.41829	0.510494
Rv1380	CDS	pyrB	-0.334158	0.599565
Rv1381	CDS	pyrC	0.378707	0.381317
Rv1382	CDS	Rv1382	0.804051	0.0452037
Rv1383	CDS	carA	0.569264	0.182298
Rv1384	CDS	carB	1.09895	0.00196678
Rv1385	CDS	pyrF	0.917536	0.0719727
Rv1386	CDS	PE15	-1.32137	4.22886e-05
Rv1387	CDS	PPE20	-1.00277	0.00308095
Rv1388	CDS	mihF	-0.282986	0.482861
Rv1389	CDS	gmk	-0.048736	0.923577
Rv1390	CDS	rpoZ	-0.645593	0.0153161
Rv1391	CDS	dfp	-0.522256	0.0603882
Rv1392	CDS	metK	-0.324198	0.325883
Rv1393c	CDS	Rv1393c	0.180539	0.755871
Rv1394c	CDS	cyp132	-0.0106922	0.988496
Rv1395	CDS	Rv1395	1.62967	3.1594e-05
Rv1396c	CDS	PE_PGRS25	-1.06512	4.43928e-05
Rv1397c	CDS	vapC10	-0.669677	0.133399
Rv1398c	CDS	vapB10	-0.794321	0.115967
Rv1399c	CDS	nlhH	-0.208949	0.67807
Rv1400c	CDS	lipI	-0.685623	0.121865
Rv1401	CDS	Rv1401	-0.55098	0.231093
Rv1402	CDS	priA	-0.120488	0.783336
Rv1403c	CDS	Rv1403c	-1.40364	6.69083e-07
Rv1404	CDS	Rv1404	-0.962048	0.00373643
Rv1405c	CDS	Rv1405c	-1.39679	1.5512e-05
Rv1406	CDS	fmt	0.613041	0.0345127
Rv1407	CDS	fmu	0.946858	0.00411769
Rv1408	CDS	rpe	1.32133	1.66463e-05
Rv1409	CDS	ribG	1.03708	0.00048879
Rv1410c	CDS	Rv1410c	-0.49819	0.180957
Rv1411c	CDS	lprG	-0.671795	0.0480992
Rv1412	CDS	ribC	0.546091	0.108019
Rv1413	CDS	Rv1413	0.593424	0.132745
Rv1414	CDS	Rv1414	1.25869	0.000511056
Rv1415	CDS	ribA2	0.468465	0.141515
Rv1416	CDS	ribH	0.31911	0.448544
Rv1417	CDS	Rv1417	0.703406	0.104592
Rv1418	CDS	lprH	0.857729	0.0339229
Rv1419	CDS	Rv1419	0.115214	0.845126
Rv1420	CDS	uvrC	-0.195143	0.598213
Rv1421	CDS	Rv1421	-0.125986	0.769892
Rv1422	CDS	Rv1422	-0.0302873	0.95181
Rv1423	CDS	whiA	-0.666402	0.102963
Rv1424c	CDS	Rv1424c	0.254575	0.825567
Rv1425	CDS	Rv1425	0.114713	0.825567
Rv1426c	CDS	lipO	0.367273	0.624196
Rv1427c	CDS	fadD12	0.852134	0.132737
Rv1428c	CDS	Rv1428c	0.478631	0.528762
Rv1429	CDS	Rv1429	0.134409	0.797458
Rv1430	CDS	PE16	0.381995	0.484504
Rv1431	CDS	Rv1431	0.71489	0.213997
Rv1432	CDS	Rv1432	0.314556	0.564799
Rv1433	CDS	Rv1433	-0.258088	0.659627
Rv1434	CDS	Rv1434	-0.281989	0.614516
Rv1435c	CDS	Rv1435c	0.609873	0.25543
Rv1436	CDS	gap	0.00101822	0.998526
Rv1437	CDS	pgk	0.0281958	0.958018
Rv1438	CDS	tpi	0.237967	0.665853
Rv1439c	CDS	Rv1439c	1.09567	0.0157345
Rv1440	CDS	secG	0.377377	0.553592
Rv1441c	CDS	PE_PGRS26	0.539695	0.273093
Rv1442	CDS	bisC	-0.570532	0.182171
Rv1443c	CDS	Rv1443c	-0.111569	0.852885
Rv1444c	CDS	Rv1444c	-0.120361	0.850627
Rv1445c	CDS	devB	0.0715431	0.894261
Rv1446c	CDS	opcA	-0.164499	0.700947
Rv1447c	CDS	zwf2	-0.13777	0.736638
Rv1448c	CDS	tal	-0.389745	0.269883
Rv1449c	CDS	tkt	-0.379207	0.311585
Rv1450c	CDS	PE_PGRS27	0.0662321	0.925585
Rv1451	CDS	ctaB	0.964823	0.0170847
Rv1452c	CDS	PE_PGRS28	0.362194	0.534483
Rv1453	CDS	Rv1453	1.53564	1.67319e-05
Rv1454c	CDS	qor	0.383011	0.428027
Rv1455	CDS	Rv1455	-0.0674051	0.898591
Rv1456c	CDS	Rv1456c	1.28029	0.00390481
Rv1457c	CDS	Rv1457c	1.06553	0.0336647
Rv1458c	CDS	Rv1458c	0.322575	0.553087
Rv1459c	CDS	Rv1459c	0.634539	0.185799
Rv1460	CDS	Rv1460	0.00188588	0.997198
Rv1461	CDS	Rv1461	-0.116921	0.785958
Rv1462	CDS	Rv1462	-0.100595	0.839325
Rv1463	CDS	Rv1463	-0.0193338	0.959992
Rv1464	CDS	csd	-0.156476	0.688933
Rv1465	CDS	Rv1465	0.318331	0.402784
Rv1466	CDS	Rv1466	0.792584	0.0163088
Rv1467c	CDS	fadE15	-0.535915	0.104163
Rv1468c	CDS	PE_PGRS29	-0.657281	0.0879147
Rv1469	CDS	ctpD	1.30004	0.000132928
Rv1470	CDS	trxA	0.531844	0.272807
Rv1471	CDS	trxB1	2.49743	8.05161e-23
Rv1472	CDS	echA12	2.12712	9.00045e-12
Rv1473	CDS	Rv1473	1.76004	2.05592e-09
Rv1473A	CDS	Rv1473A	1.88032	4.50275e-07
Rv1474c	CDS	Rv1474c	1.73899	0.036082
Rv1475c	CDS	acn	1.35979	4.45382e-05
Rv1476	CDS	Rv1476	2.06331	8.34009e-09
Rv1477	CDS	ripA	1.19403	0.000384885
Rv1478	CDS	Rv1478	1.34284	0.00028061
Rv1479	CDS	moxR1	-0.26751	0.464471
Rv1480	CDS	Rv1480	-0.0634671	0.913916
Rv1481	CDS	Rv1481	0.585584	0.110768
Rv1482c	CDS	Rv1482c	0.970152	0.106101
Rv1483	CDS	fabG1	0.344137	0.383237
Rv1484	CDS	inhA	0.251484	0.505642
Rv1485	CDS	hemZ	0.386098	0.315802
Rv1486c	CDS	Rv1486c	-0.737129	0.0254521
Rv1487	CDS	Rv1487	-0.82084	0.0902758
Rv1488	CDS	Rv1488	-1.19092	1.92474e-05
Rv1489	CDS	Rv1489	-0.884465	0.00435035
Rv1489A	CDS	Rv1489A	-0.851827	0.00648019
Rv1490	CDS	Rv1490	0.307717	0.447172
Rv1491c	CDS	Rv1491c	0.321868	0.489291
Rv1492	CDS	mutA	-0.194902	0.612236
Rv1493	CDS	mutB	-0.488142	0.152168
Rv1494	CDS	mazE4	-0.21226	0.594044
Rv1495	CDS	mazF4	-0.163766	0.687286
Rv1496	CDS	Rv1496	-0.22026	0.591664
Rv1497	CDS	lipL	0.289257	0.516174
Rv1498A	CDS	Rv1498A	-0.405968	0.319676
Rv1498c	CDS	Rv1498c	-0.19244	0.658789
Rv1499	CDS	Rv1499	1.75672	0.00781575
Rv1500	CDS	Rv1500	0.00854181	0.988697
Rv1501	CDS	Rv1501	0.201776	0.676489
Rv1502	CDS	Rv1502	0.0551314	0.928076
Rv1503c	CDS	Rv1503c	-0.162997	0.740028
Rv1504c	CDS	Rv1504c	-0.0759104	0.930516
Rv1505c	CDS	Rv1505c	-0.149602	0.823224
Rv1506c	CDS	Rv1506c	0.481533	0.475961
Rv1507A	CDS	Rv1507A	0.784555	0.207186
Rv1507c	CDS	Rv1507c	-0.209916	0.721638
Rv1508A	CDS	Rv1508A	1.28167	0.0246439
Rv1508c	CDS	Rv1508c	0.907032	0.0596206
Rv1509	CDS	Rv1509	0.200472	0.745961
Rv1510	CDS	Rv1510	0.58216	0.111517
Rv1511	CDS	gmdA	0.824198	0.0313528
Rv1512	CDS	epiA	0.942082	0.0206274
Rv1513	CDS	Rv1513	0.907086	0.0872103
Rv1514c	CDS	Rv1514c	0.340969	0.659627
Rv1515c	CDS	Rv1515c	0.187734	0.791673
Rv1516c	CDS	Rv1516c	0.0703364	0.919175
Rv1517	CDS	Rv1517	0.177662	0.850361
Rv1518	CDS	Rv1518	0.264312	0.735278
Rv1519	CDS	Rv1519	0.630398	0.546068
Rv1520	CDS	Rv1520	-0.124215	0.839574
Rv1521	CDS	fadD25	-0.559234	0.0939214
Rv1522c	CDS	mmpL12	0.266884	0.527802
Rv1523	CDS	Rv1523	0.912075	0.0851911
Rv1524	CDS	Rv1524	0.636127	0.304709
Rv1525	CDS	wbbL2	0.471254	0.438312
Rv1526c	CDS	Rv1526c	0.00182256	0.998153
Rv1527c	CDS	pks5	0.261187	0.440373
Rv1528c	CDS	papA4	2.50878	7.91236e-10
Rv1529	CDS	fadD24	1.86667	5.37965e-09
Rv1530	CDS	adh	1.57869	0.000576589
Rv1531	CDS	Rv1531	1.33303	0.00625082
Rv1532c	CDS	Rv1532c	-0.185437	0.846235
Rv1533	CDS	Rv1533	-0.29615	0.451034
Rv1534	CDS	Rv1534	0.445081	0.338709
Rv1535	CDS	Rv1535	-1.72466	7.50692e-05
Rv1536	CDS	ileS	-1.30829	7.62909e-05
Rv1537	CDS	dinX	-0.984032	0.000493282
Rv1538c	CDS	ansA	-0.171268	0.773639
Rv1539	CDS	lspA	0.234351	0.719777
Rv1540	CDS	Rv1540	0.425182	0.283589
Rv1541c	CDS	lprI	0.34212	0.66636
Rv1542c	CDS	glbN	-0.0250125	0.978575
Rv1543	CDS	Rv1543	0.440817	0.368993
Rv1544	CDS	Rv1544	0.810258	0.221672
Rv1545	CDS	Rv1545	0.903558	0.182489
Rv1546	CDS	Rv1546	0.654268	0.317099
Rv1547	CDS	dnaE1	1.05035	0.00966433
Rv1548c	CDS	PPE21	-0.607421	0.146
Rv1549	CDS	fadD11.1	1.18795	0.0618747
Rv1550	CDS	fadD11	1.23424	0.00680143
Rv1551	CDS	plsB1	1.38223	0.000248323
Rv1552	CDS	frdA	1.21935	0.00890834
Rv1553	CDS	frdB	1.17695	0.0390788
Rv1554	CDS	frdC	1.23593	0.189485
Rv1555	CDS	frdD	0.776746	0.448544
Rv1556	CDS	Rv1556	0.385117	0.573357
Rv1557	CDS	mmpL6	-0.374801	0.490916
Rv1558	CDS	Rv1558	-0.903183	0.148685
Rv1559	CDS	ilvA	-0.028295	0.983866
Rv1560	CDS	vapB11	-0.415389	0.516468
Rv1561	CDS	vapC11	-0.315977	0.6128
Rv1562c	CDS	treZ	0.273187	0.636487
Rv1563c	CDS	treY	0.137947	0.803695
Rv1564c	CDS	treX	-0.019758	0.970375
Rv1565c	CDS	Rv1565c	-0.0686084	0.925263
Rv1566c	CDS	Rv1566c	0.454887	0.415181
Rv1567c	CDS	Rv1567c	-0.740925	0.108531
Rv1568	CDS	bioA	0.474797	0.738346
Rv1569	CDS	bioF1	-0.196131	NA
Rv1570	CDS	bioD	0.155995	NA
Rv1571	CDS	Rv1571	0.745693	0.678934
Rv1572c	CDS	Rv1572c	-1.38346	0.00116179
Rv1573	CDS	Rv1573	0.652567	0.676267
Rv1574	CDS	Rv1574	-0.0847078	0.913916
Rv1575	CDS	Rv1575	0.0730138	0.917398
Rv1576c	CDS	Rv1576c	-1.84101	3.39759e-06
Rv1577c	CDS	Rv1577c	-1.60529	3.44137e-05
Rv1578c	CDS	Rv1578c	-0.152043	0.811424
Rv1579c	CDS	Rv1579c	0.329731	0.626623
Rv1580c	CDS	Rv1580c	0.737996	0.340006
Rv1581c	CDS	Rv1581c	1.0543	0.18749
Rv1582c	CDS	Rv1582c	0.156361	0.774156
Rv1583c	CDS	Rv1583c	-0.481305	0.332553
Rv1584c	CDS	Rv1584c	-0.478363	0.392661
Rv1585c	CDS	Rv1585c	0.949017	0.0380438
Rv1586c	CDS	Rv1586c	0.917029	0.0103778
Rv1587c	CDS	Rv1587c	1.02298	0.00346598
Rv1588c	CDS	Rv1588c	1.29849	0.00025911
Rv1589	CDS	bioB	1.11847	0.0273099
Rv1590	CDS	Rv1590	1.24604	0.00890834
Rv1591	CDS	Rv1591	1.69529	4.77719e-06
Rv1592c	CDS	Rv1592c	1.46958	6.00352e-07
Rv1593c	CDS	Rv1593c	1.87738	1.5843e-07
Rv1594	CDS	nadA	0.696704	0.0236884
Rv1595	CDS	nadB	0.670995	0.123594
Rv1596	CDS	nadC	0.557604	0.171091
Rv1597	CDS	Rv1597	0.701832	0.0596427
Rv1598c	CDS	Rv1598c	-1.41939	0.000315163
Rv1599	CDS	hisD	-0.622686	0.123493
Rv1600	CDS	hisC1	-0.458832	0.129892
Rv1601	CDS	hisB	-0.358903	0.343002
Rv1602	CDS	hisH	-0.254859	0.565491
Rv1603	CDS	hisA	-0.161768	0.705106
Rv1604	CDS	impA	-0.0976399	0.825567
Rv1605	CDS	hisF	-0.0287855	0.953431
Rv1606	CDS	hisI	-0.0241682	0.963267
Rv1607	CDS	chaA	0.560754	0.152168
Rv1608c	CDS	bcpB	-0.230548	0.728654
Rv1609	CDS	trpE	0.1101	0.812145
Rv1610	CDS	Rv1610	-0.100512	0.877561
Rv1611	CDS	trpC	0.897195	0.0297506
Rv1612	CDS	trpB	1.24025	0.00118089
Rv1613	CDS	trpA	1.46277	0.007939
Rv1614	CDS	lgt	0.626174	0.0987662
Rv1615	CDS	Rv1615	0.0398204	0.94174
Rv1616	CDS	Rv1616	-0.0964164	0.850367
Rv1617	CDS	pykA	-0.541628	0.126389
Rv1618	CDS	tesB1	-0.317966	0.495213
Rv1619	CDS	Rv1619	-0.470971	0.272807
Rv1620c	CDS	cydC	0.457247	0.430487
Rv1621c	CDS	cydD	0.315529	0.587677
Rv1622c	CDS	cydB	0.184946	0.778675
Rv1623c	CDS	cydA	0.29264	0.576233
Rv1624c	CDS	Rv1624c	-0.381425	0.499798
Rv1625c	CDS	cya	-0.758096	0.0634459
Rv1626	CDS	Rv1626	0.211357	0.617653
Rv1627c	CDS	Rv1627c	-0.414832	0.335165
Rv1628c	CDS	Rv1628c	-0.499034	0.202527
Rv1629	CDS	polA	1.00802	0.00200344
Rv1630	CDS	rpsA	-0.458535	0.232822
Rv1631	CDS	coaE	-0.870504	0.0239677
Rv1632c	CDS	Rv1632c	0.0333895	0.957823
Rv1633	CDS	uvrB	-0.386755	0.238555
Rv1634	CDS	Rv1634	-0.32041	0.444507
Rv1635c	CDS	Rv1635c	0.383824	0.2868
Rv1636	CDS	TB15.3	-0.573316	0.0742686
Rv1637c	CDS	Rv1637c	0.402324	0.472708
Rv1638	CDS	uvrA	0.0324828	0.938087
Rv1638A	CDS	Rv1638A	-0.364552	0.505645
Rv1639c	CDS	Rv1639c	-0.184929	0.766468
Rv1640c	CDS	lysX	0.038325	0.934036
Rv1641	CDS	infC	-0.59643	0.15809
Rv1642	CDS	rpmI	-0.710046	0.0436666
Rv1643	CDS	rplT	-0.756323	0.0125964
Rv1644	CDS	tsnR	-0.999849	0.00110331
Rv1645c	CDS	Rv1645c	0.0346365	0.953813
Rv1646	CDS	PE17	-0.746786	0.0797851
Rv1647	CDS	Rv1647	-0.428987	0.314978
Rv1648	CDS	Rv1648	-0.540529	0.0727726
Rv1649	CDS	pheS	-0.112746	0.769892
Rv1650	CDS	pheT	-0.0850073	0.837427
Rv1651c	CDS	PE_PGRS30	-0.032085	0.948745
Rv1652	CDS	argC	-0.614887	0.112897
Rv1653	CDS	argJ	-0.621115	0.160075
Rv1654	CDS	argB	-0.599781	0.0835234
Rv1655	CDS	argD	-0.554541	0.235874
Rv1656	CDS	argF	-0.197905	0.708682
Rv1657	CDS	argR	0.0337225	0.958482
Rv1658	CDS	argG	0.140371	0.768418
Rv1659	CDS	argH	0.347116	0.371378
Rv1660	CDS	pks10	-0.632454	0.135553
Rv1661	CDS	pks7	-0.445857	0.219226
Rv1662	CDS	pks8	0.0581211	0.91737
Rv1663	CDS	pks17	0.110741	0.858415
Rv1664	CDS	pks9	0.154629	0.778675
Rv1665	CDS	pks11	-1.10713	0.000303757
Rv1666c	CDS	cyp139	0.306139	0.629442
Rv1667c	CDS	Rv1667c	-0.226635	0.715048
Rv1668c	CDS	Rv1668c	-0.458393	0.31028
Rv1669	CDS	Rv1669	-0.103224	0.875251
Rv1670	CDS	Rv1670	-0.739916	0.0834246
Rv1671	CDS	Rv1671	-1.11343	0.0171088
Rv1672c	CDS	Rv1672c	0.304285	0.687358
Rv1673c	CDS	Rv1673c	0.690701	0.260524
Rv1674c	CDS	Rv1674c	1.35633	0.0596427
Rv1675c	CDS	cmr	0.178333	0.885882
Rv1676	CDS	Rv1676	-0.330209	0.538378
Rv1677	CDS	dsbF	-0.120087	0.845069
Rv1678	CDS	Rv1678	0.370579	0.464471
Rv1679	CDS	fadE16	-0.0533268	0.936928
Rv1680	CDS	Rv1680	0.130512	0.850361
Rv1681	CDS	moeX	0.0137574	0.986221
Rv1682	CDS	Rv1682	-0.150239	0.823224
Rv1683	CDS	Rv1683	-0.73675	0.0514159
Rv1684	CDS	Rv1684	-0.529079	0.373801
Rv1685c	CDS	Rv1685c	-0.25359	0.717218
Rv1686c	CDS	Rv1686c	-0.100284	0.904612
Rv1687c	CDS	Rv1687c	0.867079	0.292867
Rv1688	CDS	mpg	0.0293278	0.970417
Rv1689	CDS	tyrS	0.565812	0.337268
Rv1690	CDS	lprJ	0.703266	0.261623
Rv1691	CDS	Rv1691	-0.256265	0.660364
Rv1692	CDS	Rv1692	-0.391941	0.39168
Rv1693	CDS	Rv1693	-0.771638	0.0663605
Rv1694	CDS	tlyA	-0.897177	0.0108124
Rv1695	CDS	ppnK	-0.874891	0.020915
Rv1696	CDS	recN	-0.26184	0.562833
Rv1697	CDS	Rv1697	0.170873	0.755593
Rv1698	CDS	mctB	-0.0704187	0.923577
Rv1699	CDS	pyrG	-0.643979	0.11901
Rv1700	CDS	Rv1700	-0.982889	0.0744047
Rv1701	CDS	Rv1701	-1.22564	0.0235531
Rv1702c	CDS	Rv1702c	0.645958	0.239269
Rv1703c	CDS	Rv1703c	-0.395785	0.368576
Rv1704c	CDS	cycA	0.345478	0.447784
Rv1705c	CDS	PPE22	-0.452022	0.274655
Rv1706A	CDS	Rv1706A	2.07291	0.0970087
Rv1706c	CDS	PPE23	-0.17881	0.706402
Rv1707	CDS	Rv1707	0.353093	0.316185
Rv1708	CDS	Rv1708	0.736073	0.012652
Rv1709	CDS	scpA	0.420612	0.273093
Rv1710	CDS	scpB	0.59768	0.0934202
Rv1711	CDS	Rv1711	0.3981	0.393543
Rv1712	CDS	cmk	0.402562	0.351949
Rv1713	CDS	engA	0.300255	0.470177
Rv1714	CDS	Rv1714	0.223332	0.651237
Rv1715	CDS	fadB3	-0.152319	0.774156
Rv1716	CDS	Rv1716	-0.00265997	0.997079
Rv1717	CDS	Rv1717	0.0896447	0.892091
Rv1718	CDS	Rv1718	-0.17711	0.72102
Rv1719	CDS	Rv1719	0.208378	0.715739
Rv1720c	CDS	vapC12	1.59193	0.00159497
Rv1721c	CDS	vapB12	1.94149	0.00024602
Rv1722	CDS	Rv1722	0.167739	0.715048
Rv1723	CDS	Rv1723	0.285096	0.578586
Rv1724c	CDS	Rv1724c	-0.88328	0.0482423
Rv1725c	CDS	Rv1725c	-0.416416	0.47374
Rv1726	CDS	Rv1726	0.897632	0.0373343
Rv1727	CDS	Rv1727	1.36452	0.0201619
Rv1728c	CDS	Rv1728c	0.209102	0.770842
Rv1729c	CDS	Rv1729c	0.16377	0.859186
Rv1730c	CDS	Rv1730c	1.14939	0.0992647
Rv1731	CDS	gabD2	-0.426674	0.372643
Rv1732c	CDS	Rv1732c	-0.144598	0.797557
Rv1733c	CDS	Rv1733c	0.758784	0.551005
Rv1734c	CDS	Rv1734c	1.05467	0.407961
Rv1735c	CDS	Rv1735c	1.1106	0.403647
Rv1736c	CDS	narX	0.411338	0.505645
Rv1737c	CDS	narK2	-0.317478	0.669822
Rv1738	CDS	Rv1738	-0.515448	0.550558
Rv1739c	CDS	Rv1739c	1.61288	0.0480992
Rv1740	CDS	vapB34	-0.978806	0.0264383
Rv1741	CDS	vapC34	-1.05724	0.00875449
Rv1742	CDS	Rv1742	-1.13198	0.0133341
Rv1743	CDS	pknE	-0.389172	0.3156
Rv1744c	CDS	Rv1744c	0.269201	0.736638
Rv1745c	CDS	idi	0.213965	0.732923
Rv1746	CDS	pknF	-0.118037	0.820015
Rv1747	CDS	Rv1747	0.492471	0.121221
Rv1748	CDS	Rv1748	-0.415872	0.374448
Rv1749c	CDS	Rv1749c	-0.208884	0.720917
Rv1750c	CDS	fadD1	-0.16762	0.822546
Rv1751	CDS	Rv1751	0.359341	0.498408
Rv1752	CDS	Rv1752	0.669787	0.414994
Rv1753c	CDS	PPE24	0.184465	0.691262
Rv1754c	CDS	Rv1754c	1.2484	0.0204171
Rv1755c	CDS	plcD	1.51541	0.00796031
Rv1756c	CDS	Rv1756c	0.458691	0.391281
Rv1757c	CDS	Rv1757c	0.333868	0.584869
Rv1758	CDS	cut1	0.253937	0.677945
Rv1759c	CDS	wag22	-0.968964	0.00801621
Rv1760	CDS	Rv1760	-0.506371	0.244376
Rv1761c	CDS	Rv1761c	1.66216	0.00422622
Rv1762c	CDS	Rv1762c	1.62099	0.00166075
Rv1763	CDS	Rv1763	0.0677033	0.93061
Rv1764	CDS	Rv1764	0.602293	0.248819
Rv1765A	CDS	Rv1765A	-0.381946	0.633487
Rv1765c	CDS	Rv1765c	2.10651	4.71353e-07
Rv1766	CDS	Rv1766	0.416832	0.476537
Rv1767	CDS	Rv1767	-0.268402	0.555305
Rv1768	CDS	PE_PGRS31	-0.40246	0.387181
Rv1769	CDS	Rv1769	0.0128829	0.977714
Rv1770	CDS	Rv1770	-0.149049	0.760639
Rv1771	CDS	Rv1771	0.220904	0.604306
Rv1772	CDS	Rv1772	0.880894	0.0753664
Rv1773c	CDS	Rv1773c	-0.621476	0.359726
Rv1774	CDS	Rv1774	0.152262	0.745474
Rv1775	CDS	Rv1775	-0.400888	0.328424
Rv1776c	CDS	Rv1776c	-0.309805	0.636719
Rv1777	CDS	cyp144	0.262043	0.600108
Rv1778c	CDS	Rv1778c	-0.757991	0.0525138
Rv1779c	CDS	Rv1779c	-0.696832	0.0517886
Rv1780	CDS	Rv1780	-0.0608975	0.926716
Rv1781c	CDS	malQ	-0.286427	0.518126
Rv1782	CDS	eccB5	-0.877378	0.00538863
Rv1783	CDS	eccC5	-1.01451	0.0006394
Rv1785c	CDS	cyp143	1.05429	0.0774317
Rv1786	CDS	Rv1786	-1.31168	0.0170847
Rv1787	CDS	PPE25	-0.689778	0.0932041
Rv1788	CDS	PE18	-0.714462	0.115502
Rv1789	CDS	PPE26	-0.53308	0.239792
Rv1790	CDS	PPE27	-0.602983	0.108509
Rv1791	CDS	PE19	-1.61683	1.39862e-05
Rv1792	CDS	esxM	-1.2949	2.38474e-05
Rv1793	CDS	esxN	-1.26377	0.000132928
Rv1794	CDS	Rv1794	-1.43146	5.17107e-07
Rv1795	CDS	eccD5	-1.25513	6.69147e-06
Rv1796	CDS	mycP5	-0.681552	0.0351763
Rv1797	CDS	eccE5	-0.709955	0.1042
Rv1798	CDS	eccA5	-0.0432744	0.91941
Rv1799	CDS	lppT	0.274538	0.6238
Rv1800	CDS	PPE28	-0.0261822	0.953431
Rv1801	CDS	PPE29	0.544833	0.123781
Rv1802	CDS	PPE30	0.335736	0.406035
Rv1803c	CDS	PE_PGRS32	-0.989179	0.0161256
Rv1804c	CDS	Rv1804c	0.0157644	0.988697
Rv1805c	CDS	Rv1805c	0.554327	0.539785
Rv1806	CDS	PE20	0.77952	0.193789
Rv1807	CDS	PPE31	0.63658	0.169214
Rv1808	CDS	PPE32	0.279464	0.584869
Rv1809	CDS	PPE33	0.404064	0.467538
Rv1810	CDS	Rv1810	0.0936156	0.869438
Rv1811	CDS	mgtC	-0.156548	0.752008
Rv1812c	CDS	Rv1812c	0.352967	0.512632
Rv1813c	CDS	Rv1813c	-0.0241598	0.96449
Rv1814	CDS	erg3	0.66561	0.192909
Rv1815	CDS	Rv1815	-0.573268	0.0443294
Rv1816	CDS	Rv1816	-0.246903	0.572868
Rv1817	CDS	Rv1817	-0.515739	0.174157
Rv1818c	CDS	PE_PGRS33	-0.475237	0.317099
Rv1819c	CDS	bacA	0.278878	0.516468
Rv1820	CDS	ilvG	0.166452	0.682852
Rv1821	CDS	secA2	-0.186588	0.5948
Rv1822	CDS	pgsA2	0.427942	0.3156
Rv1823	CDS	Rv1823	0.330686	0.406177
Rv1824	CDS	Rv1824	0.173314	0.757884
Rv1825	CDS	Rv1825	0.211479	0.657613
Rv1826	CDS	gcvH	-1.09605	0.00165508
Rv1827	CDS	garA	-1.18101	5.41641e-06
Rv1828	CDS	Rv1828	-1.119	6.79547e-05
Rv1829	CDS	Rv1829	-1.32582	4.38723e-06
Rv1830	CDS	Rv1830	-0.92386	0.0027696
Rv1831	CDS	Rv1831	-1.18634	0.000176276
Rv1832	CDS	gcvB	-1.05873	4.43928e-05
Rv1833c	CDS	Rv1833c	1.33502	4.92775e-05
Rv1834	CDS	lipZ	-0.627991	0.0257267
Rv1835c	CDS	Rv1835c	0.393481	0.258992
Rv1836c	CDS	Rv1836c	0.0243571	0.959229
Rv1837c	CDS	glcB	-0.117595	0.778675
Rv1838c	CDS	vapC13	-0.14383	0.768547
Rv1839c	CDS	vapB13	-0.621754	0.135936
Rv1840c	CDS	PE_PGRS34	-1.08648	0.00558348
Rv1841c	CDS	Rv1841c	-1.30016	2.54649e-06
Rv1842c	CDS	Rv1842c	-1.11352	5.58544e-05
Rv1843c	CDS	guaB1	-1.43932	8.47662e-07
Rv1844c	CDS	gnd1	-1.03062	0.00187879
Rv1845c	CDS	blaR	-1.24822	8.69417e-05
Rv1846c	CDS	blaI	-1.36964	1.12069e-06
Rv1847	CDS	Rv1847	1.66234	2.9279e-06
Rv1848	CDS	ureA	1.03263	0.00319718
Rv1849	CDS	ureB	1.16811	0.000943188
Rv1850	CDS	ureC	1.11979	6.05448e-05
Rv1851	CDS	ureF	1.01377	0.0218967
Rv1852	CDS	ureG	0.552063	0.237367
Rv1853	CDS	ureD	0.325232	0.510759
Rv1854c	CDS	ndh	-0.823987	0.010357
Rv1855c	CDS	Rv1855c	-0.539023	0.123781
Rv1856c	CDS	Rv1856c	0.0461023	0.944883
Rv1857	CDS	modA	1.10554	0.0149643
Rv1858	CDS	modB	1.14765	0.0159882
Rv1859	CDS	modC	-0.571133	0.171178
Rv1860	CDS	apa	-0.362399	0.380744
Rv1861	CDS	Rv1861	-0.574336	0.199851
Rv1862	CDS	adhA	-0.609027	0.131317
Rv1863c	CDS	Rv1863c	-0.160608	0.785958
[truncated: 2,124 more rows]

## Sheet: Day4_vs_dorm_run1
Differential expression analysis of transcripts levels in Day 4 vs dormant state
Locus	type	Name	log2FoldChange	padj
MTB000051	ncRNA	F6	0.0934597	0.914699
MTB000052	ncRNA	B55	1.18453	0.0575049
MTB000053	ncRNA	ASdes	0.450212	0.520908
MTB000054	ncRNA	G2	1.64099	0.0621588
MTB000055	ncRNA	AS1726	-0.506401	0.586484
MTB000056	ncRNA	AS1890	0.29217	0.744908
MTB000058	ncRNA	B11	0.621221	0.383801
MTB000059	ncRNA	C8	-0.828146	0.0474718
MTB000060	ncRNA	mcr19	-0.527019	0.282395
MTB000061	ncRNA	mpr5	0.533738	0.60276
MTB000062	ncRNA	mpr6	-0.406451	0.369132
MTB000063	ncRNA	mcr11	-0.588984	0.661453
MTB000064	ncRNA	mcr3	-0.249289	0.688672
MTB000065	ncRNA	mcr15	-0.976472	0.0995711
MTB000066	ncRNA	mcr5	-0.392138	0.58162
MTB000067	ncRNA	mcr7	-0.933516	0.111257
MTB000068	ncRNA	mpr11	0.298479	0.806168
MTB000069	ncRNA	mpr12	0.438578	0.565012
MTB000070	ncRNA	mpr17	1.14373	0.364866
MTB000071	ncRNA	mpr18	0.436649	0.741428
MTB000072	ncRNA	mcr10	-1.02131	0.0139434
MTB000073	ncRNA	mcr16	-0.418083	0.619928
MTB000074	ncRNA	MTS0858	0.0767366	0.93545
MTB000075	ncRNA	ncrMT1234	3.2639	0.0195679
MTB000076	ncRNA	MTS1082	0.902468	0.045225
MTB000077	ncRNA	MTS1338	-0.751639	0.0590864
MTB000078	ncRNA	MTS2823	-2.0448	1.26762e-06
MTB000079	ncRNA	ncrMT3949	-1.68794	1.13929e-05
MTB000080	ncRNA	MTS2975	-0.343343	0.698261
MTB000100	ncRNA	ncRv10071	1.05013	0.0999069
MTB000101	ncRNA	ncRv10071c	1.02149	0.169556
MTB000102	ncRNA	ncRv10128	-0.652066	0.263512
MTB000103	ncRNA	ncRv10128c	2.68298	0.0361645
MTB000104	ncRNA	ncRv10150c	-0.0502564	0.984294
MTB000105	ncRNA	ncRv0179	1.62567	0.0229327
MTB000106	ncRNA	ncRv0186c	-0.275499	0.650961
MTB000107	ncRNA	ncRv10243	0.0813974	0.926131
MTB000108	ncRNA	ncRv0441c	-1.33368	0.000390551
MTB000109	ncRNA	ncRv10467	2.82616	1.78665e-06
MTB000110	ncRNA	ncRv0490	-0.319621	0.532683
MTB000111	ncRNA	ncRv10609	1.19453	0.0544834
MTB000112	ncRNA	ncRv10637	0.698472	0.103692
MTB000113	ncRNA	ncRv0638	-0.887124	0.00696218
MTB000114	ncRNA	ncRv0641	0.128149	0.846856
MTB000115	ncRNA	ncRv10666	-1.14545	0.0017139
MTB000116	ncRNA	ncRv10685	1.49568	0.00811975
MTB000117	ncRNA	ncRv10699	1.76747	0.000150755
MTB000118	ncRNA	ncRv0724	0.462844	0.404895
MTB000119	ncRNA	ncRv0810c	-0.802308	0.0147101
MTB000120	ncRNA	ncRv10860	-0.240116	0.680601
MTB000121	ncRNA	ncRv0897	2.11957	0.000825718
MTB000122	ncRNA	ncRv0952	1.95746	0.000478351
MTB000123	ncRNA	ncRv10996	-0.290482	0.637286
MTB000124	ncRNA	ncRv11042c	-0.260412	0.639011
MTB000125	ncRNA	ncRv1072	1.56748	0.000148291
MTB000126	ncRNA	ncRv11144c	-2.75353	0.00849029
MTB000127	ncRNA	ncRv11147c	-0.802264	0.0633148
MTB000128	ncRNA	ncRv11179c	2.99667	0.102572
MTB000129	ncRNA	ncRv11199	0.76417	0.153977
MTB000130	ncRNA	ncRv11264c	-0.578864	0.677454
MTB000131	ncRNA	ncRv1298	-0.00836899	0.987408
MTB000132	ncRNA	ncRv11298	0.0298369	0.953106
MTB000133	ncRNA	ncRv11315	-0.385091	0.585318
MTB000134	ncRNA	ncRv1329	0.979063	0.295672
MTB000135	ncRNA	ncRv1389	0.601675	0.2209
MTB000136	ncRNA	ncRv1501	0.211055	0.714821
MTB000137	ncRNA	ncRv1617	0.0508302	0.937768
MTB000138	ncRNA	ncRv1621c	1.29471	0.335425
MTB000139	ncRNA	ncRv11733	-0.748082	0.0633148
MTB000140	ncRNA	ncRv11793	-0.969036	0.00566664
MTB000141	ncRNA	ncRv1821	0.858448	0.105677
MTB000142	ncRNA	ncRv11846	2.60941	1.00635e-06
MTB000143	ncRNA	ncRv12023	1.17293	0.601922
MTB000144	ncRNA	ncRv12220	-0.115561	0.877328
MTB000145	ncRNA	ncRv12459	1.4057	0.288298
MTB000146	ncRNA	ncRv12557	-1.16676	0.0120002
MTB000147	ncRNA	ncRv12641	-0.341224	0.731249
MTB000148	ncRNA	ncRv12783c	-0.207755	0.659205
MTB000149	ncRNA	ncRv2986c	-0.521769	0.297878
MTB000150	ncRNA	ncRv2993c	1.8613	0.00827161
MTB000151	ncRNA	ncRv13003c	1.53328	0.00383091
MTB000152	ncRNA	ncRv3220	0.607256	0.229377
MTB000153	ncRNA	ncRv13303	1.51316	0.042701
MTB000154	ncRNA	ncRv13418cA	0.493616	0.324978
MTB000155	ncRNA	ncRv13418cB	0.455925	0.373428
MTB000156	ncRNA	ncRv3461c	-1.18473	0.000931107
MTB000157	ncRNA	ncRv3520	-0.833385	0.0662099
MTB000158	ncRNA	ncRv3648c	2.26197	2.10938e-05
MTB000159	ncRNA	ncRv13660c	0.622082	0.38319
MTB000160	ncRNA	ncRv13722c	-1.0131	0.0286557
MTB000161	ncRNA	ncRv3804c	2.78584	1.86655e-11
Rv0001	CDS	dnaA	0.572334	0.12261
Rv0002	CDS	dnaN	1.13551	0.00499729
Rv0003	CDS	recF	0.71999	0.126569
Rv0004	CDS	Rv0004	0.358463	0.520341
Rv0005	CDS	gyrB	-1.01989	0.00793108
Rv0006	CDS	gyrA	-0.715408	0.059785
Rv0007	CDS	Rv0007	-0.118817	0.840618
Rv0008c	CDS	Rv0008c	-0.277229	0.547065
Rv0009	CDS	ppiA	2.73878	3.78364e-13
Rv0010c	CDS	Rv0010c	0.0668426	0.899153
Rv0011c	CDS	Rv0011c	-0.0106659	0.984358
Rv0012	CDS	Rv0012	0.0982092	0.85979
Rv0013	CDS	trpG	-0.186568	0.69744
Rv0014c	CDS	pknB	0.382618	0.292539
Rv0015c	CDS	pknA	-0.198378	0.659017
Rv0016c	CDS	pbpA	0.283302	0.456781
Rv0017c	CDS	rodA	0.330911	0.50003
Rv0018c	CDS	pstP	-0.997005	0.00145917
Rv0019c	CDS	fhaB	-0.994003	0.00109707
Rv0020c	CDS	fhaA	-0.871295	0.00540123
Rv0021c	CDS	Rv0021c	0.332274	0.553559
Rv0022c	CDS	whiB5	0.64181	0.549349
Rv0023	CDS	Rv0023	-0.616601	0.0981413
Rv0024	CDS	Rv0024	-0.566285	0.117992
Rv0025	CDS	Rv0025	-0.380332	0.497129
Rv0026	CDS	Rv0026	-0.56766	0.105835
Rv0027	CDS	Rv0027	-1.23408	0.00322165
Rv0028	CDS	Rv0028	-0.679099	0.149705
Rv0029	CDS	Rv0029	0.0802617	0.866285
Rv0030	CDS	Rv0030	-0.0778548	0.894595
Rv0031	CDS	Rv0031	-0.469777	0.508097
Rv0032	CDS	bioF2	0.0867015	0.868312
Rv0033	CDS	acpA	0.32529	0.718569
Rv0034	CDS	Rv0034	0.0423658	0.961001
Rv0035	CDS	fadD34	0.525291	0.297591
Rv0036c	CDS	Rv0036c	0.23107	0.699702
Rv0037c	CDS	Rv0037c	-0.599594	0.138782
Rv0038	CDS	Rv0038	0.146046	0.768478
Rv0039c	CDS	Rv0039c	0.480877	0.529209
Rv0040c	CDS	mtc28	-0.112023	0.824239
Rv0041	CDS	leuS	0.548811	0.171459
Rv0042c	CDS	Rv0042c	1.15477	0.013022
Rv0043c	CDS	Rv0043c	0.221551	0.680601
Rv0044c	CDS	Rv0044c	0.116002	0.828732
Rv0045c	CDS	Rv0045c	0.31513	0.475624
Rv0046c	CDS	ino1	0.332732	0.450546
Rv0047c	CDS	Rv0047c	0.0139393	0.980853
Rv0048c	CDS	Rv0048c	0.390277	0.436004
Rv0049	CDS	Rv0049	-0.698426	0.0310282
Rv0050	CDS	ponA1	-0.616317	0.0387851
Rv0051	CDS	Rv0051	-0.259534	0.6191
Rv0052	CDS	Rv0052	-0.233862	0.614967
Rv0053	CDS	rpsF	0.167433	0.712314
Rv0054	CDS	ssb	0.157833	0.698261
Rv0055	CDS	rpsR1	0.00697253	0.990196
Rv0056	CDS	rplI	0.288212	0.466087
Rv0057	CDS	Rv0057	0.0900904	0.852177
Rv0058	CDS	dnaB	0.188187	0.611229
Rv0059	CDS	Rv0059	0.238987	0.653466
Rv0060	CDS	Rv0060	0.155051	0.73562
Rv0061c	CDS	Rv0061c	-0.209746	0.623404
Rv0062	CDS	celA1	0.220736	0.687901
Rv0063	CDS	Rv0063	0.247846	0.609523
Rv0064	CDS	Rv0064	-1.21243	0.000144137
Rv0064A	CDS	vapB1	-0.745507	0.178242
Rv0065	CDS	vapC1	-0.664834	0.22986
Rv0066c	CDS	icd2	0.0344791	0.952849
Rv0067c	CDS	Rv0067c	0.855466	0.225824
Rv0068	CDS	Rv0068	-0.706741	0.184321
Rv0069c	CDS	sdaA	-0.366865	0.540174
Rv0070c	CDS	glyA2	-0.495604	0.432484
Rv0071	CDS	Rv0071	0.293092	0.706895
Rv0072	CDS	Rv0072	1.1443	0.0187042
Rv0073	CDS	Rv0073	0.9931	0.0242785
Rv0074	CDS	Rv0074	0.345632	0.551433
Rv0075	CDS	Rv0075	-0.0699467	0.90646
Rv0076c	CDS	Rv0076c	-0.368031	0.646369
Rv0077c	CDS	Rv0077c	-0.396286	0.537842
Rv0078	CDS	Rv0078	-0.481589	0.456494
Rv0078A	CDS	Rv0078A	0.372295	0.348959
Rv0078B	CDS	Rv0078B	0.628905	0.127688
Rv0079	CDS	Rv0079	0.408633	0.429561
Rv0080	CDS	Rv0080	0.392098	0.606331
Rv0081	CDS	Rv0081	0.349156	0.671011
Rv0082	CDS	Rv0082	-0.0998897	0.896388
Rv0083	CDS	Rv0083	0.483276	0.418317
Rv0084	CDS	hycD	0.000745515	0.999233
Rv0085	CDS	hycP	-0.624522	0.335664
Rv0086	CDS	hycQ	-0.024131	0.97194
Rv0087	CDS	hycE	0.0115919	0.986905
Rv0088	CDS	Rv0088	-0.0597644	0.912216
Rv0089	CDS	Rv0089	-0.381833	0.490416
Rv0090	CDS	Rv0090	-1.21291	0.00821488
Rv0091	CDS	mtn	-0.437804	0.370615
Rv0092	CDS	ctpA	-1.02104	0.00469403
Rv0093c	CDS	Rv0093c	0.529658	0.252504
Rv0094c	CDS	Rv0094c	1.16373	0.0426988
Rv0095c	CDS	Rv0095c	1.47165	0.0711878
Rv0096	CDS	PPE1	0.880525	0.120876
Rv0097	CDS	Rv0097	0.356337	0.485709
Rv0098	CDS	fcoT	0.362768	0.60547
Rv0099	CDS	fadD10	0.366068	0.475395
Rv0100	CDS	Rv0100	0.424512	0.558841
Rv0101	CDS	nrp	0.103033	0.831218
Rv0102	CDS	Rv0102	0.512084	0.237539
Rv0103c	CDS	ctpB	0.308453	0.521458
Rv0104	CDS	Rv0104	0.153333	0.846404
Rv0105c	CDS	rpmB1	-0.309874	0.821324
Rv0106	CDS	Rv0106	-2.25992	1.32797e-11
Rv0107c	CDS	ctpI	-0.216734	0.654081
Rv0108c	CDS	Rv0108c	0.889588	0.061198
Rv0109	CDS	PE_PGRS1	-1.0261	0.0325277
Rv0110	CDS	Rv0110	0.145283	0.831218
Rv0111	CDS	Rv0111	1.04828	0.0628817
Rv0112	CDS	gca	0.0703257	0.885215
Rv0113	CDS	gmhA	0.155667	0.769335
Rv0114	CDS	gmhB	0.534966	0.29549
Rv0115	CDS	hddA	0.249432	0.661395
Rv0116c	CDS	ldtA	-1.35527	0.00315405
Rv0117	CDS	oxyS	-0.156877	0.77069
Rv0118c	CDS	oxcA	-0.292818	0.646369
Rv0119	CDS	fadD7	-0.296055	0.536988
Rv0120c	CDS	fusA2	-1.07478	0.00289305
Rv0121c	CDS	Rv0121c	-1.31678	0.00603908
Rv0122	CDS	Rv0122	-1.67068	0.000433871
Rv0123	CDS	Rv0123	-1.87358	2.02542e-05
Rv0124	CDS	PE_PGRS2	-1.93399	1.47365e-06
Rv0125	CDS	pepA	-1.28373	0.000617939
Rv0126	CDS	treS	-0.406054	0.288275
Rv0127	CDS	mak	0.339108	0.46459
Rv0128	CDS	Rv0128	-0.39883	0.351726
Rv0129c	CDS	fbpC	1.65536	0.000351459
Rv0130	CDS	htdZ	-0.707829	0.196491
Rv0131c	CDS	fadE1	-0.258291	0.590111
Rv0132c	CDS	fgd2	-0.533881	0.172806
Rv0133	CDS	Rv0133	0.799713	0.0902348
Rv0134	CDS	ephF	0.116701	0.806168
Rv0135c	CDS	Rv0135c	0.0502116	0.92582
Rv0136	CDS	cyp138	-0.181591	0.70622
Rv0137c	CDS	msrA	-0.983551	0.00489161
Rv0138	CDS	Rv0138	-0.469054	0.321722
Rv0139	CDS	Rv0139	-0.415821	0.303486
Rv0140	CDS	Rv0140	0.887219	0.0138578
Rv0141c	CDS	Rv0141c	-0.375748	0.433367
Rv0142	CDS	Rv0142	0.343656	0.37703
Rv0143c	CDS	Rv0143c	-0.767125	0.0769425
Rv0144	CDS	Rv0144	1.35982	0.000215307
Rv0145	CDS	Rv0145	0.840348	0.0337471
Rv0146	CDS	Rv0146	0.777133	0.016196
Rv0147	CDS	Rv0147	-0.262854	0.476079
Rv0148	CDS	Rv0148	-0.43716	0.238532
Rv0149	CDS	Rv0149	-0.14042	0.760022
Rv0150c	CDS	Rv0150c	-0.108079	0.933566
Rv0151c	CDS	PE1	0.193897	0.77953
Rv0152c	CDS	PE2	0.106586	0.85979
Rv0153c	CDS	ptbB	-0.318755	0.443777
Rv0154c	CDS	fadE2	-1.13049	0.0017463
Rv0155	CDS	pntAa	1.10382	0.00415325
Rv0156	CDS	pntAb	2.03933	2.32498e-05
Rv0157	CDS	pntB	2.00384	4.12083e-08
Rv0157A	CDS	Rv0157A	-0.99987	0.0130066
Rv0158	CDS	Rv0158	1.03563	0.00650526
Rv0159c	CDS	PE3	0.519524	0.433367
Rv0160c	CDS	PE4	-0.115936	0.882897
Rv0161	CDS	Rv0161	0.137505	0.799113
Rv0162c	CDS	adhE1	0.78616	0.18734
Rv0163	CDS	Rv0163	1.10583	0.107715
Rv0164	CDS	TB18.5	1.86886	4.13333e-06
Rv0165c	CDS	mce1R	-0.155441	0.850064
Rv0166	CDS	fadD5	0.676711	0.116711
Rv0167	CDS	yrbE1A	0.488182	0.249978
Rv0168	CDS	yrbE1B	0.670744	0.288298
Rv0169	CDS	mce1A	1.38088	0.00338366
Rv0170	CDS	mce1B	1.53649	0.000159823
Rv0171	CDS	mce1C	1.01976	0.00941816
Rv0172	CDS	mce1D	1.45506	0.000433871
Rv0173	CDS	lprK	1.17619	0.00450614
Rv0174	CDS	mce1F	0.997601	0.00682659
Rv0175	CDS	Rv0175	0.766448	0.093038
Rv0176	CDS	Rv0176	1.13762	0.0164204
Rv0177	CDS	Rv0177	1.17289	0.010519
Rv0178	CDS	Rv0178	0.735708	0.130666
Rv0179c	CDS	lprO	1.60623	2.34262e-05
Rv0180c	CDS	Rv0180c	1.11271	0.00804076
Rv0181c	CDS	Rv0181c	0.909728	0.074289
Rv0182c	CDS	sigG	1.15418	0.00483729
Rv0183	CDS	Rv0183	0.907587	0.0379888
Rv0184	CDS	Rv0184	0.896505	0.0257208
Rv0185	CDS	Rv0185	0.822052	0.0948034
Rv0186	CDS	bglS	0.872873	0.0182386
Rv0186A	CDS	mymT	-0.391446	0.465151
Rv0187	CDS	Rv0187	0.747552	0.090002
Rv0188	CDS	Rv0188	-1.02859	0.000614335
Rv0189c	CDS	ilvD	0.964709	0.0300124
Rv0190	CDS	Rv0190	-0.722365	0.100376
Rv0191	CDS	Rv0191	-0.837604	0.00926581
Rv0192	CDS	Rv0192	-0.417935	0.216017
Rv0192A	CDS	Rv0192A	-0.431434	0.334342
Rv0193c	CDS	Rv0193c	1.22619	0.0356414
Rv0194	CDS	Rv0194	-0.256989	0.496232
Rv0195	CDS	Rv0195	0.6358	0.363398
Rv0196	CDS	Rv0196	1.34667	0.00980417
Rv0197	CDS	Rv0197	0.632769	0.0919499
Rv0198c	CDS	zmp1	0.0342229	0.933111
Rv0199	CDS	Rv0199	0.472453	0.445181
Rv0200	CDS	Rv0200	0.962951	0.0294316
Rv0201c	CDS	Rv0201c	-1.40482	3.93615e-06
Rv0202c	CDS	mmpL11	-0.676557	0.134961
Rv0203	CDS	Rv0203	0.510017	0.335274
Rv0204c	CDS	Rv0204c	0.0265471	0.959847
Rv0205	CDS	Rv0205	1.78634	0.000436329
Rv0206c	CDS	mmpL3	-0.18684	0.650355
Rv0207c	CDS	Rv0207c	1.16258	0.00538451
Rv0208c	CDS	Rv0208c	1.89514	0.000105256
Rv0209	CDS	Rv0209	-0.876937	0.00402922
Rv0210	CDS	Rv0210	-0.321118	0.391318
Rv0211	CDS	pckA	-1.0424	0.00823205
Rv0212c	CDS	nadR	0.0279817	0.96406
Rv0213c	CDS	Rv0213c	0.826446	0.171459
Rv0214	CDS	fadD4	-0.983643	0.0158718
Rv0215c	CDS	fadE3	0.642986	0.288275
Rv0216	CDS	Rv0216	-0.364423	0.417005
Rv0217c	CDS	lipW	0.4398	0.463117
Rv0218	CDS	Rv0218	-0.402563	0.412333
Rv0219	CDS	Rv0219	-0.540938	0.333504
Rv0220	CDS	lipC	0.11866	0.778207
Rv0221	CDS	Rv0221	0.296139	0.489858
Rv0222	CDS	echA1	-0.346794	0.466485
Rv0223c	CDS	Rv0223c	-0.157284	0.766841
Rv0224c	CDS	Rv0224c	0.916186	0.176165
Rv0225	CDS	Rv0225	-0.0306859	0.952424
Rv0226c	CDS	Rv0226c	1.23833	0.014092
Rv0227c	CDS	Rv0227c	1.55662	0.000160202
Rv0228	CDS	Rv0228	0.228835	0.709946
Rv0229c	CDS	Rv0229c	1.16245	0.00274263
Rv0230c	CDS	php	0.8142	0.0475445
Rv0231	CDS	fadE4	0.146408	0.793146
Rv0232	CDS	Rv0232	0.856	0.0328863
Rv0233	CDS	nrdB	0.352723	0.411138
Rv0234c	CDS	gabD1	-0.469414	0.236909
Rv0235c	CDS	Rv0235c	1.01436	0.0533515
Rv0236A	CDS	Rv0236A	1.08964	0.0117112
Rv0236c	CDS	aftD	0.461684	0.301442
Rv0237	CDS	lpqI	1.32213	0.00783003
Rv0238	CDS	Rv0238	0.330573	0.368826
Rv0239	CDS	vapB24	0.564532	0.132599
Rv0240	CDS	vapC24	-0.151719	0.726071
Rv0241c	CDS	htdX	1.11279	0.00438748
Rv0242c	CDS	fabG4	0.328592	0.433367
Rv0243	CDS	fadA2	-0.0352389	0.952624
Rv0244c	CDS	fadE5	-0.0530647	0.896956
Rv0245	CDS	Rv0245	-0.419406	0.323439
Rv0246	CDS	Rv0246	0.177891	0.744908
Rv0247c	CDS	Rv0247c	1.30222	0.000912977
Rv0248c	CDS	Rv0248c	1.32289	2.6077e-05
Rv0249c	CDS	Rv0249c	2.15498	1.0352e-09
Rv0250c	CDS	Rv0250c	2.44614	1.13993e-07
Rv0251c	CDS	hsp	3.55568	4.434e-31
Rv0252	CDS	nirB	0.222168	0.662412
Rv0253	CDS	nirD	0.687291	0.385235
Rv0254c	CDS	cobU	0.431807	0.509665
Rv0255c	CDS	cobQ1	0.195905	0.701924
Rv0256c	CDS	PPE2	-0.126619	0.809256
Rv0257	CDS	Rv0257	-1.32499	0.000240001
Rv0258c	CDS	Rv0258c	0.139311	0.872833
Rv0259c	CDS	Rv0259c	-0.441185	0.433984
Rv0260c	CDS	Rv0260c	-0.59112	0.281203
Rv0261c	CDS	narK3	-0.959424	0.0258532
Rv0262c	CDS	aac	-1.21203	0.00446563
Rv0263c	CDS	Rv0263c	-1.86633	1.68734e-05
Rv0264c	CDS	Rv0264c	-1.56041	0.000200259
Rv0265c	CDS	Rv0265c	-0.446689	0.224655
Rv0266c	CDS	oplA	-0.858265	0.00177664
Rv0267	CDS	narU	0.514304	0.409768
Rv0268c	CDS	Rv0268c	-0.963168	0.00882721
Rv0269c	CDS	Rv0269c	-0.173001	0.693697
Rv0270	CDS	fadD2	-0.617295	0.0573758
Rv0271c	CDS	fadE6	-0.687642	0.0308107
Rv0272c	CDS	Rv0272c	-0.495338	0.242714
Rv0273c	CDS	Rv0273c	-0.672518	0.0849466
Rv0274	CDS	Rv0274	0.0940437	0.880711
Rv0275c	CDS	Rv0275c	-0.945475	0.0167906
Rv0276	CDS	Rv0276	-0.681982	0.066845
Rv0277A	CDS	vapB25	-0.602464	0.194885
Rv0277c	CDS	vapC25	-0.854395	0.0182386
Rv0278c	CDS	PE_PGRS3	-0.640028	0.177915
Rv0279c	CDS	PE_PGRS4	-0.455788	0.369815
Rv0280	CDS	PPE3	-2.00797	9.88077e-09
Rv0281	CDS	Rv0281	-1.22484	1.61901e-05
Rv0282	CDS	eccA3	-0.925173	0.00911278
Rv0283	CDS	eccB3	-0.379818	0.475567
Rv0284	CDS	eccC3	-0.0917967	0.848067
Rv0285	CDS	PE5	0.45573	0.308931
Rv0286	CDS	PPE4	0.382575	0.418926
Rv0287	CDS	esxG	1.1013	0.0298982
Rv0288	CDS	esxH	1.0531	0.029561
Rv0289	CDS	espG3	0.450949	0.412418
Rv0290	CDS	eccD3	0.280296	0.674689
Rv0291	CDS	mycP3	-0.0364832	0.959622
Rv0292	CDS	eccE3	0.450412	0.464259
Rv0293c	CDS	Rv0293c	-0.261648	0.500972
Rv0294	CDS	tam	-0.349082	0.521458
Rv0295c	CDS	Rv0295c	1.71884	0.00103321
Rv0296c	CDS	Rv0296c	0.945541	0.03004
Rv0297	CDS	PE_PGRS5	-1.64258	1.16717e-05
Rv0298	CDS	Rv0298	0.28478	0.467716
Rv0299	CDS	Rv0299	0.89474	0.0086057
Rv0300	CDS	vapB2	0.995555	0.00444542
Rv0301	CDS	vapC2	0.474999	0.178471
Rv0302	CDS	Rv0302	0.0825607	0.849581
Rv0303	CDS	Rv0303	0.769687	0.0336927
Rv0304c	CDS	PPE5	0.165064	0.7638
Rv0305c	CDS	PPE6	-0.477363	0.193363
Rv0306	CDS	Rv0306	0.312728	0.55785
Rv0307c	CDS	Rv0307c	-0.407917	0.440639
Rv0308	CDS	Rv0308	0.807186	0.109764
Rv0309	CDS	Rv0309	0.9197	0.0275062
Rv0310c	CDS	Rv0310c	1.18583	0.152572
Rv0311	CDS	Rv0311	0.142168	0.806168
Rv0312	CDS	Rv0312	0.557956	0.18734
Rv0313	CDS	Rv0313	-1.15208	2.34929e-05
Rv0314c	CDS	Rv0314c	0.988664	0.0567787
Rv0315	CDS	Rv0315	-0.683709	0.0275678
Rv0316	CDS	Rv0316	-0.422078	0.249889
Rv0317c	CDS	glpQ2	0.434551	0.407218
Rv0318c	CDS	Rv0318c	0.352748	0.622096
Rv0319	CDS	pcp	0.294193	0.591476
Rv0320	CDS	Rv0320	-0.236012	0.723833
Rv0321	CDS	dcd	0.0145508	0.98312
Rv0322	CDS	udgA	0.145932	0.792829
Rv0323c	CDS	Rv0323c	0.950883	0.220969
Rv0324	CDS	Rv0324	-0.350903	0.487669
Rv0325	CDS	Rv0325	-0.571219	0.348959
Rv0326	CDS	Rv0326	-0.113908	0.861388
Rv0327c	CDS	cyp135A1	0.761076	0.319868
Rv0328	CDS	Rv0328	0.115256	0.855352
Rv0329c	CDS	Rv0329c	0.998947	0.335452
Rv0330c	CDS	Rv0330c	1.47285	0.0641086
Rv0331	CDS	Rv0331	1.02538	0.0283545
Rv0332	CDS	Rv0332	0.0280925	0.952624
Rv0333	CDS	Rv0333	0.298258	0.591476
Rv0334	CDS	rmlA	0.229545	0.633552
Rv0335c	CDS	PE6	-0.727339	0.197774
Rv0336	CDS	Rv0336	-0.506855	0.171949
Rv0337c	CDS	aspC	0.471459	0.237323
Rv0338c	CDS	Rv0338c	0.735671	0.0377
Rv0339c	CDS	Rv0339c	0.396206	0.310445
Rv0340	CDS	Rv0340	-0.184323	0.677611
Rv0341	CDS	iniB	1.37666	0.00338653
Rv0342	CDS	iniA	0.412576	0.269409
Rv0343	CDS	iniC	-0.212694	0.603217
Rv0344c	CDS	lpqJ	1.10479	0.156177
Rv0345	CDS	Rv0345	-0.230029	0.660778
Rv0346c	CDS	ansP2	0.988945	0.0067181
Rv0347	CDS	Rv0347	0.417504	0.339403
Rv0348	CDS	Rv0348	0.199913	0.697379
Rv0349	CDS	Rv0349	0.576687	0.236086
Rv0350	CDS	dnaK	1.46212	2.36728e-05
Rv0351	CDS	grpE	1.25894	0.000723128
Rv0352	CDS	dnaJ1	1.69519	3.77614e-09
Rv0353	CDS	hspR	1.63327	1.30667e-05
Rv0354c	CDS	PPE7	0.966245	0.242714
Rv0355c	CDS	PPE8	1.14648	0.0123001
Rv0356c	CDS	Rv0356c	1.85812	3.80263e-05
Rv0357c	CDS	purA	1.16472	0.0116921
Rv0358	CDS	Rv0358	0.618142	0.138203
Rv0359	CDS	Rv0359	1.09113	0.0203592
Rv0360c	CDS	Rv0360c	0.842654	0.165601
Rv0361	CDS	Rv0361	0.935581	0.0251013
Rv0362	CDS	mgtE	1.7423	0.000655849
Rv0363c	CDS	fba	0.166107	0.730361
Rv0364	CDS	Rv0364	0.349607	0.429202
Rv0365c	CDS	Rv0365c	0.206593	0.661589
Rv0366c	CDS	Rv0366c	0.609065	0.257523
Rv0367c	CDS	Rv0367c	0.110176	0.868823
Rv0368c	CDS	Rv0368c	1.91973	0.000109945
Rv0369c	CDS	Rv0369c	2.01995	0.000385446
Rv0370c	CDS	Rv0370c	2.54963	3.71242e-05
Rv0371c	CDS	Rv0371c	2.29942	3.71242e-05
Rv0372c	CDS	Rv0372c	1.31543	0.00409761
Rv0373c	CDS	Rv0373c	1.82707	4.33368e-05
Rv0374c	CDS	Rv0374c	2.23466	1.28814e-05
Rv0375c	CDS	Rv0375c	1.92288	1.96312e-05
Rv0376c	CDS	Rv0376c	1.97285	3.62049e-07
Rv0377	CDS	Rv0377	-0.0290846	0.966051
Rv0378	CDS	Rv0378	-0.255231	0.796776
Rv0379	CDS	secE2	1.60857	0.00473552
Rv0380c	CDS	Rv0380c	2.76695	1.13377e-13
Rv0381c	CDS	Rv0381c	2.49928	7.14506e-13
Rv0382c	CDS	pyrE	2.39478	6.19813e-13
Rv0383c	CDS	Rv0383c	2.2944	1.52994e-15
Rv0384c	CDS	clpB	1.99685	4.08873e-12
Rv0385	CDS	Rv0385	-0.703051	0.105523
Rv0386	CDS	Rv0386	-0.954859	0.0014207
Rv0387c	CDS	Rv0387c	-1.12923	0.00696703
Rv0388c	CDS	PPE9	-1.15423	0.0157175
Rv0389	CDS	purT	-0.258193	0.64839
Rv0390	CDS	Rv0390	0.195339	0.731191
Rv0391	CDS	metZ	0.20878	0.695521
Rv0392c	CDS	ndhA	-0.250459	0.605191
Rv0393	CDS	Rv0393	0.530797	0.301032
Rv0394c	CDS	Rv0394c	-0.129234	0.844395
Rv0395	CDS	Rv0395	0.684481	0.465332
Rv0396	CDS	Rv0396	0.130374	0.900099
Rv0397	CDS	Rv0397	-0.593001	0.419042
Rv0397A	CDS	Rv0397A	-1.30739	0.000926459
Rv0398c	CDS	Rv0398c	0.544319	0.439822
Rv0399c	CDS	lpqK	0.0254875	0.965569
Rv0400c	CDS	fadE7	-0.8192	0.0152742
Rv0401	CDS	Rv0401	-0.579802	0.388001
Rv0402c	CDS	mmpL1	0.46853	0.332311
Rv0403c	CDS	mmpS1	0.715616	0.310169
Rv0404	CDS	fadD30	0.995196	0.0179654
Rv0405	CDS	pks6	-0.1445	0.737585
Rv0406c	CDS	Rv0406c	0.71132	0.132599
Rv0407	CDS	fgd1	-0.22599	0.591737
Rv0408	CDS	pta	0.249722	0.533165
Rv0409	CDS	ackA	0.496444	0.360559
Rv0410c	CDS	pknG	0.336216	0.411024
Rv0411c	CDS	glnH	-0.324364	0.38039
Rv0412c	CDS	Rv0412c	0.121064	0.809256
Rv0413	CDS	mutT3	-0.651761	0.169986
Rv0414c	CDS	thiE	0.120808	0.895616
Rv0415	CDS	thiO	-1.09107	0.00395293
Rv0416	CDS	thiS	-1.24047	0.000402073
Rv0417	CDS	thiG	-1.25783	6.10187e-05
Rv0418	CDS	lpqL	0.0451409	0.926131
Rv0419	CDS	lpqM	-0.883207	0.00197332
Rv0420c	CDS	Rv0420c	-0.810087	0.0320039
Rv0421c	CDS	Rv0421c	-0.174549	0.777602
Rv0422c	CDS	thiD	-0.587833	0.155019
Rv0423c	CDS	thiC	-0.932449	0.00167128
Rv0424c	CDS	Rv0424c	-0.555971	0.187525
Rv0425c	CDS	ctpH	-1.07154	0.00291448
Rv0426c	CDS	Rv0426c	-1.25505	0.000234531
Rv0427c	CDS	xthA	1.15295	0.0202093
Rv0428c	CDS	Rv0428c	1.04956	0.031165
Rv0429c	CDS	def	1.47298	0.00553016
Rv0430	CDS	Rv0430	2.46324	0.000275632
Rv0431	CDS	Rv0431	1.93082	0.00182275
Rv0432	CDS	sodC	1.52724	0.000643776
Rv0433	CDS	Rv0433	0.957683	0.0199566
Rv0434	CDS	Rv0434	0.410914	0.501034
Rv0435c	CDS	Rv0435c	0.852489	0.0228393
Rv0436c	CDS	pssA	0.687284	0.0930631
Rv0437c	CDS	psd	0.396134	0.463512
Rv0438c	CDS	moeA2	0.161557	0.743749
Rv0439c	CDS	Rv0439c	0.501393	0.271074
Rv0440	CDS	groEL2	1.06542	0.0324821
Rv0441c	CDS	Rv0441c	-1.1606	0.000499945
Rv0442c	CDS	PPE10	-0.335213	0.369132
Rv0443	CDS	Rv0443	0.68493	0.11227
Rv0444c	CDS	rskA	1.54018	0.00146979
Rv0445c	CDS	sigK	1.45443	0.000747161
Rv0446c	CDS	Rv0446c	0.871141	0.0500166
Rv0447c	CDS	ufaA1	0.702544	0.126714
Rv0448c	CDS	Rv0448c	0.125723	0.881262
Rv0449c	CDS	Rv0449c	0.121969	0.794495
Rv0450c	CDS	mmpL4	0.555861	0.1011
Rv0451c	CDS	mmpS4	0.504239	0.281607
Rv0452	CDS	Rv0452	0.397619	0.462534
Rv0453	CDS	PPE11	-0.677135	0.087211
Rv0454	CDS	Rv0454	-0.120541	0.889422
Rv0455c	CDS	Rv0455c	-0.199926	0.645546
Rv0456A	CDS	mazF1	-0.489785	0.431358
Rv0456B	CDS	mazE1	-0.359881	0.618863
Rv0456c	CDS	echA2	-0.455041	0.403745
Rv0457c	CDS	Rv0457c	0.223472	0.651902
Rv0458	CDS	Rv0458	-1.19471	0.000531197
Rv0459	CDS	Rv0459	-0.995124	0.0250943
Rv0460	CDS	Rv0460	0.0595634	0.935369
Rv0461	CDS	Rv0461	-0.0108828	0.986937
Rv0462	CDS	lpdC	1.11776	0.00260638
Rv0463	CDS	Rv0463	1.44916	0.0491912
Rv0464c	CDS	Rv0464c	0.281013	0.536808
Rv0465c	CDS	Rv0465c	-0.0420687	0.933566
Rv0466	CDS	Rv0466	1.07145	0.0101237
Rv0467	CDS	icl1	1.0501	0.00534005
Rv0468	CDS	fadB2	2.56592	2.02272e-09
Rv0469	CDS	umaA	1.48765	6.30657e-06
Rv0470A	CDS	Rv0470A	-0.268737	0.653466
Rv0470c	CDS	pcaA	0.423768	0.360298
Rv0471c	CDS	Rv0471c	0.0406538	0.950387
Rv0472c	CDS	Rv0472c	0.252292	0.589831
Rv0473	CDS	Rv0473	0.0734485	0.896294
Rv0474	CDS	Rv0474	0.614407	0.24
Rv0475	CDS	hbhA	-0.21245	0.711099
Rv0476	CDS	Rv0476	0.0276901	0.966466
Rv0477	CDS	Rv0477	-0.468887	0.267998
Rv0478	CDS	deoC	-0.355753	0.338842
Rv0479c	CDS	Rv0479c	0.218358	0.690079
Rv0480c	CDS	Rv0480c	0.282781	0.557978
Rv0481c	CDS	Rv0481c	-0.280768	0.518371
Rv0482	CDS	murB	0.684307	0.0661191
Rv0483	CDS	lprQ	0.236973	0.666333
Rv0484c	CDS	Rv0484c	0.745814	0.139524
Rv0485	CDS	Rv0485	-0.341041	0.347672
Rv0486	CDS	mshA	-0.640907	0.121079
Rv0487	CDS	Rv0487	-0.269952	0.608733
Rv0488	CDS	Rv0488	0.19791	0.680601
Rv0489	CDS	gpm1	0.300399	0.462534
Rv0490	CDS	senX3	-1.18003	0.000108994
Rv0491	CDS	regX3	-1.3237	4.01598e-05
Rv0492A	CDS	Rv0492A	-1.45785	0.0017982
Rv0492c	CDS	Rv0492c	-0.836084	0.0251428
Rv0493c	CDS	Rv0493c	-1.31419	0.000164717
Rv0494	CDS	Rv0494	-0.682287	0.295066
Rv0495c	CDS	Rv0495c	-0.48793	0.222657
Rv0496	CDS	Rv0496	-0.215034	0.68679
Rv0497	CDS	Rv0497	-0.171235	0.77953
Rv0498	CDS	Rv0498	0.224305	0.699039
Rv0499	CDS	Rv0499	0.602107	0.277772
Rv0500	CDS	proC	1.42158	0.00324277
Rv0500A	CDS	Rv0500A	1.04985	0.0346954
Rv0500B	CDS	Rv0500B	0.924618	0.0480121
Rv0501	CDS	galE2	0.562177	0.13362
Rv0502	CDS	Rv0502	0.0810397	0.870159
Rv0503c	CDS	cmaA2	0.24817	0.554845
Rv0504c	CDS	Rv0504c	-0.158299	0.806168
Rv0505c	CDS	serB1	-0.707948	0.0515274
Rv0506	CDS	mmpS2	0.416393	0.458507
Rv0507	CDS	mmpL2	0.746269	0.0360276
Rv0508	CDS	Rv0508	0.215428	0.700944
Rv0509	CDS	hemA	-0.0669109	0.905809
Rv0510	CDS	hemC	0.50753	0.364506
Rv0511	CDS	hemD	0.114149	0.857775
Rv0512	CDS	hemB	-0.198259	0.705167
Rv0513	CDS	Rv0513	0.207334	0.695521
Rv0514	CDS	Rv0514	0.0470206	0.952624
Rv0515	CDS	Rv0515	-0.355294	0.413006
Rv0516c	CDS	Rv0516c	-2.82696	3.67939e-09
Rv0517	CDS	Rv0517	0.130785	0.780986
Rv0518	CDS	Rv0518	0.491845	0.325504
Rv0519c	CDS	Rv0519c	0.429296	0.439822
Rv0520	CDS	Rv0520	0.236746	0.729933
Rv0521	CDS	Rv0521	0.160829	0.831218
Rv0522	CDS	gabP	-0.124512	0.87242
Rv0523c	CDS	Rv0523c	0.0591042	0.92741
Rv0524	CDS	hemL	1.18537	0.00827161
Rv0525	CDS	Rv0525	1.2392	0.0108758
Rv0526	CDS	Rv0526	1.67828	0.00123258
Rv0527	CDS	ccdA	1.62268	0.00634847
Rv0528	CDS	Rv0528	1.62949	0.00108209
Rv0529	CDS	ccsA	1.17642	0.0424985
Rv0530	CDS	Rv0530	0.256559	0.602824
Rv0530A	CDS	Rv0530A	-1.75413	4.5084e-05
Rv0531	CDS	Rv0531	0.926995	0.0535866
Rv0532	CDS	PE_PGRS6	0.000678926	0.999233
Rv0533c	CDS	fabH	0.0665679	0.90138
Rv0534c	CDS	menA	0.0747405	0.905014
Rv0535	CDS	pnp	0.100041	0.860314
Rv0536	CDS	galE3	0.0377173	0.942919
Rv0537c	CDS	Rv0537c	-0.643655	0.0661191
Rv0538	CDS	Rv0538	-0.0943861	0.845824
Rv0539	CDS	Rv0539	-0.116964	0.849683
Rv0540	CDS	Rv0540	-0.28442	0.557968
Rv0541c	CDS	Rv0541c	0.513658	0.230378
Rv0542c	CDS	menE	0.0275521	0.961001
Rv0543c	CDS	Rv0543c	-0.348905	0.417005
Rv0544c	CDS	Rv0544c	-0.0266635	0.971094
Rv0545c	CDS	pitA	0.00944819	0.989475
Rv0546c	CDS	Rv0546c	0.19474	0.744132
Rv0547c	CDS	Rv0547c	-0.140374	0.837712
Rv0548c	CDS	menB	-0.91172	0.00544098
Rv0549c	CDS	vapC3	-1.11049	0.00218139
Rv0550c	CDS	vapB3	-1.06257	0.018222
Rv0551c	CDS	fadD8	-0.674851	0.0846996
Rv0552	CDS	Rv0552	-0.981442	0.00425612
Rv0553	CDS	menC	-1.32227	0.000739808
Rv0554	CDS	bpoC	0.393918	0.456228
Rv0555	CDS	menD	0.19637	0.716887
Rv0556	CDS	Rv0556	0.030726	0.955205
Rv0557	CDS	mgtA	-1.4836	1.06977e-07
Rv0558	CDS	menH	-0.74039	0.0610355
Rv0559c	CDS	Rv0559c	0.341469	0.434701
Rv0560c	CDS	Rv0560c	0.815698	0.146511
Rv0561c	CDS	Rv0561c	0.736682	0.2399
Rv0562	CDS	grcC1	0.165537	0.727325
Rv0563	CDS	htpX	0.592609	0.0607412
Rv0564c	CDS	gpdA1	-0.116439	0.857908
Rv0565c	CDS	Rv0565c	-0.13823	0.83386
Rv0566c	CDS	Rv0566c	0.295368	0.714601
Rv0567	CDS	Rv0567	0.734873	0.0420675
Rv0568	CDS	cyp135B1	-0.059109	0.89853
Rv0569	CDS	Rv0569	-0.132892	0.77953
Rv0570	CDS	nrdZ	0.350431	0.415168
Rv0571c	CDS	Rv0571c	-1.48103	0.000223228
Rv0572c	CDS	Rv0572c	-1.00107	0.0666415
Rv0573c	CDS	pncB2	-0.668972	0.284949
Rv0574c	CDS	Rv0574c	-0.966864	0.0112399
Rv0575c	CDS	Rv0575c	-1.13033	0.012848
Rv0576	CDS	Rv0576	0.515845	0.136327
Rv0577	CDS	TB27.3	0.309508	0.44475
Rv0578c	CDS	PE_PGRS7	-1.39602	0.000223986
Rv0579	CDS	Rv0579	-0.605413	0.102257
Rv0580c	CDS	Rv0580c	0.304403	0.624686
Rv0581	CDS	vapB26	-0.266899	0.57531
Rv0582	CDS	vapC26	-0.595808	0.185446
Rv0583c	CDS	lpqN	0.956624	0.183206
Rv0584	CDS	Rv0584	-0.182165	0.762468
Rv0585c	CDS	Rv0585c	0.763428	0.168022
Rv0586	CDS	mce2R	-0.841116	0.00872619
Rv0587	CDS	yrbE2A	-0.957826	0.00310753
Rv0588	CDS	yrbE2B	-0.751178	0.0204234
Rv0589	CDS	mce2A	-0.837054	0.0190849
Rv0590	CDS	mce2B	-0.737475	0.112749
Rv0590A	CDS	Rv0590A	-0.816878	0.117448
Rv0591	CDS	mce2C	-1.02895	0.0323088
Rv0592	CDS	mce2D	-0.602865	0.29549
Rv0593	CDS	lprL	-0.178957	0.794602
Rv0594	CDS	mce2F	-0.604205	0.149568
Rv0595c	CDS	vapC4	-0.32467	0.55785
Rv0596c	CDS	vapB4	-0.585422	0.313171
Rv0597c	CDS	Rv0597c	0.617063	0.236729
Rv0598c	CDS	vapC27	-0.130049	0.832915
Rv0599c	CDS	vapB27	0.00788407	0.99146
Rv0600c	CDS	Rv0600c	-0.200554	0.864756
Rv0601c	CDS	Rv0601c	0.467342	0.777
Rv0602c	CDS	tcrA	0.346553	0.701088
Rv0603	CDS	Rv0603	-1.33409	0.00712058
Rv0604	CDS	lpqO	-0.502535	0.187937
Rv0605	CDS	Rv0605	1.65698	3.65256e-05
Rv0606	CDS	Rv0606	1.43698	0.000393854
Rv0607	CDS	Rv0607	1.52509	0.00123389
Rv0608	CDS	vapB28	1.12449	0.00176053
Rv0609	CDS	vapC28	0.916063	0.00853948
Rv0609A	CDS	Rv0609A	1.00088	0.0215147
Rv0610c	CDS	Rv0610c	-1.12302	0.00107696
Rv0611c	CDS	Rv0611c	-0.313304	0.589831
Rv0612	CDS	Rv0612	-1.90444	3.13715e-13
Rv0613c	CDS	Rv0613c	1.54058	0.0013974
Rv0614	CDS	Rv0614	-0.505827	0.317173
Rv0615	CDS	Rv0615	-0.995698	0.066329
Rv0616A	CDS	vapB29	-0.363039	0.429561
Rv0616c	CDS	Rv0616c	0.187661	0.832584
Rv0617	CDS	vapC29	-0.530119	0.138203
Rv0618	CDS	galTa	-0.439649	0.332311
Rv0619	CDS	galTb	-0.880248	0.074842
Rv0620	CDS	galK	-0.497064	0.311293
Rv0621	CDS	Rv0621	-0.203951	0.680601
Rv0622	CDS	Rv0622	-0.207348	0.754509
Rv0623	CDS	vapB30	0.409158	0.452117
Rv0624	CDS	vapC30	0.410121	0.427293
Rv0625c	CDS	Rv0625c	-0.546559	0.254402
Rv0626	CDS	vapB5	0.655756	0.113294
Rv0627	CDS	vapC5	0.492575	0.256427
Rv0628c	CDS	Rv0628c	-1.47841	7.59486e-05
Rv0629c	CDS	recD	0.039932	0.944785
Rv0630c	CDS	recB	0.0578016	0.912326
Rv0631c	CDS	recC	0.378329	0.363398
Rv0632c	CDS	echA3	0.855666	0.0231244
Rv0633c	CDS	Rv0633c	0.219317	0.633552
Rv0634A	CDS	Rv0634A	1.96313	0.000225156
Rv0634B	CDS	rpmG2	0.725666	0.0753417
Rv0634c	CDS	Rv0634c	0.915163	0.0102502
Rv0635	CDS	hadA	0.673708	0.0916512
Rv0636	CDS	hadB	1.15248	0.00343716
Rv0637	CDS	hadC	1.3987	0.000617939
Rv0638	CDS	secE1	-0.651988	0.037394
Rv0639	CDS	nusG	-0.958925	0.00289286
Rv0640	CDS	rplK	-1.32791	0.000910803
Rv0641	CDS	rplA	-0.795211	0.0406649
Rv0642c	CDS	mmaA4	1.03295	0.00239297
Rv0643c	CDS	mmaA3	1.15826	0.000837175
Rv0644c	CDS	mmaA2	1.32552	0.000665046
Rv0645c	CDS	mmaA1	1.8549	2.05478e-05
Rv0646c	CDS	lipG	1.61207	0.00338366
Rv0647c	CDS	Rv0647c	1.68521	0.000124068
Rv0648	CDS	Rv0648	-0.618884	0.0870935
Rv0649	CDS	fabD2	0.0130753	0.985746
Rv0650	CDS	Rv0650	-0.223437	0.774576
Rv0651	CDS	rplJ	1.25792	0.00600895
Rv0652	CDS	rplL	2.08723	0.000442082
Rv0653c	CDS	Rv0653c	-0.121677	0.820933
Rv0654	CDS	Rv0654	-1.20464	0.000698968
Rv0655	CDS	mkl	-0.323953	0.422902
Rv0656c	CDS	vapC6	-0.359861	0.500052
Rv0657c	CDS	vapB6	0.0239569	0.971129
Rv0658c	CDS	Rv0658c	-0.765119	0.0518378
Rv0659c	CDS	mazF2	-0.624979	0.116305
Rv0660c	CDS	mazE2	-0.535869	0.189263
Rv0661c	CDS	vapC7	-0.56577	0.593504
Rv0662c	CDS	vapB7	0.758637	0.537536
Rv0663	CDS	atsD	-0.188342	0.672572
Rv0664	CDS	vapB8	0.0157854	0.984358
Rv0665	CDS	vapC8	-0.236715	0.746903
Rv0666	CDS	Rv0666	-0.502814	0.492104
Rv0667	CDS	rpoB	-1.19483	0.000160202
Rv0668	CDS	rpoC	-1.01768	0.000350614
Rv0669c	CDS	Rv0669c	1.43522	0.013034
Rv0670	CDS	end	-1.13941	0.00849735
Rv0671	CDS	lpqP	-1.08978	0.0137572
Rv0672	CDS	fadE8	-1.32512	0.000137251
Rv0673	CDS	echA4	-1.372	9.72454e-05
Rv0674	CDS	Rv0674	-1.36985	0.00109707
Rv0675	CDS	echA5	-1.54204	4.43656e-05
Rv0676c	CDS	mmpL5	-0.681213	0.016492
Rv0677c	CDS	mmpS5	-1.16149	0.000136259
Rv0678	CDS	Rv0678	-1.06966	0.00875499
Rv0679c	CDS	Rv0679c	0.932606	0.166718
Rv0680c	CDS	Rv0680c	0.492709	0.449655
Rv0681	CDS	Rv0681	-0.462408	0.269343
Rv0682	CDS	rpsL	-0.134638	0.746311
Rv0683	CDS	rpsG	-0.087045	0.845824
Rv0684	CDS	fusA1	0.108736	0.806662
Rv0685	CDS	tuf	0.497265	0.213426
Rv0686	CDS	Rv0686	0.513016	0.189263
Rv0687	CDS	Rv0687	0.909006	0.00926643
Rv0688	CDS	Rv0688	0.42165	0.288275
Rv0689c	CDS	Rv0689c	-0.280782	0.80383
Rv0690c	CDS	Rv0690c	-0.0556805	0.904932
Rv0691A	CDS	Rv0691A	0.0592524	0.920281
Rv0691c	CDS	Rv0691c	0.0177728	0.97194
Rv0692	CDS	Rv0692	0.298659	0.501426
Rv0693	CDS	pqqE	0.0162637	0.971094
Rv0694	CDS	lldD1	-0.0456215	0.92741
Rv0695	CDS	Rv0695	-0.678716	0.136494
Rv0696	CDS	Rv0696	-0.165103	0.736007
Rv0697	CDS	Rv0697	-0.571804	0.308693
Rv0698	CDS	Rv0698	0.14444	0.809256
Rv0699	CDS	Rv0699	-0.200705	0.821617
Rv0700	CDS	rpsJ	1.27223	0.00437009
Rv0701	CDS	rplC	1.02574	0.0221024
Rv0702	CDS	rplD	0.909329	0.0646334
Rv0703	CDS	rplW	0.601471	0.28347
Rv0704	CDS	rplB	0.675718	0.188177
Rv0705	CDS	rpsS	0.474666	0.385235
Rv0706	CDS	rplV	0.375043	0.501034
Rv0707	CDS	rpsC	0.494168	0.396006
Rv0708	CDS	rplP	0.781788	0.100516
Rv0709	CDS	rpmC	0.781158	0.106248
Rv0710	CDS	rpsQ	1.0699	0.031654
Rv0711	CDS	atsA	0.135797	0.762378
Rv0712	CDS	Rv0712	0.0293398	0.965569
Rv0713	CDS	Rv0713	1.54201	0.00552046
Rv0714	CDS	rplN	1.48882	0.00103168
Rv0715	CDS	rplX	1.05092	0.0195391
Rv0716	CDS	rplE	0.83217	0.103971
Rv0717	CDS	rpsN1	0.419154	0.530771
Rv0718	CDS	rpsH	0.862257	0.124342
Rv0719	CDS	rplF	0.0382483	0.952849
Rv0720	CDS	rplR	-0.857956	0.11257
Rv0721	CDS	rpsE	-0.213975	0.744132
Rv0722	CDS	rpmD	-0.320485	0.58162
Rv0723	CDS	rplO	0.347548	0.528751
Rv0724	CDS	sppA	-1.1861	0.000193507
Rv0724A	CDS	Rv0724A	0.825144	0.241575
Rv0725c	CDS	Rv0725c	1.00716	0.0243812
Rv0726c	CDS	Rv0726c	1.4562	0.000159244
Rv0727c	CDS	fucA	0.364862	0.618654
Rv0728c	CDS	serA2	0.0738988	0.916829
Rv0729	CDS	xylB	-1.41961	2.34929e-05
Rv0730	CDS	Rv0730	-0.528438	0.128217
Rv0731c	CDS	Rv0731c	0.276935	0.575757
Rv0732	CDS	secY	1.22461	0.00207612
Rv0733	CDS	adk	1.38722	0.00176059
Rv0734	CDS	mapA	1.06809	0.056583
Rv0735	CDS	sigL	-0.231159	0.627532
Rv0736	CDS	rslA	-0.385534	0.297515
Rv0737	CDS	Rv0737	-0.165755	0.756414
Rv0738	CDS	Rv0738	-0.612048	0.242594
Rv0739	CDS	Rv0739	-0.920752	0.0140785
Rv0740	CDS	Rv0740	-1.116	0.00197581
Rv0741	CDS	Rv0741	-1.19263	0.000416802
Rv0742	CDS	PE_PGRS8	-0.482561	0.371098
Rv0743c	CDS	Rv0743c	0.169316	0.746903
Rv0744c	CDS	Rv0744c	0.718916	0.160808
Rv0745	CDS	Rv0745	-0.358671	0.637311
Rv0746	CDS	PE_PGRS9	-0.648837	0.164563
Rv0747	CDS	PE_PGRS10	-2.2693	1.78557e-09
Rv0748	CDS	vapB31	-1.80097	2.14263e-06
Rv0749	CDS	vapC31	-1.44902	0.000424691
Rv0749A	CDS	Rv0749A	0.395731	0.384718
Rv0750	CDS	Rv0750	-0.883318	0.0376831
Rv0751c	CDS	mmsB	-1.14866	0.000912168
Rv0752c	CDS	fadE9	-1.10096	0.000912977
Rv0753c	CDS	mmsA	-1.12412	0.00120551
Rv0754	CDS	PE_PGRS11	-0.469056	0.339959
Rv0755A	CDS	Rv0755A	-0.739787	0.075495
Rv0755c	CDS	PPE12	-0.949515	0.00921649
Rv0756c	CDS	Rv0756c	-0.241032	0.669599
Rv0757	CDS	phoP	-0.393755	0.329198
Rv0758	CDS	phoR	-0.597301	0.149349
Rv0759c	CDS	Rv0759c	1.76762	1.20979e-05
Rv0760c	CDS	Rv0760c	0.85038	0.0727244
Rv0761c	CDS	adhB	0.764942	0.102308
Rv0762c	CDS	Rv0762c	-0.138281	0.820933
Rv0763c	CDS	Rv0763c	-0.386284	0.581727
Rv0764c	CDS	cyp51	-0.468569	0.260325
Rv0765c	CDS	Rv0765c	-0.606285	0.120876
Rv0766c	CDS	cyp123	-0.67768	0.0920175
Rv0767c	CDS	Rv0767c	-0.765378	0.120377
Rv0768	CDS	aldA	-0.861074	0.00677526
Rv0769	CDS	Rv0769	-0.985948	0.00446359
Rv0770	CDS	Rv0770	-0.938232	0.0124622
Rv0771	CDS	Rv0771	-0.533995	0.354062
Rv0772	CDS	purD	-0.207786	0.67442
Rv0773c	CDS	ggtA	1.08839	0.0271996
Rv0774c	CDS	Rv0774c	1.19445	0.034698
Rv0775	CDS	Rv0775	-0.246607	0.547065
Rv0776c	CDS	Rv0776c	-0.475515	0.325504
Rv0777	CDS	purB	0.102325	0.832915
Rv0778	CDS	cyp126	0.636877	0.126692
Rv0779c	CDS	Rv0779c	-1.0918	0.0540892
Rv0780	CDS	purC	0.376487	0.486592
Rv0781	CDS	ptrBa	0.662018	0.138232
Rv0782	CDS	ptrBb	-0.0351148	0.94698
Rv0783c	CDS	emrB	0.59353	0.186596
Rv0784	CDS	Rv0784	-0.529083	0.303972
Rv0785	CDS	Rv0785	-0.443781	0.42479
Rv0786c	CDS	Rv0786c	-0.678877	0.116488
Rv0787	CDS	Rv0787	-0.38035	0.526408
Rv0787A	CDS	Rv0787A	0.313605	0.541265
Rv0788	CDS	purQ	0.136098	0.79399
Rv0789c	CDS	Rv0789c	-0.764079	0.0111478
Rv0790c	CDS	Rv0790c	0.711592	0.103612
Rv0791c	CDS	Rv0791c	0.981141	0.0151925
Rv0792c	CDS	Rv0792c	1.08299	0.00837413
Rv0793	CDS	Rv0793	-0.23233	0.646468
Rv0794c	CDS	Rv0794c	0.90302	0.0136254
Rv0795	CDS	Rv0795	-0.47505	0.494548
Rv0796	CDS	Rv0796	0.13159	0.855922
Rv0797	CDS	Rv0797	-0.270269	0.694902
Rv0798c	CDS	cfp29	1.02172	0.026314
Rv0799c	CDS	Rv0799c	0.601165	0.209889
Rv0800	CDS	pepC	-0.212489	0.700944
Rv0801	CDS	Rv0801	-0.102718	0.895443
Rv0802c	CDS	Rv0802c	0.505535	0.292171
Rv0803	CDS	purL	0.806672	0.146498
Rv0804	CDS	Rv0804	1.74353	0.0185446
Rv0805	CDS	Rv0805	0.448318	0.28519
Rv0806c	CDS	cpsY	-0.260865	0.626368
Rv0807	CDS	Rv0807	-0.0642048	0.899153
Rv0808	CDS	purF	-0.513605	0.149349
Rv0809	CDS	purM	0.630938	0.105597
Rv0810c	CDS	Rv0810c	-0.919093	0.0113539
Rv0811c	CDS	Rv0811c	-0.929567	0.00140714
Rv0812	CDS	Rv0812	0.835813	0.0473025
Rv0813c	CDS	Rv0813c	-1.19731	0.000232568
Rv0814c	CDS	sseC2	-1.05081	0.00324277
Rv0815c	CDS	cysA2	-1.3254	2.96669e-06
Rv0816c	CDS	thiX	0.819945	0.103478
Rv0817c	CDS	Rv0817c	0.165222	0.763283
Rv0818	CDS	Rv0818	-0.269189	0.557978
Rv0819	CDS	mshD	-0.0643499	0.895721
Rv0820	CDS	phoT	0.509811	0.267942
Rv0821c	CDS	phoY2	-0.777697	0.139254
Rv0822c	CDS	Rv0822c	-0.250476	0.565316
Rv0823c	CDS	Rv0823c	-0.10171	0.83031
Rv0824c	CDS	desA1	1.30996	2.00703e-05
Rv0825c	CDS	Rv0825c	-0.529841	0.296922
Rv0826	CDS	Rv0826	0.312466	0.518371
Rv0827c	CDS	kmtR	-0.937168	0.0571982
Rv0828c	CDS	Rv0828c	-0.485968	0.401839
Rv0829	CDS	Rv0829	0.59478	0.38103
Rv0830	CDS	Rv0830	0.988625	0.0354245
Rv0831c	CDS	Rv0831c	1.07242	0.00243161
Rv0832	CDS	PE_PGRS12	-0.816183	0.0380565
Rv0833	CDS	PE_PGRS13	-0.574863	0.287872
Rv0834c	CDS	PE_PGRS14	-1.21457	0.00740505
Rv0835	CDS	lpqQ	-0.817262	0.0333059
Rv0836c	CDS	Rv0836c	-0.522711	0.465878
Rv0837c	CDS	Rv0837c	-0.557469	0.3316
Rv0838	CDS	lpqR	-0.39661	0.351946
Rv0839	CDS	Rv0839	-1.07739	0.00431256
Rv0840c	CDS	pip	-1.9142	4.33368e-05
Rv0841	CDS	Rv0841	-1.06157	0.00676138
Rv0842	CDS	Rv0842	-0.60399	0.111081
Rv0843	CDS	Rv0843	-0.478377	0.231226
Rv0844c	CDS	narL	-0.126656	0.81813
Rv0845	CDS	Rv0845	0.0395384	0.942919
Rv0846c	CDS	Rv0846c	-0.237395	0.708905
Rv0847	CDS	lpqS	0.263964	0.677611
Rv0848	CDS	cysK2	0.219177	0.63282
Rv0849	CDS	Rv0849	-0.372118	0.531862
Rv0850	CDS	Rv0850	-0.740329	0.317552
Rv0851c	CDS	Rv0851c	-0.617025	0.325504
Rv0852	CDS	fadD16	-0.151861	0.841207
Rv0853c	CDS	pdc	-0.635825	0.157868
Rv0854	CDS	Rv0854	-0.702373	0.236909
Rv0855	CDS	far	-0.650884	0.182948
Rv0856	CDS	Rv0856	-0.664078	0.17215
Rv0857	CDS	Rv0857	-0.723109	0.0745612
Rv0858c	CDS	dapC	1.41688	0.0147101
Rv0859	CDS	fadA	-1.46548	1.20132e-07
Rv0860	CDS	fadB	-1.07435	0.0038663
Rv0861c	CDS	ercc3	-0.253515	0.541265
Rv0862c	CDS	Rv0862c	-0.482814	0.205832
Rv0863	CDS	Rv0863	0.0291332	0.95045
Rv0864	CDS	moaC2	-0.236409	0.515035
Rv0865	CDS	mog	-0.245607	0.595993
Rv0866	CDS	moaE2	-0.574168	0.141729
Rv0867c	CDS	rpfA	-0.376805	0.481913
Rv0868c	CDS	moaD2	-0.623485	0.129067
Rv0869c	CDS	moaA2	-1.48648	0.000555351
Rv0870c	CDS	Rv0870c	-1.13835	0.00804076
Rv0871	CDS	cspB	0.217104	0.661888
Rv0872c	CDS	PE_PGRS15	-1.75853	6.98592e-07
Rv0873	CDS	fadE10	-0.494646	0.114731
Rv0874c	CDS	Rv0874c	-1.04055	0.0105193
Rv0875c	CDS	Rv0875c	0.484259	0.539821
Rv0876c	CDS	Rv0876c	-0.0681483	0.917903
Rv0877	CDS	Rv0877	0.169153	0.690079
Rv0878c	CDS	PPE13	0.186016	0.742935
Rv0879c	CDS	Rv0879c	0.175972	0.766989
Rv0880	CDS	Rv0880	0.703742	0.262185
Rv0881	CDS	Rv0881	1.00997	0.0142021
Rv0882	CDS	Rv0882	1.01938	0.0639109
Rv0883c	CDS	Rv0883c	-0.620439	0.105234
Rv0884c	CDS	serC	-0.578912	0.145599
Rv0885	CDS	Rv0885	-1.68995	2.24434e-05
Rv0886	CDS	fprB	-1.43051	1.5977e-05
Rv0887c	CDS	Rv0887c	-0.960712	0.113294
Rv0888	CDS	Rv0888	-0.133671	0.844477
Rv0889c	CDS	citA	0.473608	0.359231
Rv0890c	CDS	Rv0890c	1.26757	0.00826109
Rv0891c	CDS	Rv0891c	2.20733	0.00112122
Rv0892	CDS	Rv0892	1.60549	4.75619e-05
Rv0893c	CDS	Rv0893c	0.949147	0.221531
Rv0894	CDS	Rv0894	0.632153	0.395763
Rv0895	CDS	Rv0895	0.382932	0.530771
Rv0896	CDS	gltA2	1.40612	3.80263e-05
Rv0897c	CDS	Rv0897c	-0.541659	0.111165
Rv0898c	CDS	Rv0898c	-0.684964	0.0511803
Rv0899	CDS	ompA	-0.527599	0.242167
Rv0900	CDS	Rv0900	-0.484011	0.432484
Rv0901	CDS	Rv0901	-0.526835	0.270396
Rv0902c	CDS	prrB	-0.505246	0.15951
Rv0903c	CDS	prrA	-0.328932	0.448428
Rv0904c	CDS	accD3	0.344569	0.448735
Rv0905	CDS	echA6	0.485494	0.187774
Rv0906	CDS	Rv0906	0.671976	0.117453
Rv0907	CDS	Rv0907	0.792677	0.0470285
Rv0908	CDS	ctpE	0.89284	0.0139434
Rv0909	CDS	Rv0909	0.556508	0.21869
Rv0910	CDS	Rv0910	0.323599	0.548715
Rv0911	CDS	Rv0911	0.126213	0.836027
Rv0912	CDS	Rv0912	0.063097	0.941953
Rv0913c	CDS	Rv0913c	-0.086863	0.896294
Rv0914c	CDS	Rv0914c	-0.16609	0.749055
Rv0915c	CDS	PPE14	-0.808855	0.120512
Rv0916c	CDS	PE7	-0.321133	0.66656
Rv0917	CDS	betP	0.125641	0.83462
Rv0918	CDS	Rv0918	-0.585023	0.227587
Rv0919	CDS	Rv0919	-0.575494	0.262788
Rv0920c	CDS	Rv0920c	0.36327	0.39401
Rv0921	CDS	Rv0921	0.0582837	0.92582
Rv0922	CDS	Rv0922	-0.293261	0.526313
Rv0923c	CDS	Rv0923c	1.02237	0.0340297
Rv0924c	CDS	mntH	1.92916	0.00152154
Rv0925c	CDS	Rv0925c	0.847984	0.11638
Rv0926c	CDS	Rv0926c	0.529193	0.335425
Rv0927c	CDS	Rv0927c	0.234459	0.749062
Rv0928	CDS	pstS3	0.523269	0.23984
Rv0929	CDS	pstC2	0.947707	0.079928
Rv0930	CDS	pstA1	1.92908	0.00032824
Rv0931c	CDS	pknD	0.434505	0.304329
Rv0932c	CDS	pstS2	0.105923	0.820933
Rv0933	CDS	pstB	0.706091	0.16595
Rv0934	CDS	pstS1	0.582864	0.332956
Rv0935	CDS	pstC1	0.804607	0.149186
Rv0936	CDS	pstA2	1.21166	0.0461999
Rv0937c	CDS	mku	0.644691	0.33272
Rv0938	CDS	ligD	0.167668	0.779168
Rv0939	CDS	Rv0939	-0.478851	0.212761
Rv0940c	CDS	Rv0940c	-1.06776	0.0124666
Rv0941c	CDS	Rv0941c	-1.17877	0.00103168
Rv0942	CDS	Rv0942	-0.227747	0.853369
Rv0943c	CDS	Rv0943c	1.23042	0.200598
Rv0944	CDS	Rv0944	0.175724	0.846404
Rv0945	CDS	Rv0945	0.0582486	0.931194
Rv0946c	CDS	pgi	0.241745	0.640618
Rv0947c	CDS	Rv0947c	0.238773	0.712294
Rv0948c	CDS	Rv0948c	0.957128	0.0211272
Rv0949	CDS	uvrD1	0.69348	0.0829707
Rv0950c	CDS	Rv0950c	-0.62215	0.162919
Rv0951	CDS	sucC	1.17606	0.0107673
Rv0952	CDS	sucD	1.46443	0.000920826
Rv0953c	CDS	Rv0953c	1.17862	0.0221501
Rv0954	CDS	Rv0954	0.448081	0.450284
Rv0955	CDS	Rv0955	0.324168	0.563644
Rv0956	CDS	purN	-0.237664	0.677607
Rv0957	CDS	purH	-0.180335	0.690079
Rv0958	CDS	Rv0958	-1.17043	0.000219566
Rv0959	CDS	Rv0959	-0.822855	0.018906
Rv0959A	CDS	vapB9	1.07583	0.0711596
Rv0960	CDS	vapC9	0.842783	0.0867401
Rv0961	CDS	Rv0961	0.746011	0.161942
Rv0962c	CDS	lprP	0.244258	0.829865
Rv0963c	CDS	Rv0963c	0.461722	0.531938
Rv0964c	CDS	Rv0964c	-0.0843755	0.896294
Rv0965c	CDS	Rv0965c	0.498635	0.341553
Rv0966c	CDS	Rv0966c	0.349876	0.541265
Rv0967	CDS	csoR	0.478691	0.223658
Rv0968	CDS	Rv0968	0.321175	0.44475
Rv0969	CDS	ctpV	0.0173444	0.970171
Rv0970	CDS	Rv0970	0.506906	0.188454
Rv0971c	CDS	echA7	0.260207	0.664153
Rv0972c	CDS	fadE12	0.549034	0.280962
Rv0973c	CDS	accA2	0.6981	0.129875
Rv0974c	CDS	accD2	1.1183	0.0269739
Rv0975c	CDS	fadE13	1.09052	0.0320039
Rv0976c	CDS	Rv0976c	1.05978	0.0093568
Rv0977	CDS	PE_PGRS16	0.176498	0.695521
Rv0978c	CDS	PE_PGRS17	0.214641	0.680601
Rv0979A	CDS	rpmF	-0.259273	0.550367
Rv0979c	CDS	Rv0979c	-0.0345991	0.964371
Rv0980c	CDS	PE_PGRS18	-0.0214965	0.966466
Rv0981	CDS	mprA	-0.783297	0.0548489
Rv0982	CDS	mprB	-0.897498	0.0120589
Rv0983	CDS	pepD	-0.363282	0.317792
Rv0984	CDS	moaB2	-0.406372	0.292539
Rv0985c	CDS	mscL	0.216473	0.756658
Rv0986	CDS	Rv0986	-0.146784	0.775985
Rv0987	CDS	Rv0987	0.124519	0.805446
Rv0988	CDS	Rv0988	-0.430289	0.337022
Rv0989c	CDS	grcC2	1.2913	0.00357849
Rv0990c	CDS	Rv0990c	1.35964	7.5599e-05
Rv0991c	CDS	Rv0991c	1.39042	1.03473e-05
Rv0992c	CDS	Rv0992c	0.892937	0.0358284
Rv0993	CDS	galU	-0.748048	0.0370028
Rv0994	CDS	moeA1	-0.709307	0.0652407
Rv0995	CDS	rimJ	-0.586181	0.113364
Rv0996	CDS	Rv0996	-0.694809	0.0201743
Rv0997	CDS	Rv0997	-0.376523	0.31419
Rv0998	CDS	Rv0998	-0.521769	0.11641
Rv0999	CDS	Rv0999	-0.668685	0.0707651
Rv1000c	CDS	Rv1000c	0.370154	0.417005
Rv1001	CDS	arcA	-0.73159	0.0250943
Rv1002c	CDS	Rv1002c	0.051949	0.929138
Rv1003	CDS	Rv1003	-1.23988	0.000482276
Rv1004c	CDS	Rv1004c	-0.947143	0.0686584
Rv1005c	CDS	pabB	-0.916584	0.0215147
Rv1006	CDS	Rv1006	1.02861	0.0048909
Rv1007c	CDS	metS	0.530539	0.216289
Rv1008	CDS	tatD	0.216351	0.686941
Rv1009	CDS	rpfB	-0.319196	0.529233
Rv1010	CDS	ksgA	-0.0895638	0.884726
Rv1011	CDS	ispE	0.223299	0.657918
Rv1012	CDS	Rv1012	-0.162756	0.803776
Rv1013	CDS	pks16	0.722261	0.064394
Rv1014c	CDS	pth	0.862375	0.152658
Rv1015c	CDS	rplY	0.641384	0.129067
Rv1016c	CDS	lpqT	1.01711	0.0554568
Rv1017c	CDS	prsA	0.551133	0.257959
Rv1018c	CDS	glmU	0.434639	0.324978
Rv1019	CDS	Rv1019	-0.842211	0.00457414
Rv1020	CDS	mfd	-0.764244	0.0102502
Rv1021	CDS	Rv1021	0.30342	0.511402
Rv1022	CDS	lpqU	-0.364973	0.37143
Rv1023	CDS	eno	-0.197723	0.645546
Rv1024	CDS	Rv1024	0.051153	0.923733
Rv1025	CDS	Rv1025	-0.0547824	0.929138
Rv1026	CDS	Rv1026	0.306903	0.595259
Rv1027c	CDS	kdpE	-0.472302	0.443777
Rv1028A	CDS	kdpF	-1.0546	0.1049
Rv1028c	CDS	kdpD	-1.03223	0.00395293
Rv1029	CDS	kdpA	-1.0916	0.00897327
Rv1030	CDS	kdpB	-1.0079	0.00325124
Rv1031	CDS	kdpC	-1.22903	0.00288634
Rv1032c	CDS	trcS	0.801993	0.0600189
Rv1033c	CDS	trcR	1.10459	0.0538776
Rv1034c	CDS	Rv1034c	0.250744	0.763078
Rv1035c	CDS	Rv1035c	0.683782	0.245656
Rv1036c	CDS	Rv1036c	0.750477	0.248535
Rv1037c	CDS	esxI	-0.36188	0.485709
Rv1038c	CDS	esxJ	-0.439433	0.44012
Rv1039c	CDS	PPE15	-0.464321	0.238141
Rv1040c	CDS	PE8	-1.56306	1.04626e-05
Rv1041c	CDS	Rv1041c	-0.775174	0.0130992
Rv1042c	CDS	Rv1042c	-0.58821	0.107238
Rv1043c	CDS	Rv1043c	0.376352	0.342529
Rv1044	CDS	Rv1044	1.30593	0.0297505
Rv1045	CDS	Rv1045	0.863755	0.115738
Rv1046c	CDS	Rv1046c	-0.692919	0.0613127
Rv1047	CDS	Rv1047	-0.232663	0.66161
Rv1048c	CDS	Rv1048c	-0.302881	0.54708
Rv1049	CDS	Rv1049	-0.0894134	0.920281
Rv1050	CDS	Rv1050	1.13813	0.343119
Rv1051c	CDS	Rv1051c	0.0401895	0.97194
Rv1052	CDS	Rv1052	0.0291628	0.961814
Rv1053c	CDS	Rv1053c	0.730806	0.570126
Rv1054	CDS	Rv1054	0.201299	0.741428
Rv1055	CDS	Rv1055	0.494092	0.496856
Rv1056	CDS	Rv1056	-0.370089	0.521458
Rv1057	CDS	Rv1057	0.0902562	0.860951
Rv1058	CDS	fadD14	-0.225469	0.617753
Rv1059	CDS	Rv1059	-0.23379	0.581727
Rv1060	CDS	Rv1060	-0.176135	0.703803
Rv1061	CDS	Rv1061	0.136058	0.746903
Rv1062	CDS	Rv1062	0.234119	0.650355
Rv1063c	CDS	Rv1063c	-0.00440367	0.994752
Rv1064c	CDS	lpqV	0.50667	0.348736
Rv1065	CDS	Rv1065	-0.793248	0.0400685
Rv1066	CDS	Rv1066	-0.983928	0.0194532
Rv1067c	CDS	PE_PGRS19	0.525879	0.3941
Rv1068c	CDS	PE_PGRS20	0.349379	0.534579
Rv1069c	CDS	Rv1069c	0.961621	0.0152742
Rv1070c	CDS	echA8	0.940969	0.0343793
Rv1071c	CDS	echA9	0.58813	0.166541
Rv1072	CDS	Rv1072	1.11296	0.00804843
Rv1073	CDS	Rv1073	1.52051	8.85963e-07
Rv1074c	CDS	fadA3	-0.36376	0.417349
Rv1075c	CDS	Rv1075c	-0.882669	0.0739038
Rv1076	CDS	lipU	-0.0144775	0.974794
Rv1077	CDS	cbs	0.793463	0.00805945
Rv1078	CDS	pra	1.42211	0.00071381
Rv1079	CDS	metB	1.71654	5.91909e-06
Rv1080c	CDS	greA	-1.23723	0.00149883
Rv1081c	CDS	Rv1081c	-0.524959	0.239905
Rv1082	CDS	mca	-0.0838168	0.846404
Rv1083	CDS	Rv1083	-0.131274	0.794602
Rv1084	CDS	Rv1084	-0.0356736	0.94698
Rv1085c	CDS	Rv1085c	-0.26806	0.537462
Rv1086	CDS	Rv1086	-0.915306	0.00629565
Rv1087	CDS	PE_PGRS21	-0.94202	0.016492
Rv1087A	CDS	Rv1087A	0.14082	0.849683
Rv1088	CDS	PE9	-0.275198	0.584157
Rv1089	CDS	PE10	-0.379313	0.470502
Rv1089A	CDS	celA2a	0.0815355	0.909612
Rv1090	CDS	celA2b	-0.167516	0.749903
Rv1091	CDS	PE_PGRS22	-0.737626	0.132531
Rv1092c	CDS	coaA	0.920252	0.0703059
Rv1093	CDS	glyA1	0.185103	0.620368
Rv1094	CDS	desA2	2.25323	6.43778e-12
Rv1095	CDS	phoH2	0.243338	0.571012
Rv1096	CDS	Rv1096	0.749097	0.0262582
Rv1097c	CDS	Rv1097c	0.836021	0.0221024
Rv1098c	CDS	fum	0.553785	0.114117
Rv1099c	CDS	glpX	0.078665	0.861388
Rv1100	CDS	Rv1100	-0.0350699	0.944598
Rv1101c	CDS	Rv1101c	-0.800923	0.0411351
Rv1102c	CDS	mazF3	-0.73017	0.0907055
Rv1103c	CDS	mazE3	-0.515831	0.310445
Rv1104	CDS	Rv1104	0.465386	0.348357
Rv1105	CDS	Rv1105	0.603538	0.342908
Rv1106c	CDS	Rv1106c	0.268421	0.542889
Rv1107c	CDS	xseB	0.482238	0.368139
Rv1108c	CDS	xseA	0.257835	0.588814
Rv1109c	CDS	Rv1109c	0.34722	0.466485
Rv1110	CDS	lytB2	-1.38478	2.28558e-07
Rv1111c	CDS	Rv1111c	1.80642	8.14062e-05
Rv1112	CDS	Rv1112	-0.935076	0.00569403
Rv1113	CDS	vapB32	-0.530876	0.281607
Rv1114	CDS	vapC32	-0.0474866	0.940464
Rv1115	CDS	Rv1115	0.191314	0.724386
Rv1116	CDS	Rv1116	-0.41345	0.551433
Rv1116A	CDS	Rv1116A	0.306473	0.66596
Rv1117	CDS	Rv1117	-0.600493	0.164997
Rv1118c	CDS	Rv1118c	0.168391	0.809018
Rv1119c	CDS	Rv1119c	0.0895805	0.957988
Rv1120c	CDS	Rv1120c	-0.0227646	0.985286
Rv1121	CDS	zwf1	0.78381	0.0294157
Rv1122	CDS	gnd2	0.443449	0.336252
Rv1123c	CDS	bpoB	-0.153811	0.760022
Rv1124	CDS	ephC	0.0407353	0.94665
Rv1125	CDS	Rv1125	0.0870361	0.885241
Rv1126c	CDS	Rv1126c	-0.291911	0.596908
Rv1127c	CDS	ppdK	-0.447282	0.260753
Rv1128c	CDS	Rv1128c	0.803483	0.168568
Rv1129c	CDS	Rv1129c	0.523902	0.363738
Rv1130	CDS	prpD	0.974117	0.0248214
Rv1131	CDS	prpC	1.96926	1.61901e-05
Rv1132	CDS	Rv1132	1.06267	0.0113539
Rv1133c	CDS	metE	-0.0592328	0.92534
Rv1134	CDS	Rv1134	0.0542274	0.959714
Rv1135A	CDS	Rv1135A	1.67853	0.245314
Rv1135c	CDS	PPE16	-0.663178	0.220821
Rv1136	CDS	Rv1136	0.985574	0.225132
Rv1137c	CDS	Rv1137c	-1.147	0.0222252
Rv1138c	CDS	Rv1138c	-1.24131	0.00130984
Rv1139c	CDS	Rv1139c	-0.842028	0.102488
Rv1140	CDS	Rv1140	0.781904	0.117453
Rv1141c	CDS	echA11	-0.841758	0.0172357
Rv1142c	CDS	echA10	-0.848971	0.0415677
Rv1143	CDS	mcr	0.181437	0.728966
Rv1144	CDS	Rv1144	0.293826	0.60919
Rv1145	CDS	mmpL13a	-0.435515	0.305651
Rv1146	CDS	mmpL13b	0.0253634	0.961001
Rv1147	CDS	Rv1147	0.227967	0.703803
Rv1148c	CDS	Rv1148c	1.62396	0.000536848
Rv1149	CDS	Rv1149	-0.609731	0.075277
Rv1150	CDS	Rv1150	-0.95459	0.00198196
Rv1151c	CDS	Rv1151c	0.0128141	0.984107
Rv1152	CDS	Rv1152	-0.604431	0.10684
Rv1153c	CDS	omt	-0.120216	0.861388
Rv1154c	CDS	Rv1154c	-0.0767303	0.910273
Rv1155	CDS	Rv1155	-0.250974	0.566396
Rv1156	CDS	Rv1156	-0.648456	0.0757143
Rv1157c	CDS	Rv1157c	0.158873	0.769316
Rv1158c	CDS	Rv1158c	-0.0141619	0.983131
Rv1159	CDS	pimE	0.317768	0.497129
Rv1159A	CDS	Rv1159A	-0.412344	0.417005
Rv1160	CDS	mutT2	0.366112	0.58289
Rv1161	CDS	narG	-1.28884	3.95355e-06
Rv1162	CDS	narH	-1.00061	0.000619671
Rv1163	CDS	narJ	-0.59719	0.142827
Rv1164	CDS	narI	-0.390219	0.400495
Rv1165	CDS	typA	-0.182261	0.689739
Rv1166	CDS	lpqW	-0.767597	0.0349828
Rv1167c	CDS	Rv1167c	-0.590034	0.0710777
Rv1168c	CDS	PPE17	-0.597001	0.0737605
Rv1169c	CDS	lipX	-0.718727	0.117872
Rv1170	CDS	mshB	0.0202774	0.966466
Rv1171	CDS	Rv1171	0.0108766	0.985286
Rv1172c	CDS	PE12	-0.741321	0.0334355
Rv1173	CDS	fbiC	0.860024	0.127481
Rv1174c	CDS	TB8.4	-1.32304	4.82535e-06
Rv1175c	CDS	fadH	1.09798	0.00975751
Rv1176c	CDS	Rv1176c	0.715413	0.240383
Rv1177	CDS	fdxC	0.624924	0.0572077
Rv1178	CDS	Rv1178	0.800343	0.0321834
Rv1179c	CDS	Rv1179c	0.632441	0.26509
Rv1180	CDS	pks3	0.270408	0.611695
Rv1181	CDS	pks4	0.382954	0.385235
Rv1182	CDS	papA3	0.87795	0.0291037
Rv1183	CDS	mmpL10	1.29782	0.00222941
Rv1184c	CDS	Rv1184c	0.427295	0.412418
Rv1185c	CDS	fadD21	1.52081	6.31211e-06
Rv1186c	CDS	Rv1186c	-0.997419	0.0405913
Rv1187	CDS	rocA	-1.11887	0.000405809
Rv1188	CDS	Rv1188	-1.23144	0.000476016
Rv1189	CDS	sigI	-1.00564	0.00847885
Rv1190	CDS	Rv1190	-0.894309	0.0554843
Rv1191	CDS	Rv1191	-0.371833	0.468476
Rv1192	CDS	Rv1192	0.386047	0.383801
Rv1193	CDS	fadD36	0.21481	0.716887
Rv1194c	CDS	Rv1194c	0.859209	0.0193859
Rv1195	CDS	PE13	2.80266	5.29949e-09
Rv1196	CDS	PPE18	2.37685	5.29949e-09
Rv1197	CDS	esxK	2.5506	7.06588e-09
Rv1198	CDS	esxL	2.17856	9.60494e-10
Rv1199c	CDS	Rv1199c	-0.28996	0.547169
Rv1200	CDS	Rv1200	0.573263	0.135311
Rv1201c	CDS	dapD	1.28122	0.00109707
Rv1202	CDS	dapE	0.0238382	0.96406
Rv1203c	CDS	Rv1203c	-0.878718	0.0587246
Rv1204c	CDS	Rv1204c	-0.10681	0.85824
Rv1205	CDS	Rv1205	-0.503832	0.247206
Rv1206	CDS	fadD6	-0.584405	0.0787922
Rv1207	CDS	folP2	-0.0537478	0.917467
Rv1208	CDS	gpgS	0.268937	0.511044
Rv1209	CDS	Rv1209	0.493114	0.203834
Rv1210	CDS	tagA	-0.0693146	0.890497
Rv1211	CDS	Rv1211	0.357971	0.433367
Rv1212c	CDS	glgA	0.582041	0.369132
Rv1213	CDS	glgC	-0.253437	0.589398
Rv1214c	CDS	PE14	0.0944619	0.909612
Rv1215c	CDS	Rv1215c	-0.427903	0.317642
Rv1216c	CDS	Rv1216c	-0.476158	0.324706
Rv1217c	CDS	Rv1217c	-0.864367	0.037657
Rv1218c	CDS	Rv1218c	-1.11147	0.000888373
Rv1219c	CDS	Rv1219c	-0.771672	0.0494004
Rv1220c	CDS	Rv1220c	1.10434	0.0466253
Rv1221	CDS	sigE	-0.146294	0.76688
Rv1222	CDS	rseA	-0.274265	0.556681
Rv1223	CDS	htrA	-0.340943	0.481978
Rv1224	CDS	tatB	-0.452989	0.196491
Rv1225c	CDS	Rv1225c	0.12566	0.846921
Rv1226c	CDS	Rv1226c	-0.253735	0.633859
Rv1227c	CDS	Rv1227c	-0.585336	0.170823
Rv1228	CDS	lpqX	0.399173	0.509761
Rv1229c	CDS	mrp	0.344765	0.497968
Rv1230c	CDS	Rv1230c	0.56908	0.217147
Rv1231c	CDS	Rv1231c	1.41177	0.0139434
Rv1232c	CDS	Rv1232c	0.738802	0.168779
Rv1233c	CDS	Rv1233c	2.48616	1.14561e-05
Rv1234	CDS	Rv1234	0.0233734	0.971094
Rv1235	CDS	lpqY	0.141956	0.829301
Rv1236	CDS	sugA	0.6415	0.307902
Rv1237	CDS	sugB	0.728927	0.258044
Rv1238	CDS	sugC	0.82752	0.209096
Rv1239c	CDS	corA	-0.881514	0.0213882
Rv1240	CDS	mdh	0.980591	0.0168401
Rv1241	CDS	vapB33	0.675874	0.159793
Rv1242	CDS	vapC33	0.513073	0.33187
Rv1243c	CDS	PE_PGRS23	-1.23334	0.000786355
Rv1244	CDS	lpqZ	1.12637	0.0257208
Rv1245c	CDS	Rv1245c	-1.08277	0.00103168
Rv1246c	CDS	relE	-0.957378	0.00521172
Rv1247c	CDS	relB	-0.713605	0.0432987
Rv1248c	CDS	Rv1248c	-0.885437	0.00322281
Rv1249c	CDS	Rv1249c	-0.421318	0.276176
Rv1250	CDS	Rv1250	0.140511	0.831713
Rv1251c	CDS	Rv1251c	0.111297	0.829489
Rv1252c	CDS	lprE	-0.474379	0.429805
Rv1253	CDS	deaD	-0.167967	0.760152
Rv1254	CDS	Rv1254	-0.0119453	0.983131
Rv1255c	CDS	Rv1255c	-0.684387	0.176622
Rv1256c	CDS	cyp130	-0.481701	0.363163
Rv1257c	CDS	Rv1257c	-0.225164	0.651252
Rv1258c	CDS	Rv1258c	-0.653638	0.116993
Rv1259	CDS	udgB	0.583502	0.126345
Rv1260	CDS	Rv1260	0.924119	0.0403961
Rv1261c	CDS	Rv1261c	-0.200815	0.743704
Rv1262c	CDS	Rv1262c	0.293005	0.645202
Rv1263	CDS	amiB2	0.161362	0.7656
Rv1264	CDS	Rv1264	0.199549	0.623017
Rv1265	CDS	Rv1265	0.167374	0.794615
Rv1266c	CDS	pknH	-0.27585	0.568958
Rv1267c	CDS	embR	-0.924626	0.130718
Rv1268c	CDS	Rv1268c	-1.01048	0.146278
Rv1269c	CDS	Rv1269c	-0.583995	0.466033
Rv1270c	CDS	lprA	-0.260565	0.708991
Rv1271c	CDS	Rv1271c	-1.61557	0.0141869
Rv1272c	CDS	Rv1272c	-1.27013	0.000704065
Rv1273c	CDS	Rv1273c	-0.63298	0.158637
Rv1274	CDS	lprB	-0.793447	0.0128492
Rv1275	CDS	lprC	-1.15173	0.00111469
Rv1276c	CDS	Rv1276c	0.722373	0.508097
Rv1277	CDS	Rv1277	-0.147178	0.777806
Rv1278	CDS	Rv1278	-0.529212	0.159852
Rv1279	CDS	Rv1279	0.911721	0.00887762
Rv1280c	CDS	oppA	-0.0586324	0.918823
Rv1281c	CDS	oppD	-0.152267	0.76842
Rv1282c	CDS	oppC	0.473068	0.463113
Rv1283c	CDS	oppB	0.623716	0.269343
Rv1284	CDS	canA	-0.56665	0.347385
Rv1285	CDS	cysD	-1.47936	9.80939e-06
Rv1286	CDS	cysN	-1.14289	0.00234239
Rv1287	CDS	Rv1287	-0.797221	0.0552629
Rv1288	CDS	Rv1288	-0.502563	0.231399
Rv1289	CDS	Rv1289	-0.0588727	0.917802
Rv1290A	CDS	Rv1290A	-0.120666	0.890959
Rv1290c	CDS	Rv1290c	0.676559	0.216739
Rv1291c	CDS	Rv1291c	0.279573	0.750301
Rv1292	CDS	argS	0.0338482	0.942919
Rv1293	CDS	lysA	0.041285	0.940034
Rv1294	CDS	thrA	-0.827068	0.0505385
Rv1295	CDS	thrC	-0.993406	0.0146912
Rv1296	CDS	thrB	0.844925	0.0165331
Rv1297	CDS	rho	-1.04751	0.00580277
Rv1298	CDS	rpmE	-0.129795	0.823066
Rv1299	CDS	prfA	-0.435109	0.243753
Rv1300	CDS	hemK	-0.489742	0.205614
Rv1301	CDS	Rv1301	-0.283947	0.507355
Rv1302	CDS	rfe	0.273091	0.591476
Rv1303	CDS	Rv1303	1.17627	0.0123942
Rv1304	CDS	atpB	1.51029	0.000768756
Rv1305	CDS	atpE	1.46791	1.86642e-05
Rv1306	CDS	atpF	1.47374	0.000223986
Rv1307	CDS	atpH	1.58006	1.69438e-06
Rv1308	CDS	atpA	1.71531	1.36063e-08
Rv1309	CDS	atpG	1.65248	4.07138e-06
Rv1310	CDS	atpD	1.17826	0.000443726
Rv1311	CDS	atpC	1.44153	0.00020598
Rv1312	CDS	Rv1312	0.576581	0.180539
Rv1313c	CDS	Rv1313c	0.274292	0.639755
Rv1314c	CDS	Rv1314c	-0.0846976	0.899063
Rv1315	CDS	murA	0.690132	0.0639109
Rv1316c	CDS	ogt	0.823069	0.159845
Rv1317c	CDS	alkA	1.02726	0.00986653
Rv1318c	CDS	Rv1318c	-0.185629	0.741068
Rv1319c	CDS	Rv1319c	0.522717	0.261376
Rv1320c	CDS	Rv1320c	1.15579	0.00665731
Rv1321	CDS	Rv1321	-0.0472749	0.92582
Rv1322	CDS	Rv1322	-0.0299001	0.955961
Rv1322A	CDS	Rv1322A	1.54151	1.82561e-05
Rv1323	CDS	fadA4	-1.12113	0.000166602
Rv1324	CDS	Rv1324	0.15876	0.701514
Rv1325c	CDS	PE_PGRS24	-0.290829	0.654791
Rv1326c	CDS	glgB	0.381073	0.418317
Rv1327c	CDS	glgE	-0.0525462	0.914699
Rv1328	CDS	glgP	0.547422	0.116711
Rv1329c	CDS	dinG	-0.158198	0.748581
Rv1330c	CDS	pncB1	-0.395097	0.369655
Rv1331	CDS	Rv1331	-0.862834	0.00534327
Rv1332	CDS	Rv1332	-0.956884	0.000599969
Rv1333	CDS	Rv1333	-0.640266	0.0441878
Rv1334	CDS	mec	0.529027	0.236909
Rv1335	CDS	cysO	0.110477	0.810879
Rv1336	CDS	cysM	-0.209723	0.541186
Rv1337	CDS	Rv1337	-0.364885	0.311084
Rv1338	CDS	murI	0.147779	0.716126
Rv1339	CDS	Rv1339	0.634595	0.0383669
Rv1340	CDS	rphA	0.370109	0.284573
Rv1341	CDS	Rv1341	0.324513	0.501034
Rv1342c	CDS	Rv1342c	0.512025	0.335751
Rv1343c	CDS	lprD	0.512853	0.33051
Rv1344	CDS	mbtL	0.152854	0.721224
Rv1345	CDS	mbtM	0.00864202	0.987395
Rv1346	CDS	mbtN	0.0410565	0.923679
Rv1347c	CDS	mbtK	0.878994	0.174238
Rv1348	CDS	irtA	-0.0368304	0.933566
Rv1349	CDS	irtB	0.205961	0.658499
Rv1350	CDS	fabG2	0.337809	0.60837
Rv1351	CDS	Rv1351	-0.0121992	0.987408
Rv1352	CDS	Rv1352	-0.0124285	0.984988
Rv1353c	CDS	Rv1353c	0.651866	0.5292
Rv1354c	CDS	Rv1354c	0.606227	0.417019
Rv1355c	CDS	moeY	0.373492	0.550367
Rv1356c	CDS	Rv1356c	-0.200111	0.81813
Rv1357c	CDS	Rv1357c	1.8428	0.139254
Rv1358	CDS	Rv1358	-0.214144	0.730682
Rv1359	CDS	Rv1359	-0.122275	0.89294
Rv1360	CDS	Rv1360	1.1449	0.0250943
Rv1361c	CDS	PPE19	0.45877	0.313039
Rv1362c	CDS	Rv1362c	-0.824509	0.0516839
Rv1363c	CDS	Rv1363c	-0.985178	0.0787922
Rv1364c	CDS	Rv1364c	-1.02704	0.0116921
Rv1365c	CDS	rsfA	-0.470278	0.487984
Rv1366	CDS	Rv1366	-0.204841	0.762378
Rv1366A	CDS	Rv1366A	-0.147289	0.822185
Rv1367c	CDS	Rv1367c	0.870933	0.0794553
Rv1368	CDS	lprF	-0.213504	0.676699
Rv1369c	CDS	Rv1369c	0.491796	0.404987
Rv1370c	CDS	Rv1370c	0.212871	0.779467
Rv1371	CDS	Rv1371	-0.425227	0.589398
Rv1372	CDS	Rv1372	-0.234911	0.711832
Rv1373	CDS	Rv1373	-0.458666	0.38039
Rv1374c	CDS	Rv1374c	1.07825	0.111257
Rv1375	CDS	Rv1375	-1.01739	0.000723756
Rv1376	CDS	Rv1376	-1.2741	0.000275632
Rv1377c	CDS	Rv1377c	-0.346561	0.518371
Rv1378c	CDS	Rv1378c	-1.00613	0.00304193
Rv1379	CDS	pyrR	0.588856	0.333504
Rv1380	CDS	pyrB	-0.0590904	0.944598
Rv1381	CDS	pyrC	0.597798	0.184392
Rv1382	CDS	Rv1382	0.892097	0.0262172
Rv1383	CDS	carA	0.589043	0.166538
Rv1384	CDS	carB	1.34101	0.000219566
Rv1385	CDS	pyrF	1.1045	0.061198
Rv1386	CDS	PE15	-1.34645	4.83327e-05
Rv1387	CDS	PPE20	-1.13076	0.0004407
Rv1388	CDS	mihF	0.0493763	0.922113
Rv1389	CDS	gmk	0.527374	0.247579
Rv1390	CDS	rpoZ	-0.529586	0.0878589
Rv1391	CDS	dfp	-0.562408	0.0515274
Rv1392	CDS	metK	-0.49333	0.101824
Rv1393c	CDS	Rv1393c	-0.304094	0.639038
Rv1394c	CDS	cyp132	-0.378301	0.586484
Rv1395	CDS	Rv1395	1.40278	0.00149086
Rv1396c	CDS	PE_PGRS25	-1.50635	5.35794e-07
Rv1397c	CDS	vapC10	-0.911619	0.0391039
Rv1398c	CDS	vapB10	-0.839435	0.106102
Rv1399c	CDS	nlhH	-0.125105	0.818153
Rv1400c	CDS	lipI	-0.249544	0.66551
Rv1401	CDS	Rv1401	-0.36846	0.439822
Rv1402	CDS	priA	-0.212868	0.640111
Rv1403c	CDS	Rv1403c	-2.07955	3.18565e-10
Rv1404	CDS	Rv1404	-1.07993	0.00149415
Rv1405c	CDS	Rv1405c	-1.87881	1.0795e-07
Rv1406	CDS	fmt	0.212949	0.563644
Rv1407	CDS	fmu	0.615664	0.112749
Rv1408	CDS	rpe	1.10316	0.00033141
Rv1409	CDS	ribG	0.866167	0.00683593
Rv1410c	CDS	Rv1410c	-0.0796235	0.880908
Rv1411c	CDS	lprG	-0.243493	0.567177
Rv1412	CDS	ribC	0.337248	0.361355
Rv1413	CDS	Rv1413	0.212309	0.664153
Rv1414	CDS	Rv1414	0.691429	0.108902
Rv1415	CDS	ribA2	0.495745	0.145276
Rv1416	CDS	ribH	0.511656	0.228936
Rv1417	CDS	Rv1417	0.812779	0.089356
Rv1418	CDS	lprH	1.05623	0.00603908
Rv1419	CDS	Rv1419	0.0448857	0.943232
Rv1420	CDS	uvrC	-0.290317	0.429148
Rv1421	CDS	Rv1421	-0.16326	0.702471
Rv1422	CDS	Rv1422	0.14176	0.795292
Rv1423	CDS	whiA	-0.293234	0.545397
Rv1424c	CDS	Rv1424c	1.4597	0.0590914
Rv1425	CDS	Rv1425	0.162922	0.765232
Rv1426c	CDS	lipO	0.774504	0.208948
Rv1427c	CDS	fadD12	1.26584	0.0147534
Rv1428c	CDS	Rv1428c	1.32609	0.0257208
Rv1429	CDS	Rv1429	-0.260471	0.628427
Rv1430	CDS	PE16	0.202432	0.718406
Rv1431	CDS	Rv1431	0.647131	0.259255
Rv1432	CDS	Rv1432	0.0855849	0.899518
Rv1433	CDS	Rv1433	-0.12509	0.845824
Rv1434	CDS	Rv1434	-0.479153	0.362452
Rv1435c	CDS	Rv1435c	2.2311	9.29019e-05
Rv1436	CDS	gap	1.32886	0.000943129
Rv1437	CDS	pgk	1.25873	0.00262078
Rv1438	CDS	tpi	1.69096	0.000154071
Rv1439c	CDS	Rv1439c	0.782457	0.124342
Rv1440	CDS	secG	1.18721	0.0289539
Rv1441c	CDS	PE_PGRS26	0.140841	0.83031
Rv1442	CDS	bisC	-0.559611	0.222657
Rv1443c	CDS	Rv1443c	0.261564	0.621537
Rv1444c	CDS	Rv1444c	0.223374	0.700944
Rv1445c	CDS	devB	0.435439	0.335149
Rv1446c	CDS	opcA	0.0764729	0.876682
Rv1447c	CDS	zwf2	0.048723	0.914699
Rv1448c	CDS	tal	-0.13657	0.756414
Rv1449c	CDS	tkt	-0.353032	0.358001
Rv1450c	CDS	PE_PGRS27	-0.281427	0.617753
Rv1451	CDS	ctaB	1.19799	0.0036447
Rv1452c	CDS	PE_PGRS28	-0.0072586	0.99146
Rv1453	CDS	Rv1453	1.01132	0.0402448
Rv1454c	CDS	qor	0.502301	0.288275
Rv1455	CDS	Rv1455	-0.454633	0.264177
Rv1456c	CDS	Rv1456c	1.30073	0.00602063
Rv1457c	CDS	Rv1457c	1.29587	0.0147101
Rv1458c	CDS	Rv1458c	0.646043	0.211456
Rv1459c	CDS	Rv1459c	0.91934	0.0421441
Rv1460	CDS	Rv1460	-0.285705	0.445042
Rv1461	CDS	Rv1461	-0.496769	0.114957
Rv1462	CDS	Rv1462	-0.459384	0.207679
Rv1463	CDS	Rv1463	-0.433792	0.154853
Rv1464	CDS	csd	-0.526212	0.0766794
Rv1465	CDS	Rv1465	0.0290372	0.946887
Rv1466	CDS	Rv1466	0.592045	0.0996499
Rv1467c	CDS	fadE15	-0.677068	0.0440544
Rv1468c	CDS	PE_PGRS29	-0.633031	0.16703
Rv1469	CDS	ctpD	0.926586	0.0178932
Rv1470	CDS	trxA	0.296564	0.637286
Rv1471	CDS	trxB1	1.8605	1.48829e-10
Rv1472	CDS	echA12	1.51285	7.54005e-07
Rv1473	CDS	Rv1473	1.22708	7.95892e-05
Rv1473A	CDS	Rv1473A	1.38503	0.000402073
Rv1474c	CDS	Rv1474c	3.06685	5.98178e-05
Rv1475c	CDS	acn	2.33627	1.43345e-11
Rv1476	CDS	Rv1476	1.82626	1.9264e-05
Rv1477	CDS	ripA	1.16909	0.00086665
Rv1478	CDS	Rv1478	1.45932	0.00020634
Rv1479	CDS	moxR1	-0.166222	0.658499
Rv1480	CDS	Rv1480	0.106914	0.846404
Rv1481	CDS	Rv1481	0.674463	0.0813396
Rv1482c	CDS	Rv1482c	0.447215	0.565316
Rv1483	CDS	fabG1	0.651142	0.0741723
Rv1484	CDS	inhA	0.754638	0.028131
Rv1485	CDS	hemZ	0.423039	0.269806
Rv1486c	CDS	Rv1486c	-0.563444	0.105265
Rv1487	CDS	Rv1487	-0.995015	0.00962242
Rv1488	CDS	Rv1488	-1.32828	2.50357e-06
Rv1489	CDS	Rv1489	-0.790248	0.00978619
Rv1489A	CDS	Rv1489A	-0.836552	0.0102827
Rv1490	CDS	Rv1490	-0.0305781	0.957988
Rv1491c	CDS	Rv1491c	0.600747	0.193191
Rv1492	CDS	mutA	-0.570445	0.0595192
Rv1493	CDS	mutB	-0.647951	0.0323799
Rv1494	CDS	mazE4	-0.306557	0.470502
Rv1495	CDS	mazF4	-0.467137	0.243753
Rv1496	CDS	Rv1496	-0.595392	0.0600189
Rv1497	CDS	lipL	0.411086	0.313171
Rv1498A	CDS	Rv1498A	-0.666117	0.08106
Rv1498c	CDS	Rv1498c	-0.239725	0.584044
Rv1499	CDS	Rv1499	1.20931	0.122855
Rv1500	CDS	Rv1500	0.188321	0.723574
Rv1501	CDS	Rv1501	0.0815105	0.878994
Rv1502	CDS	Rv1502	0.199833	0.685847
Rv1503c	CDS	Rv1503c	-0.739095	0.103267
Rv1504c	CDS	Rv1504c	0.116068	0.890725
Rv1505c	CDS	Rv1505c	0.606993	0.266164
Rv1506c	CDS	Rv1506c	1.22463	0.0343793
Rv1507A	CDS	Rv1507A	0.158292	0.844477
Rv1507c	CDS	Rv1507c	0.701757	0.157868
Rv1508A	CDS	Rv1508A	1.22855	0.0404596
Rv1508c	CDS	Rv1508c	1.53147	0.000740324
Rv1509	CDS	Rv1509	-0.174772	0.794104
Rv1510	CDS	Rv1510	0.238942	0.610096
Rv1511	CDS	gmdA	1.17361	0.00204009
Rv1512	CDS	epiA	1.41619	0.00172413
Rv1513	CDS	Rv1513	1.43009	0.00958253
Rv1514c	CDS	Rv1514c	0.890501	0.154481
Rv1515c	CDS	Rv1515c	0.549527	0.367941
Rv1516c	CDS	Rv1516c	0.12391	0.846351
Rv1517	CDS	Rv1517	0.617544	0.448428
Rv1518	CDS	Rv1518	0.291823	0.703803
Rv1519	CDS	Rv1519	0.42189	0.723833
Rv1520	CDS	Rv1520	0.0272154	0.966152
Rv1521	CDS	fadD25	0.0126528	0.978038
Rv1522c	CDS	mmpL12	0.443106	0.262135
Rv1523	CDS	Rv1523	0.789843	0.155048
Rv1524	CDS	Rv1524	1.00093	0.0846996
Rv1525	CDS	wbbL2	0.673339	0.235546
Rv1526c	CDS	Rv1526c	-0.174969	0.759291
Rv1527c	CDS	pks5	0.169006	0.644413
Rv1528c	CDS	papA4	1.90472	3.71242e-05
Rv1529	CDS	fadD24	1.62704	1.89861e-05
Rv1530	CDS	adh	1.2323	0.0152742
Rv1531	CDS	Rv1531	1.16818	0.0232396
Rv1532c	CDS	Rv1532c	-0.234613	0.797969
Rv1533	CDS	Rv1533	-0.210897	0.625285
Rv1534	CDS	Rv1534	0.725366	0.112265
Rv1535	CDS	Rv1535	-2.25033	3.79818e-07
Rv1536	CDS	ileS	-1.86248	9.34571e-08
Rv1537	CDS	dinX	-1.6952	2.67273e-09
Rv1538c	CDS	ansA	-0.201006	0.726071
Rv1539	CDS	lspA	0.244071	0.695521
Rv1540	CDS	Rv1540	0.271069	0.545384
Rv1541c	CDS	lprI	-0.298841	0.729553
Rv1542c	CDS	glbN	-0.658184	0.420478
Rv1543	CDS	Rv1543	0.349986	0.494502
Rv1544	CDS	Rv1544	0.959413	0.125496
Rv1545	CDS	Rv1545	1.19632	0.0607412
Rv1546	CDS	Rv1546	0.844916	0.160023
Rv1547	CDS	dnaE1	1.24369	0.00556982
Rv1548c	CDS	PPE21	-0.918521	0.0136254
Rv1549	CDS	fadD11.1	0.417698	0.585318
Rv1550	CDS	fadD11	0.651721	0.18734
Rv1551	CDS	plsB1	0.692846	0.142827
Rv1552	CDS	frdA	0.71382	0.207807
Rv1553	CDS	frdB	0.422976	0.583704
Rv1554	CDS	frdC	0.619357	0.58289
Rv1555	CDS	frdD	0.614933	0.5723
Rv1556	CDS	Rv1556	0.280672	0.708385
Rv1557	CDS	mmpL6	-0.361357	0.498407
Rv1558	CDS	Rv1558	-0.412947	0.570828
Rv1559	CDS	ilvA	0.544188	0.676084
Rv1560	CDS	vapB11	0.0570442	0.941564
Rv1561	CDS	vapC11	-0.178713	0.794072
Rv1562c	CDS	treZ	0.0848318	0.89294
Rv1563c	CDS	treY	-0.0511167	0.924888
Rv1564c	CDS	treX	0.0385265	0.942857
Rv1565c	CDS	Rv1565c	0.199008	0.765232
Rv1566c	CDS	Rv1566c	0.766805	0.191967
Rv1567c	CDS	Rv1567c	-0.795312	0.0902348
Rv1568	CDS	bioA	0.291843	0.846404
Rv1569	CDS	bioF1	0.0892318	NA
Rv1570	CDS	bioD	0.245433	0.914699
Rv1571	CDS	Rv1571	0.954691	0.602611
Rv1572c	CDS	Rv1572c	-1.82457	0.000351063
Rv1573	CDS	Rv1573	0.100624	0.951482
Rv1574	CDS	Rv1574	-0.835889	0.0522795
Rv1575	CDS	Rv1575	-0.81606	0.0517346
Rv1576c	CDS	Rv1576c	-2.39351	5.49306e-08
Rv1577c	CDS	Rv1577c	-2.16265	2.38643e-07
Rv1578c	CDS	Rv1578c	-0.436255	0.473243
Rv1579c	CDS	Rv1579c	0.22171	0.792945
Rv1580c	CDS	Rv1580c	0.55081	0.547677
Rv1581c	CDS	Rv1581c	0.622668	0.521421
Rv1582c	CDS	Rv1582c	-0.199169	0.73944
Rv1583c	CDS	Rv1583c	-0.838878	0.0901805
Rv1584c	CDS	Rv1584c	-0.769607	0.139428
Rv1585c	CDS	Rv1585c	1.17445	0.0111697
Rv1586c	CDS	Rv1586c	0.990874	0.00693847
Rv1587c	CDS	Rv1587c	0.877858	0.0323522
Rv1588c	CDS	Rv1588c	1.02773	0.0122116
Rv1589	CDS	bioB	0.954697	0.0548489
Rv1590	CDS	Rv1590	1.22464	0.0208161
Rv1591	CDS	Rv1591	1.57335	0.000108994
Rv1592c	CDS	Rv1592c	1.24738	0.000220407
Rv1593c	CDS	Rv1593c	1.81753	6.28386e-05
Rv1594	CDS	nadA	0.611165	0.0613127
Rv1595	CDS	nadB	0.761828	0.113294
Rv1596	CDS	nadC	1.02608	0.0103859
Rv1597	CDS	Rv1597	0.826905	0.0220484
Rv1598c	CDS	Rv1598c	-1.53814	0.000113792
Rv1599	CDS	hisD	-0.764164	0.056885
Rv1600	CDS	hisC1	-0.522146	0.1049
Rv1601	CDS	hisB	-0.389226	0.364672
Rv1602	CDS	hisH	-0.0111272	0.984107
Rv1603	CDS	hisA	-0.00935752	0.985286
Rv1604	CDS	impA	-0.244622	0.546306
Rv1605	CDS	hisF	-0.115845	0.809256
Rv1606	CDS	hisI	-0.164267	0.749446
Rv1607	CDS	chaA	0.552955	0.207807
Rv1608c	CDS	bcpB	0.186057	0.77429
Rv1609	CDS	trpE	0.261614	0.530721
Rv1610	CDS	Rv1610	0.290214	0.586484
Rv1611	CDS	trpC	2.148	6.10128e-06
Rv1612	CDS	trpB	2.58322	6.64639e-10
Rv1613	CDS	trpA	3.21704	3.58737e-08
Rv1614	CDS	lgt	1.93021	3.82935e-06
Rv1615	CDS	Rv1615	0.432659	0.307435
Rv1616	CDS	Rv1616	0.116816	0.83386
Rv1617	CDS	pykA	-0.0658916	0.897111
Rv1618	CDS	tesB1	0.365526	0.443777
Rv1619	CDS	Rv1619	-0.219501	0.66551
Rv1620c	CDS	cydC	0.6808	0.20546
Rv1621c	CDS	cydD	0.525905	0.427113
Rv1622c	CDS	cydB	0.275619	0.659873
Rv1623c	CDS	cydA	0.287005	0.5723
Rv1624c	CDS	Rv1624c	-0.425015	0.464803
Rv1625c	CDS	cya	-0.661211	0.118734
Rv1626	CDS	Rv1626	0.882019	0.0122767
Rv1627c	CDS	Rv1627c	-0.497601	0.255528
Rv1628c	CDS	Rv1628c	-0.684399	0.053674
Rv1629	CDS	polA	1.03979	0.00313153
Rv1630	CDS	rpsA	0.397469	0.311035
Rv1631	CDS	coaE	-0.363834	0.492104
Rv1632c	CDS	Rv1632c	0.876663	0.0514654
Rv1633	CDS	uvrB	-0.494104	0.135075
Rv1634	CDS	Rv1634	-0.338963	0.437717
Rv1635c	CDS	Rv1635c	0.41636	0.258981
Rv1636	CDS	TB15.3	-0.356453	0.332282
Rv1637c	CDS	Rv1637c	0.657341	0.208948
Rv1638	CDS	uvrA	-0.17274	0.663594
Rv1638A	CDS	Rv1638A	-0.450206	0.39148
Rv1639c	CDS	Rv1639c	-0.259941	0.67793
Rv1640c	CDS	lysX	-0.236945	0.602824
Rv1641	CDS	infC	-0.0229227	0.968152
Rv1642	CDS	rpmI	-0.253497	0.589831
Rv1643	CDS	rplT	-0.363092	0.347926
Rv1644	CDS	tsnR	-0.680673	0.084799
Rv1645c	CDS	Rv1645c	-0.125361	0.837183
Rv1646	CDS	PE17	-1.03003	0.0108668
Rv1647	CDS	Rv1647	-0.814989	0.0367837
Rv1648	CDS	Rv1648	-0.951783	0.00142003
Rv1649	CDS	pheS	-0.49691	0.129265
Rv1650	CDS	pheT	-0.0796226	0.868312
Rv1651c	CDS	PE_PGRS30	-0.164566	0.683345
Rv1652	CDS	argC	-0.857701	0.0170281
Rv1653	CDS	argJ	-0.989128	0.00857562
Rv1654	CDS	argB	-0.972107	0.00544098
Rv1655	CDS	argD	-0.977828	0.0155898
Rv1656	CDS	argF	-0.436274	0.292539
Rv1657	CDS	argR	-0.070245	0.917802
Rv1658	CDS	argG	0.11388	0.805446
Rv1659	CDS	argH	0.233382	0.602824
Rv1660	CDS	pks10	-1.11277	0.00397707
Rv1661	CDS	pks7	-0.936018	0.00665731
Rv1662	CDS	pks8	-0.339	0.522446
Rv1663	CDS	pks17	-0.288582	0.639755
Rv1664	CDS	pks9	-0.342237	0.545845
Rv1665	CDS	pks11	-1.34257	2.72947e-05
Rv1666c	CDS	cyp139	0.317786	0.624091
Rv1667c	CDS	Rv1667c	-0.28795	0.646369
Rv1668c	CDS	Rv1668c	-0.647315	0.13316
Rv1669	CDS	Rv1669	-0.792223	0.138835
Rv1670	CDS	Rv1670	-1.00493	0.0163307
Rv1671	CDS	Rv1671	-1.5174	0.00209805
Rv1672c	CDS	Rv1672c	0.417938	0.548068
Rv1673c	CDS	Rv1673c	0.207541	0.79399
Rv1674c	CDS	Rv1674c	0.978906	0.259338
Rv1675c	CDS	cmr	0.44003	0.700944
Rv1676	CDS	Rv1676	0.13747	0.81813
Rv1677	CDS	dsbF	0.560383	0.267998
Rv1678	CDS	Rv1678	0.554698	0.295371
Rv1679	CDS	fadE16	0.0491205	0.945143
Rv1680	CDS	Rv1680	0.10874	0.880908
Rv1681	CDS	moeX	0.0233903	0.973536
Rv1682	CDS	Rv1682	-0.250966	0.698175
Rv1683	CDS	Rv1683	-0.40908	0.360559
Rv1684	CDS	Rv1684	0.201664	0.774453
Rv1685c	CDS	Rv1685c	-0.222597	0.749055
Rv1686c	CDS	Rv1686c	-0.0972012	0.897312
Rv1687c	CDS	Rv1687c	0.752095	0.388988
Rv1688	CDS	mpg	-0.1136	0.889422
Rv1689	CDS	tyrS	1.19381	0.0354462
Rv1690	CDS	lprJ	0.900365	0.154069
Rv1691	CDS	Rv1691	0.115304	0.864992
Rv1692	CDS	Rv1692	-0.147686	0.794602
Rv1693	CDS	Rv1693	-0.267756	0.623321
Rv1694	CDS	tlyA	-0.575897	0.193086
Rv1695	CDS	ppnK	-0.54917	0.249552
Rv1696	CDS	recN	-0.222578	0.644561
Rv1697	CDS	Rv1697	1.89051	6.76772e-06
Rv1698	CDS	mctB	1.41209	0.00103168
Rv1699	CDS	pyrG	-0.145692	0.792945
Rv1700	CDS	Rv1700	-0.41252	0.5292
Rv1701	CDS	Rv1701	-0.583168	0.344693
Rv1702c	CDS	Rv1702c	0.479931	0.424326
Rv1703c	CDS	Rv1703c	0.79728	0.0497623
Rv1704c	CDS	cycA	1.00147	0.0138383
Rv1705c	CDS	PPE22	-0.658812	0.103267
Rv1706A	CDS	Rv1706A	1.78371	0.198033
Rv1706c	CDS	PPE23	-0.315112	0.492474
Rv1707	CDS	Rv1707	0.320715	0.487984
Rv1708	CDS	Rv1708	0.679976	0.0360183
Rv1709	CDS	scpA	0.674943	0.0810278
Rv1710	CDS	scpB	0.528867	0.162095
Rv1711	CDS	Rv1711	0.360583	0.439822
Rv1712	CDS	cmk	0.412031	0.334189
Rv1713	CDS	engA	0.173732	0.708385
Rv1714	CDS	Rv1714	-0.0195644	0.972466
Rv1715	CDS	fadB3	-0.503861	0.278204
Rv1716	CDS	Rv1716	-0.304437	0.601304
Rv1717	CDS	Rv1717	-0.287043	0.62829
Rv1718	CDS	Rv1718	-0.484488	0.343592
Rv1719	CDS	Rv1719	0.133479	0.83334
Rv1720c	CDS	vapC12	1.40365	0.0133106
Rv1721c	CDS	vapB12	1.59853	0.00615728
Rv1722	CDS	Rv1722	-0.0026414	0.995923
Rv1723	CDS	Rv1723	0.172832	0.764515
Rv1724c	CDS	Rv1724c	-0.995102	0.0232494
Rv1725c	CDS	Rv1725c	-0.646621	0.212761
Rv1726	CDS	Rv1726	0.368164	0.562865
Rv1727	CDS	Rv1727	1.03735	0.159845
Rv1728c	CDS	Rv1728c	0.833493	0.0970895
Rv1729c	CDS	Rv1729c	0.641301	0.339403
Rv1730c	CDS	Rv1730c	1.51372	0.0122412
Rv1731	CDS	gabD2	-0.740949	0.0916512
Rv1732c	CDS	Rv1732c	0.400605	0.435098
Rv1733c	CDS	Rv1733c	1.10653	0.369848
Rv1734c	CDS	Rv1734c	0.827316	0.590111
Rv1735c	CDS	Rv1735c	0.718643	0.653864
Rv1736c	CDS	narX	0.420162	0.536531
Rv1737c	CDS	narK2	-0.402268	0.601937
Rv1738	CDS	Rv1738	0.35251	0.765232
Rv1739c	CDS	Rv1739c	1.7374	0.0294974
Rv1740	CDS	vapB34	-1.21694	0.00837413
Rv1741	CDS	vapC34	-1.2066	0.00282854
Rv1742	CDS	Rv1742	-1.28934	0.00276383
Rv1743	CDS	pknE	-0.316668	0.448428
Rv1744c	CDS	Rv1744c	0.199359	0.831218
Rv1745c	CDS	idi	-0.291406	0.667211
Rv1746	CDS	pknF	-0.167539	0.746903
Rv1747	CDS	Rv1747	0.946327	0.00353996
Rv1748	CDS	Rv1748	-0.435813	0.370615
Rv1749c	CDS	Rv1749c	0.0898053	0.888897
Rv1750c	CDS	fadD1	-0.0882583	0.911564
Rv1751	CDS	Rv1751	1.65387	0.000234531
Rv1752	CDS	Rv1752	1.53513	0.0486641
Rv1753c	CDS	PPE24	0.00408659	0.994752
Rv1754c	CDS	Rv1754c	1.09845	0.0385173
Rv1755c	CDS	plcD	1.40192	0.0489672
Rv1756c	CDS	Rv1756c	-0.20061	0.762378
Rv1757c	CDS	Rv1757c	-0.0855762	0.909612
Rv1758	CDS	cut1	-0.0935507	0.9052
Rv1759c	CDS	wag22	-1.40818	7.72017e-05
Rv1760	CDS	Rv1760	-0.842976	0.0287807
Rv1761c	CDS	Rv1761c	1.57591	0.0148053
Rv1762c	CDS	Rv1762c	1.42985	0.0136336
Rv1763	CDS	Rv1763	-0.467379	0.493367
Rv1764	CDS	Rv1764	0.00475583	0.99518
Rv1765A	CDS	Rv1765A	-1.30974	0.0683332
Rv1765c	CDS	Rv1765c	2.0079	3.71787e-05
Rv1766	CDS	Rv1766	0.676765	0.213426
Rv1767	CDS	Rv1767	-0.192359	0.691543
Rv1768	CDS	PE_PGRS31	-0.493383	0.288275
Rv1769	CDS	Rv1769	-0.0407497	0.924347
Rv1770	CDS	Rv1770	0.215537	0.675707
Rv1771	CDS	Rv1771	0.467756	0.265422
Rv1772	CDS	Rv1772	0.917053	0.0804714
Rv1773c	CDS	Rv1773c	-0.672777	0.371391
Rv1774	CDS	Rv1774	-0.24987	0.581551
Rv1775	CDS	Rv1775	-0.535563	0.184072
Rv1776c	CDS	Rv1776c	-0.667819	0.241232
Rv1777	CDS	cyp144	-0.188094	0.767964
Rv1778c	CDS	Rv1778c	-0.188475	0.705482
Rv1779c	CDS	Rv1779c	-0.640857	0.116503
Rv1780	CDS	Rv1780	0.428271	0.396006
Rv1781c	CDS	malQ	-0.455588	0.288143
Rv1782	CDS	eccB5	-1.01704	0.000482276
Rv1783	CDS	eccC5	-0.928068	0.00437009
Rv1785c	CDS	cyp143	0.736382	0.269343
Rv1786	CDS	Rv1786	-1.34722	0.0206295
Rv1787	CDS	PPE25	-1.13375	0.00373267
Rv1788	CDS	PE18	-0.695576	0.16071
Rv1789	CDS	PPE26	-0.338834	0.476847
Rv1790	CDS	PPE27	-0.928461	0.0139158
Rv1791	CDS	PE19	-1.36397	0.000384491
Rv1792	CDS	esxM	-1.11423	0.000449483
Rv1793	CDS	esxN	-1.03099	0.000490925
Rv1794	CDS	Rv1794	-1.44718	1.50232e-06
Rv1795	CDS	eccD5	-1.3127	0.000133824
Rv1796	CDS	mycP5	-0.775887	0.0157588
Rv1797	CDS	eccE5	-0.952073	0.0150919
Rv1798	CDS	eccA5	-0.242107	0.478998
Rv1799	CDS	lppT	-0.321655	0.589234
Rv1800	CDS	PPE28	-0.618574	0.101973
Rv1801	CDS	PPE29	0.060828	0.910066
Rv1802	CDS	PPE30	-0.203363	0.677517
Rv1803c	CDS	PE_PGRS32	-1.08442	0.00699052
Rv1804c	CDS	Rv1804c	0.21671	0.839132
Rv1805c	CDS	Rv1805c	-0.156141	0.899153
Rv1806	CDS	PE20	0.632842	0.643345
Rv1807	CDS	PPE31	0.291526	0.627532
Rv1808	CDS	PPE32	0.167674	0.800827
Rv1809	CDS	PPE33	0.264324	0.696553
Rv1810	CDS	Rv1810	0.0945821	0.877191
Rv1811	CDS	mgtC	-0.234082	0.673667
Rv1812c	CDS	Rv1812c	0.537241	0.329752
Rv1813c	CDS	Rv1813c	-0.70643	0.204817
Rv1814	CDS	erg3	0.661579	0.270948
Rv1815	CDS	Rv1815	-0.615987	0.0934391
Rv1816	CDS	Rv1816	-0.232897	0.63712
Rv1817	CDS	Rv1817	-0.685002	0.170288
Rv1818c	CDS	PE_PGRS33	-0.415262	0.410087
Rv1819c	CDS	bacA	0.364899	0.391318
Rv1820	CDS	ilvG	0.0147729	0.977882
Rv1821	CDS	secA2	-0.137605	0.696553
Rv1822	CDS	pgsA2	0.370866	0.412953
Rv1823	CDS	Rv1823	0.268462	0.559192
Rv1824	CDS	Rv1824	0.197615	0.731191
Rv1825	CDS	Rv1825	0.177325	0.723574
Rv1826	CDS	gcvH	-0.988292	0.00748267
Rv1827	CDS	garA	-1.00618	0.000356245
Rv1828	CDS	Rv1828	-0.898322	0.00322165
Rv1829	CDS	Rv1829	-1.21112	2.36728e-05
Rv1830	CDS	Rv1830	-0.667288	0.0468133
Rv1831	CDS	Rv1831	-1.1313	0.000544593
Rv1832	CDS	gcvB	-1.37275	2.00992e-07
Rv1833c	CDS	Rv1833c	0.942118	0.0221501
Rv1834	CDS	lipZ	-0.885799	0.00773455
Rv1835c	CDS	Rv1835c	0.217743	0.585979
Rv1836c	CDS	Rv1836c	0.23439	0.59895
Rv1837c	CDS	glcB	0.0211497	0.96406
Rv1838c	CDS	vapC13	-0.346454	0.483469
Rv1839c	CDS	vapB13	-0.804702	0.0573913
Rv1840c	CDS	PE_PGRS34	-1.57441	8.3509e-05
Rv1841c	CDS	Rv1841c	-1.443	2.02762e-07
Rv1842c	CDS	Rv1842c	-1.56775	1.4044e-07
Rv1843c	CDS	guaB1	-1.77428	9.72299e-11
Rv1844c	CDS	gnd1	-1.43313	1.26762e-06
Rv1845c	CDS	blaR	-1.50038	1.86642e-05
Rv1846c	CDS	blaI	-1.53673	3.15209e-08
Rv1847	CDS	Rv1847	1.43022	0.000405769
Rv1848	CDS	ureA	0.760938	0.0412312
Rv1849	CDS	ureB	0.899436	0.0176724
Rv1850	CDS	ureC	0.686067	0.0433507
Rv1851	CDS	ureF	0.582986	0.257523
Rv1852	CDS	ureG	-0.00282102	0.996098
Rv1853	CDS	ureD	0.161961	0.772304
Rv1854c	CDS	ndh	-0.989798	0.00274263
Rv1855c	CDS	Rv1855c	-0.277512	0.467254
Rv1856c	CDS	Rv1856c	0.590391	0.265035
Rv1857	CDS	modA	1.57204	0.000284023
Rv1858	CDS	modB	0.752608	0.200827
Rv1859	CDS	modC	-0.568637	0.149897
Rv1860	CDS	apa	-0.399193	0.314599
Rv1861	CDS	Rv1861	-0.433343	0.281149
Rv1862	CDS	adhA	-0.741713	0.0556488
Rv1863c	CDS	Rv1863c	0.34096	0.572061
[truncated: 2,124 more rows]

## Sheet: Day7_vs_dorm_run2
Differential expression analysis of transcripts levels in Day 7 vs dormant state
Locus	type	Name	log2FoldChange	padj
MTB000051	ncRNA	F6	0.358596	0.5973
MTB000052	ncRNA	B55	1.43737	0.258476
MTB000058	ncRNA	B11	0.67059	0.135673
MTB000059	ncRNA	C8	-5.59011	NA
MTB000060	ncRNA	mcr19	-0.0533141	0.946138
MTB000061	ncRNA	mpr5	2.81225	0.0981851
MTB000062	ncRNA	mpr6	-1.8245	2.36854e-15
MTB000063	ncRNA	mcr11	-6.08011	NA
MTB000064	ncRNA	mcr3	1.17451	0.0262366
MTB000065	ncRNA	mcr15	0.73026	0.401685
MTB000066	ncRNA	mcr5	-1.09231	0.411701
MTB000067	ncRNA	mcr7	-0.99807	4.68955e-07
MTB000068	ncRNA	mpr11	2.02652	0.110418
MTB000069	ncRNA	mpr12	1.61429	0.165197
MTB000072	ncRNA	mcr10	-2.29439	0.0124524
MTB000074	ncRNA	MTS0858	0.125291	0.937989
MTB000075	ncRNA	ncrMT1234	3.6406	2.72756e-07
MTB000076	ncRNA	MTS1082	1.37789	0.0188429
MTB000077	ncRNA	MTS1338	-4.17456	NA
MTB000078	ncRNA	MTS2823	-2.49566	1.79339e-38
MTB000079	ncRNA	ncrMT3949	-1.32092	0.000103139
MTB000080	ncRNA	MTS2975	0.456864	0.766837
MTB000100	ncRNA	ncRv10071	2.30363	0.0499885
MTB000101	ncRNA	ncRv10071c	1.46597	0.150181
MTB000102	ncRNA	ncRv10128	-0.814578	0.349342
MTB000103	ncRNA	ncRv10128c	2.63404	0.128499
MTB000105	ncRNA	ncRv0179	2.52912	0.00541319
MTB000106	ncRNA	ncRv0186c	-0.666716	0.338449
MTB000107	ncRNA	ncRv10243	0.584262	0.389037
MTB000108	ncRNA	ncRv0441c	-2.47493	0.00926515
MTB000109	ncRNA	ncRv10467	1.66893	0.0286641
MTB000110	ncRNA	ncRv0490	1.0716	0.0428171
MTB000111	ncRNA	ncRv10609	1.43737	0.258476
MTB000112	ncRNA	ncRv10637	2.42144	2.36854e-15
MTB000113	ncRNA	ncRv0638	0.0683597	0.85569
MTB000114	ncRNA	ncRv0641	0.0815811	0.843778
MTB000115	ncRNA	ncRv10666	-0.644251	0.0840287
MTB000116	ncRNA	ncRv10685	2.12879	3.33407e-07
MTB000117	ncRNA	ncRv10699	3.84674	2.6287e-29
MTB000118	ncRNA	ncRv0724	1.89549	8.46051e-09
MTB000119	ncRNA	ncRv0810c	0.4045	0.458653
MTB000120	ncRNA	ncRv10860	0.568132	0.638468
MTB000121	ncRNA	ncRv0897	3.01567	9.42418e-05
MTB000122	ncRNA	ncRv0952	1.56907	0.0781878
MTB000123	ncRNA	ncRv10996	0.105144	0.950518
MTB000124	ncRNA	ncRv11042c	0.74549	0.418338
MTB000125	ncRNA	ncRv1072	1.63859	4.97708e-08
MTB000126	ncRNA	ncRv11144c	-1.22988	1.21299e-06
MTB000127	ncRNA	ncRv11147c	-1.93541	5.76723e-05
MTB000128	ncRNA	ncRv11179c	-0.935413	0.506496
MTB000129	ncRNA	ncRv11199	0.695011	0.409421
MTB000130	ncRNA	ncRv11264c	-6.07831	NA
MTB000131	ncRNA	ncRv1298	-0.819667	0.0156817
MTB000132	ncRNA	ncRv11298	-0.8441	0.0259752
MTB000133	ncRNA	ncRv11315	-1.60803	0.118109
MTB000134	ncRNA	ncRv1329	0.305724	0.773957
MTB000135	ncRNA	ncRv1389	1.68019	2.08304e-11
MTB000136	ncRNA	ncRv1501	2.7477	8.43029e-05
MTB000137	ncRNA	ncRv1617	0.623253	0.369955
MTB000139	ncRNA	ncRv11733	-4.17456	NA
MTB000140	ncRNA	ncRv11793	0.179989	0.778045
MTB000141	ncRNA	ncRv1821	1.01965	0.249085
MTB000142	ncRNA	ncRv11846	-0.00332831	0.99783
MTB000144	ncRNA	ncRv12220	1.8836	0.033714
MTB000146	ncRNA	ncRv12557	-1.43849	0.186176
MTB000147	ncRNA	ncRv12641	-0.413017	0.796027
MTB000148	ncRNA	ncRv12783c	0.0456658	0.956722
MTB000149	ncRNA	ncRv2986c	2.18481	5.72168e-10
MTB000150	ncRNA	ncRv2993c	1.52545	0.112985
MTB000151	ncRNA	ncRv13003c	1.49548	0.0313002
MTB000152	ncRNA	ncRv3220	1.5545	7.37019e-07
MTB000153	ncRNA	ncRv13303	0.391172	0.861419
MTB000154	ncRNA	ncRv13418cA	2.15393	3.05086e-22
MTB000155	ncRNA	ncRv13418cB	2.0852	6.64327e-20
MTB000156	ncRNA	ncRv3461c	-0.146292	0.694629
MTB000157	ncRNA	ncRv3520	0.97289	0.214753
MTB000158	ncRNA	ncRv3648c	4.11285	8.15333e-13
MTB000159	ncRNA	ncRv13660c	0.67059	0.135673
MTB000160	ncRNA	ncRv13722c	-5.85776	NA
MTB000161	ncRNA	ncRv3804c	4.17319	1.94917e-26
Rv0001	CDS	dnaA	1.65946	4.75719e-07
Rv0002	CDS	dnaN	1.9871	4.37037e-06
Rv0003	CDS	recF	1.65598	0.000166299
Rv0004	CDS	Rv0004	0.567211	0.362954
Rv0005	CDS	gyrB	0.494716	0.0232469
Rv0006	CDS	gyrA	0.435622	0.0428171
Rv0007	CDS	Rv0007	0.46839	0.26615
Rv0008c	CDS	Rv0008c	-0.551411	0.572232
Rv0009	CDS	ppiA	4.48731	1.59533e-28
Rv0010c	CDS	Rv0010c	0.505485	0.490216
Rv0011c	CDS	Rv0011c	2.14466	0.000158637
Rv0012	CDS	Rv0012	0.737245	0.121852
Rv0013	CDS	trpG	0.336428	0.502915
Rv0014c	CDS	pknB	1.64387	1.2703e-06
Rv0015c	CDS	pknA	-0.16141	0.702935
Rv0016c	CDS	pbpA	0.644487	0.070161
Rv0017c	CDS	rodA	1.43005	0.00305914
Rv0018c	CDS	pstP	-0.598566	0.076687
Rv0019c	CDS	fhaB	0.130659	0.756776
Rv0020c	CDS	fhaA	0.360185	0.10438
Rv0021c	CDS	Rv0021c	0.108135	0.913031
Rv0023	CDS	Rv0023	-0.833224	0.252258
Rv0024	CDS	Rv0024	-0.800489	0.278465
Rv0025	CDS	Rv0025	0.532003	0.480117
Rv0026	CDS	Rv0026	-0.601465	0.22498
Rv0027	CDS	Rv0027	-0.0636629	0.950518
Rv0028	CDS	Rv0028	-0.202056	0.846845
Rv0029	CDS	Rv0029	0.626715	0.251736
Rv0030	CDS	Rv0030	1.12971	0.257068
Rv0031	CDS	Rv0031	1.34937	0.284886
Rv0032	CDS	bioF2	0.367426	0.581178
Rv0033	CDS	acpA	-1.39148	0.466809
Rv0034	CDS	Rv0034	-1.10928	0.410068
Rv0035	CDS	fadD34	-0.686861	0.504551
Rv0036c	CDS	Rv0036c	0.557144	0.32234
Rv0037c	CDS	Rv0037c	-1.65244	0.000188117
Rv0038	CDS	Rv0038	1.83732	0.000331899
Rv0039c	CDS	Rv0039c	1.04357	0.150829
Rv0040c	CDS	mtc28	1.17323	0.00352394
Rv0041	CDS	leuS	1.85524	8.54682e-10
Rv0042c	CDS	Rv0042c	3.06056	0.000236318
Rv0043c	CDS	Rv0043c	1.06147	0.109847
Rv0044c	CDS	Rv0044c	0.113754	0.893764
Rv0045c	CDS	Rv0045c	0.930793	0.00722322
Rv0046c	CDS	ino1	1.77089	2.26282e-11
Rv0047c	CDS	Rv0047c	0.795098	0.0284761
Rv0048c	CDS	Rv0048c	1.3576	0.0482138
Rv0049	CDS	Rv0049	-0.823113	0.0263505
Rv0050	CDS	ponA1	-0.299992	0.368633
Rv0051	CDS	Rv0051	-0.327903	0.490042
Rv0052	CDS	Rv0052	-0.622976	0.388046
Rv0053	CDS	rpsF	2.06939	7.18235e-10
Rv0054	CDS	ssb	2.50338	3.00475e-15
Rv0055	CDS	rpsR1	2.18545	9.59152e-10
Rv0056	CDS	rplI	2.36138	1.51615e-14
Rv0057	CDS	Rv0057	1.62309	2.71105e-07
Rv0058	CDS	dnaB	1.23928	1.46142e-08
Rv0059	CDS	Rv0059	1.17866	0.062279
Rv0060	CDS	Rv0060	1.06148	0.0277142
Rv0061c	CDS	Rv0061c	0.427382	0.48237
Rv0062	CDS	celA1	-0.0320802	0.957376
Rv0063	CDS	Rv0063	0.501416	0.377675
Rv0064	CDS	Rv0064	-1.08479	2.046e-05
Rv0064A	CDS	vapB1	-1.1008	0.33924
Rv0065	CDS	vapC1	-0.602394	0.564124
Rv0066c	CDS	icd2	1.14005	0.00225626
Rv0067c	CDS	Rv0067c	0.35798	0.804482
Rv0068	CDS	Rv0068	-2.15433	0.0364772
Rv0069c	CDS	sdaA	0.399286	0.573806
Rv0070c	CDS	glyA2	-0.0528693	0.956722
Rv0071	CDS	Rv0071	-0.582202	0.724629
Rv0072	CDS	Rv0072	2.29079	4.15159e-06
Rv0073	CDS	Rv0073	2.26413	6.60278e-08
Rv0074	CDS	Rv0074	1.0006	0.137843
Rv0075	CDS	Rv0075	-0.24332	0.698024
Rv0076c	CDS	Rv0076c	-0.718984	0.685136
Rv0077c	CDS	Rv0077c	-1.02247	0.428393
Rv0078	CDS	Rv0078	-0.8787	0.44091
Rv0078A	CDS	Rv0078A	1.25788	0.00535221
Rv0078B	CDS	Rv0078B	2.23817	2.42728e-05
Rv0079	CDS	Rv0079	1.60724	0.00259193
Rv0080	CDS	Rv0080	0.315804	0.840326
Rv0081	CDS	Rv0081	-3.49439	0.0414574
Rv0082	CDS	Rv0082	-2.23262	0.0867859
Rv0083	CDS	Rv0083	-1.13803	0.0800673
Rv0084	CDS	hycD	-0.653304	0.342005
Rv0085	CDS	hycP	-2.56397	0.0118232
Rv0086	CDS	hycQ	-0.321476	0.683414
Rv0087	CDS	hycE	-0.36601	0.692623
Rv0088	CDS	Rv0088	0.349855	0.585441
Rv0089	CDS	Rv0089	0.0916967	0.929837
Rv0090	CDS	Rv0090	-1.78268	0.0400826
Rv0091	CDS	mtn	0.184283	0.821317
Rv0092	CDS	ctpA	-1.77197	6.17219e-07
Rv0093c	CDS	Rv0093c	-0.214109	0.819943
Rv0094c	CDS	Rv0094c	-0.627289	0.561228
Rv0095c	CDS	Rv0095c	-0.530148	0.694774
Rv0096	CDS	PPE1	1.03972	0.239293
Rv0097	CDS	Rv0097	1.14205	0.161571
Rv0098	CDS	fcoT	2.91369	0.00170096
Rv0099	CDS	fadD10	1.26613	0.0163703
Rv0100	CDS	Rv0100	1.17719	0.253371
Rv0101	CDS	nrp	0.142392	0.702383
Rv0102	CDS	Rv0102	1.37037	0.00178361
Rv0103c	CDS	ctpB	0.392322	0.338461
Rv0104	CDS	Rv0104	-0.650336	0.566385
Rv0106	CDS	Rv0106	-3.43703	3.26363e-09
Rv0107c	CDS	ctpI	-0.398067	0.243628
Rv0108c	CDS	Rv0108c	2.81532	7.38792e-08
Rv0109	CDS	PE_PGRS1	-1.91614	0.0166261
Rv0110	CDS	Rv0110	0.564222	0.556472
Rv0111	CDS	Rv0111	1.95955	0.000245985
Rv0112	CDS	gca	1.06266	0.0515912
Rv0113	CDS	gmhA	1.49222	0.0400826
Rv0114	CDS	gmhB	0.130291	0.899027
Rv0115	CDS	hddA	-0.627397	0.502622
Rv0116c	CDS	ldtA	-2.50125	7.03746e-12
Rv0117	CDS	oxyS	-0.659059	0.425506
Rv0118c	CDS	oxcA	-0.880374	0.27699
Rv0119	CDS	fadD7	-1.07762	0.103576
Rv0120c	CDS	fusA2	-1.65793	0.00555881
Rv0121c	CDS	Rv0121c	-0.954198	0.396045
Rv0122	CDS	Rv0122	-1.82439	0.00626177
Rv0123	CDS	Rv0123	-2.01908	0.0049976
Rv0124	CDS	PE_PGRS2	-4.36536	5.5843e-08
Rv0125	CDS	pepA	-1.42177	2.44901e-07
Rv0126	CDS	treS	-0.117498	0.77789
Rv0127	CDS	mak	1.34611	0.00189685
Rv0128	CDS	Rv0128	-0.507354	0.436719
Rv0129c	CDS	fbpC	3.82561	1.4256e-23
Rv0130	CDS	htdZ	0.00882629	0.992626
Rv0131c	CDS	fadE1	-1.43589	0.00855599
Rv0132c	CDS	fgd2	-1.97361	0.00512193
Rv0133	CDS	Rv0133	1.02653	0.0426703
Rv0134	CDS	ephF	0.87058	0.0364024
Rv0135c	CDS	Rv0135c	-0.739132	0.0943552
Rv0136	CDS	cyp138	-1.57378	0.000594753
Rv0137c	CDS	msrA	-1.14831	0.0364525
Rv0138	CDS	Rv0138	0.110249	0.884832
Rv0139	CDS	Rv0139	0.0555997	0.92512
Rv0140	CDS	Rv0140	-0.0972929	0.838733
Rv0141c	CDS	Rv0141c	1.19031	0.0562262
Rv0142	CDS	Rv0142	-2.22574	3.69097e-10
Rv0143c	CDS	Rv0143c	-0.744493	0.054672
Rv0144	CDS	Rv0144	2.59309	2.15032e-14
Rv0145	CDS	Rv0145	1.09786	4.81793e-06
Rv0146	CDS	Rv0146	1.09199	0.000295877
Rv0147	CDS	Rv0147	-0.0461374	0.887361
Rv0148	CDS	Rv0148	0.429968	0.19356
Rv0149	CDS	Rv0149	0.85978	0.0298385
Rv0151c	CDS	PE1	0.593392	0.569293
Rv0152c	CDS	PE2	-0.597335	0.517749
Rv0153c	CDS	ptbB	-0.244609	0.688035
Rv0154c	CDS	fadE2	-1.12857	0.000868187
Rv0155	CDS	pntAa	2.38457	8.8245e-08
Rv0156	CDS	pntAb	4.08123	2.96561e-08
Rv0157	CDS	pntB	2.64673	7.41297e-14
Rv0157A	CDS	Rv0157A	-0.212575	0.79607
Rv0158	CDS	Rv0158	1.82799	0.0117665
Rv0159c	CDS	PE3	-0.159733	0.895477
Rv0160c	CDS	PE4	-0.738789	0.661348
Rv0161	CDS	Rv0161	-0.104229	0.886541
Rv0162c	CDS	adhE1	1.40312	0.157745
Rv0163	CDS	Rv0163	-0.242287	0.887968
Rv0164	CDS	TB18.5	3.38089	1.05362e-15
Rv0165c	CDS	mce1R	-1.15042	0.446516
Rv0166	CDS	fadD5	1.24747	0.00436296
Rv0167	CDS	yrbE1A	0.6926	0.115604
Rv0168	CDS	yrbE1B	1.56858	0.00347285
Rv0169	CDS	mce1A	2.92884	6.23899e-11
Rv0170	CDS	mce1B	2.77655	1.2049e-06
Rv0171	CDS	mce1C	2.19281	3.23426e-09
Rv0172	CDS	mce1D	2.94457	5.65084e-13
Rv0173	CDS	lprK	2.37382	2.04603e-06
Rv0174	CDS	mce1F	2.16613	6.44384e-16
Rv0175	CDS	Rv0175	1.70463	3.43429e-08
Rv0176	CDS	Rv0176	2.06442	4.07846e-07
Rv0177	CDS	Rv0177	2.74518	1.16108e-14
Rv0178	CDS	Rv0178	2.59805	1.1471e-13
Rv0179c	CDS	lprO	3.46269	1.03834e-22
Rv0180c	CDS	Rv0180c	1.81763	0.00936172
Rv0181c	CDS	Rv0181c	1.41938	0.0164588
Rv0182c	CDS	sigG	1.30047	0.00287181
Rv0183	CDS	Rv0183	1.88121	0.000257142
Rv0184	CDS	Rv0184	1.84373	1.04178e-05
Rv0185	CDS	Rv0185	1.11782	0.0797168
Rv0186	CDS	bglS	1.11453	0.00418428
Rv0186A	CDS	mymT	-0.857494	0.0538461
Rv0187	CDS	Rv0187	1.30686	0.0574168
Rv0188	CDS	Rv0188	-2.13294	3.95511e-17
Rv0189c	CDS	ilvD	2.48471	2.65111e-10
Rv0190	CDS	Rv0190	-0.864141	0.0302493
Rv0191	CDS	Rv0191	-1.76586	6.57802e-07
Rv0192	CDS	Rv0192	-0.171038	0.678287
Rv0192A	CDS	Rv0192A	-0.733204	0.270387
Rv0193c	CDS	Rv0193c	-0.801478	0.474207
Rv0194	CDS	Rv0194	-2.42988	1.09358e-07
Rv0195	CDS	Rv0195	-2.97395	0.126776
Rv0196	CDS	Rv0196	1.28092	0.0412318
Rv0197	CDS	Rv0197	0.445433	0.22438
Rv0198c	CDS	zmp1	1.01193	0.000984073
Rv0199	CDS	Rv0199	1.73957	0.0143655
Rv0200	CDS	Rv0200	1.60633	0.00153415
Rv0201c	CDS	Rv0201c	-1.81842	2.36171e-09
Rv0202c	CDS	mmpL11	-1.52576	3.29118e-09
Rv0203	CDS	Rv0203	2.09959	0.000317789
Rv0204c	CDS	Rv0204c	-0.717676	0.150568
Rv0205	CDS	Rv0205	0.883379	0.299628
Rv0206c	CDS	mmpL3	0.319369	0.236391
Rv0207c	CDS	Rv0207c	2.28049	1.43943e-07
Rv0208c	CDS	Rv0208c	2.54131	0.000330006
Rv0209	CDS	Rv0209	-2.24434	1.47858e-05
Rv0210	CDS	Rv0210	-1.53973	0.0021394
Rv0211	CDS	pckA	-1.46372	1.16108e-14
Rv0212c	CDS	nadR	-0.28677	0.766837
Rv0213c	CDS	Rv0213c	0.73017	0.491287
Rv0214	CDS	fadD4	-2.15429	3.93277e-11
Rv0215c	CDS	fadE3	0.59964	0.551832
Rv0216	CDS	Rv0216	-1.236	0.03721
Rv0217c	CDS	lipW	-0.0260539	0.982254
Rv0218	CDS	Rv0218	-1.70454	0.00388163
Rv0219	CDS	Rv0219	-1.85188	0.109437
Rv0220	CDS	lipC	1.35094	9.46284e-06
Rv0221	CDS	Rv0221	1.16424	0.00622655
Rv0222	CDS	echA1	0.34079	0.645974
Rv0223c	CDS	Rv0223c	0.337225	0.65871
Rv0224c	CDS	Rv0224c	0.927492	0.385722
Rv0225	CDS	Rv0225	0.611646	0.173993
Rv0226c	CDS	Rv0226c	1.10359	0.0928729
Rv0227c	CDS	Rv0227c	2.49748	1.6967e-09
Rv0228	CDS	Rv0228	-0.59383	0.418721
Rv0229c	CDS	Rv0229c	2.94039	2.68194e-07
Rv0230c	CDS	php	0.479885	0.561994
Rv0231	CDS	fadE4	0.900323	0.112036
Rv0232	CDS	Rv0232	0.804836	0.215717
Rv0233	CDS	nrdB	0.369439	0.606089
Rv0234c	CDS	gabD1	-0.16721	0.736442
Rv0235c	CDS	Rv0235c	0.851875	0.351784
Rv0236A	CDS	Rv0236A	1.59352	0.00863392
Rv0236c	CDS	aftD	-0.0704186	0.881446
Rv0237	CDS	lpqI	1.92931	6.76808e-05
Rv0238	CDS	Rv0238	1.78434	6.21505e-06
Rv0239	CDS	vapB24	1.74454	2.0151e-05
Rv0240	CDS	vapC24	0.251854	0.71916
Rv0241c	CDS	htdX	1.89955	1.27718e-05
Rv0242c	CDS	fabG4	0.981216	0.00441616
Rv0243	CDS	fadA2	-0.258297	0.375106
Rv0244c	CDS	fadE5	-0.400645	0.152392
Rv0245	CDS	Rv0245	-1.16825	0.0699157
Rv0246	CDS	Rv0246	-1.26094	0.183471
Rv0247c	CDS	Rv0247c	2.42048	3.83529e-14
Rv0248c	CDS	Rv0248c	2.16512	3.26297e-17
Rv0249c	CDS	Rv0249c	2.87892	2.22484e-10
Rv0250c	CDS	Rv0250c	2.5415	3.27877e-05
Rv0251c	CDS	hsp	2.35802	7.45563e-09
Rv0252	CDS	nirB	0.398596	0.500739
Rv0253	CDS	nirD	0.535915	0.711453
Rv0254c	CDS	cobU	-0.401372	0.711791
Rv0255c	CDS	cobQ1	-0.59247	0.329462
Rv0256c	CDS	PPE2	0.184094	0.791819
Rv0257	CDS	Rv0257	-2.64413	1.23861e-07
Rv0258c	CDS	Rv0258c	-0.976269	0.423298
Rv0259c	CDS	Rv0259c	-2.72327	0.0500748
Rv0260c	CDS	Rv0260c	-1.72202	0.056973
Rv0261c	CDS	narK3	-2.29361	0.00024892
Rv0262c	CDS	aac	-1.18355	0.0172296
Rv0263c	CDS	Rv0263c	-1.54405	0.000121294
Rv0264c	CDS	Rv0264c	-1.20297	0.0242423
Rv0265c	CDS	Rv0265c	-0.766154	0.0761216
Rv0266c	CDS	oplA	-2.10736	5.1299e-17
Rv0267	CDS	narU	-2.9386	0.0793707
Rv0268c	CDS	Rv0268c	-0.427193	0.390199
Rv0269c	CDS	Rv0269c	-1.4185	0.0266282
Rv0270	CDS	fadD2	0.187718	0.634407
Rv0271c	CDS	fadE6	-1.07204	0.000446156
Rv0272c	CDS	Rv0272c	-1.17567	0.0118232
Rv0273c	CDS	Rv0273c	-1.1636	0.0316056
Rv0274	CDS	Rv0274	0.261727	0.809274
Rv0275c	CDS	Rv0275c	-2.53052	2.00823e-27
Rv0276	CDS	Rv0276	-0.298856	0.471343
Rv0277A	CDS	vapB25	0.574689	0.0677903
Rv0277c	CDS	vapC25	-0.636093	0.0682237
Rv0278c	CDS	PE_PGRS3	-3.2631	6.93575e-12
Rv0279c	CDS	PE_PGRS4	-3.24523	1.65442e-13
Rv0280	CDS	PPE3	-2.32742	2.21803e-14
Rv0281	CDS	Rv0281	-0.58268	0.0832142
Rv0282	CDS	eccA3	-0.578852	0.00376798
Rv0283	CDS	eccB3	-0.449214	0.126776
Rv0284	CDS	eccC3	0.496128	0.0242339
Rv0285	CDS	PE5	1.07412	0.031317
Rv0286	CDS	PPE4	1.0552	0.00245691
Rv0287	CDS	esxG	2.76147	1.44595e-10
Rv0288	CDS	esxH	2.54121	3.61264e-19
Rv0289	CDS	espG3	-0.238292	0.832116
Rv0290	CDS	eccD3	-0.955011	0.0175833
Rv0291	CDS	mycP3	-0.750817	0.0395678
Rv0292	CDS	eccE3	0.297298	0.529809
Rv0293c	CDS	Rv0293c	-0.452576	0.276184
Rv0294	CDS	tam	-1.73193	0.15029
Rv0295c	CDS	Rv0295c	2.39891	1.52326e-06
Rv0296c	CDS	Rv0296c	2.73049	2.70333e-08
Rv0297	CDS	PE_PGRS5	-2.91177	9.87545e-26
Rv0298	CDS	Rv0298	1.41493	0.000332955
Rv0299	CDS	Rv0299	2.07088	1.43008e-07
Rv0300	CDS	vapB2	2.32773	1.48237e-07
Rv0301	CDS	vapC2	1.35191	0.00106228
Rv0302	CDS	Rv0302	-0.378651	0.501132
Rv0303	CDS	Rv0303	-0.969106	0.113438
Rv0304c	CDS	PPE5	-1.9903	0.000301386
Rv0305c	CDS	PPE6	-1.13864	0.0247777
Rv0306	CDS	Rv0306	-1.27939	0.125685
Rv0307c	CDS	Rv0307c	-0.0232274	0.982403
Rv0308	CDS	Rv0308	2.25332	3.21243e-07
Rv0309	CDS	Rv0309	2.38725	4.46485e-13
Rv0310c	CDS	Rv0310c	2.2624	0.0870325
Rv0311	CDS	Rv0311	0.126613	0.882113
Rv0312	CDS	Rv0312	1.55902	0.000304146
Rv0313	CDS	Rv0313	-0.982743	0.000127508
Rv0314c	CDS	Rv0314c	1.75576	0.0144593
Rv0315	CDS	Rv0315	0.0807793	0.808485
Rv0316	CDS	Rv0316	0.0651624	0.888743
Rv0317c	CDS	glpQ2	1.11461	0.06334
Rv0318c	CDS	Rv0318c	-0.0562389	0.965799
Rv0319	CDS	pcp	0.187519	0.838514
Rv0320	CDS	Rv0320	-1.66428	0.207497
Rv0321	CDS	dcd	-0.181233	0.870944
Rv0322	CDS	udgA	-0.715749	0.347006
Rv0323c	CDS	Rv0323c	1.34461	0.303148
Rv0324	CDS	Rv0324	-0.551092	0.504411
Rv0325	CDS	Rv0325	-0.25072	0.876517
Rv0326	CDS	Rv0326	-1.1051	0.262701
Rv0327c	CDS	cyp135A1	0.925652	0.524994
Rv0328	CDS	Rv0328	-0.0516831	0.965799
Rv0329c	CDS	Rv0329c	-0.86091	0.623294
Rv0331	CDS	Rv0331	-0.594878	0.449677
Rv0332	CDS	Rv0332	-0.310211	0.586169
Rv0333	CDS	Rv0333	-0.0441329	0.966261
Rv0334	CDS	rmlA	0.933597	0.166224
Rv0335c	CDS	PE6	-0.543131	0.712683
Rv0336	CDS	Rv0336	-0.81673	0.0570007
Rv0337c	CDS	aspC	1.84743	3.4273e-08
Rv0338c	CDS	Rv0338c	1.77898	8.54557e-12
Rv0339c	CDS	Rv0339c	-1.04799	0.0569001
Rv0340	CDS	Rv0340	0.0482505	0.95679
Rv0341	CDS	iniB	1.41314	1.81898e-11
Rv0342	CDS	iniA	0.732997	0.00188708
Rv0343	CDS	iniC	-0.638821	0.0468428
Rv0344c	CDS	lpqJ	-1.02774	0.454587
Rv0345	CDS	Rv0345	-0.743974	0.384277
Rv0346c	CDS	ansP2	2.20523	7.75086e-08
Rv0347	CDS	Rv0347	0.64161	0.369117
Rv0348	CDS	Rv0348	1.17869	0.141024
Rv0349	CDS	Rv0349	1.64695	0.0180884
Rv0350	CDS	dnaK	0.973995	1.37466e-07
Rv0351	CDS	grpE	0.800064	0.00145329
Rv0352	CDS	dnaJ1	1.15054	1.08712e-05
Rv0353	CDS	hspR	1.79778	4.39771e-05
Rv0354c	CDS	PPE7	1.40275	0.349075
Rv0355c	CDS	PPE8	-0.548642	0.509284
Rv0356c	CDS	Rv0356c	2.26509	0.0022014
Rv0357c	CDS	purA	1.44518	0.00769389
Rv0358	CDS	Rv0358	-0.778022	0.349408
Rv0359	CDS	Rv0359	-0.283191	0.764948
Rv0360c	CDS	Rv0360c	0.230636	0.814381
Rv0361	CDS	Rv0361	1.05476	0.0189125
Rv0362	CDS	mgtE	0.701616	0.284727
Rv0363c	CDS	fba	0.848938	0.00523923
Rv0364	CDS	Rv0364	1.05173	0.00720587
Rv0365c	CDS	Rv0365c	-1.6137	0.000225485
Rv0366c	CDS	Rv0366c	-0.718833	0.204583
Rv0367c	CDS	Rv0367c	-1.49412	0.0196265
Rv0368c	CDS	Rv0368c	-0.307327	0.646323
Rv0369c	CDS	Rv0369c	-0.454364	0.674957
Rv0370c	CDS	Rv0370c	0.586955	0.377675
Rv0371c	CDS	Rv0371c	0.0544476	0.959434
Rv0372c	CDS	Rv0372c	-0.926472	0.210653
Rv0373c	CDS	Rv0373c	-0.152476	0.692597
Rv0374c	CDS	Rv0374c	0.191967	0.777895
Rv0375c	CDS	Rv0375c	-0.60483	0.27699
Rv0376c	CDS	Rv0376c	-0.290534	0.549821
Rv0377	CDS	Rv0377	-0.157634	0.846066
Rv0379	CDS	secE2	3.05889	1.05739e-05
Rv0380c	CDS	Rv0380c	1.07122	0.0742951
Rv0381c	CDS	Rv0381c	1.09055	0.00170097
Rv0382c	CDS	pyrE	0.892562	0.00811834
Rv0383c	CDS	Rv0383c	1.35396	9.35101e-08
Rv0384c	CDS	clpB	0.283071	0.216104
Rv0385	CDS	Rv0385	-1.95976	0.000202281
Rv0386	CDS	Rv0386	-1.42905	7.3801e-06
Rv0387c	CDS	Rv0387c	-2.91057	0.0080002
Rv0388c	CDS	PPE9	-0.956154	0.327789
Rv0389	CDS	purT	-1.65512	0.00083288
Rv0390	CDS	Rv0390	0.425765	0.611776
Rv0391	CDS	metZ	0.853951	0.129453
Rv0392c	CDS	ndhA	-0.0934976	0.892781
Rv0393	CDS	Rv0393	-1.63036	0.0748013
Rv0394c	CDS	Rv0394c	0.503687	0.485038
Rv0396	CDS	Rv0396	-1.59783	0.319231
Rv0397	CDS	Rv0397	-4.14686	0.00931661
Rv0397A	CDS	Rv0397A	-1.56569	0.0109528
Rv0398c	CDS	Rv0398c	-0.00178727	0.998712
Rv0399c	CDS	lpqK	-0.243148	0.766837
Rv0400c	CDS	fadE7	-1.01269	0.0326103
Rv0401	CDS	Rv0401	-0.456907	0.780037
Rv0402c	CDS	mmpL1	1.07152	0.0312772
Rv0403c	CDS	mmpS1	-0.315347	0.812627
Rv0404	CDS	fadD30	2.67396	3.41144e-07
Rv0405	CDS	pks6	0.0646769	0.892786
Rv0406c	CDS	Rv0406c	-0.339279	0.7094
Rv0407	CDS	fgd1	-0.181012	0.767994
Rv0408	CDS	pta	0.443104	0.334762
Rv0409	CDS	ackA	0.711689	0.283598
Rv0410c	CDS	pknG	0.151053	0.702383
Rv0411c	CDS	glnH	-1.07349	0.00392716
Rv0412c	CDS	Rv0412c	-0.495587	0.159936
Rv0413	CDS	mutT3	-1.84096	0.000534031
Rv0414c	CDS	thiE	0.318304	0.801652
Rv0415	CDS	thiO	-2.14942	1.77995e-08
Rv0416	CDS	thiS	-2.52583	0.00161109
Rv0417	CDS	thiG	-2.04083	9.65776e-06
Rv0418	CDS	lpqL	1.3549	0.000104933
Rv0419	CDS	lpqM	-0.513288	0.0814295
Rv0420c	CDS	Rv0420c	-1.05398	0.0993363
Rv0421c	CDS	Rv0421c	-0.743473	0.180029
Rv0422c	CDS	thiD	-0.716861	0.0840287
Rv0423c	CDS	thiC	-0.385291	0.183856
Rv0424c	CDS	Rv0424c	0.528499	0.407494
Rv0425c	CDS	ctpH	-1.49681	3.08054e-11
Rv0426c	CDS	Rv0426c	-0.816519	0.0320001
Rv0427c	CDS	xthA	1.89118	0.0222054
Rv0428c	CDS	Rv0428c	1.68334	0.041191
Rv0429c	CDS	def	2.73758	0.00017541
Rv0430	CDS	Rv0430	3.73972	2.36669e-13
Rv0431	CDS	Rv0431	3.6188	1.23588e-09
Rv0432	CDS	sodC	2.88651	9.37234e-11
Rv0433	CDS	Rv0433	2.37923	8.86757e-11
Rv0434	CDS	Rv0434	0.961964	0.063588
Rv0435c	CDS	Rv0435c	-0.0235717	0.965799
Rv0436c	CDS	pssA	0.546265	0.383047
Rv0437c	CDS	psd	0.502651	0.541224
Rv0438c	CDS	moeA2	0.271382	0.685136
Rv0439c	CDS	Rv0439c	0.932279	0.194405
Rv0440	CDS	groEL2	1.53359	1.51262e-17
Rv0441c	CDS	Rv0441c	-2.55575	1.80552e-07
Rv0442c	CDS	PPE10	-1.30723	0.00274702
Rv0443	CDS	Rv0443	0.849353	0.112861
Rv0444c	CDS	rskA	1.832	0.00104275
Rv0445c	CDS	sigK	2.98613	9.23753e-07
Rv0446c	CDS	Rv0446c	1.08875	0.0938554
Rv0447c	CDS	ufaA1	1.16336	0.0417696
Rv0448c	CDS	Rv0448c	-2.36715	0.103242
Rv0449c	CDS	Rv0449c	-0.507012	0.401286
Rv0450c	CDS	mmpL4	0.733065	0.0245822
Rv0451c	CDS	mmpS4	1.86063	0.00959693
Rv0452	CDS	Rv0452	0.119973	0.921954
Rv0453	CDS	PPE11	-2.29916	0.00426827
Rv0454	CDS	Rv0454	-0.932969	0.622144
Rv0455c	CDS	Rv0455c	1.2171	0.00962519
Rv0456A	CDS	mazF1	-0.554267	0.624882
Rv0456B	CDS	mazE1	0.179119	0.893549
Rv0456c	CDS	echA2	-1.40988	0.189126
Rv0457c	CDS	Rv0457c	1.60083	0.0072435
Rv0458	CDS	Rv0458	-1.79989	0.000783723
Rv0459	CDS	Rv0459	-1.39398	0.141651
Rv0460	CDS	Rv0460	1.15464	0.081498
Rv0461	CDS	Rv0461	0.533088	0.421242
Rv0462	CDS	lpdC	2.70207	2.54964e-05
Rv0463	CDS	Rv0463	1.73306	0.0288031
Rv0464c	CDS	Rv0464c	1.2278	0.00630587
Rv0465c	CDS	Rv0465c	-0.581181	0.108257
Rv0466	CDS	Rv0466	2.7851	1.83422e-10
Rv0467	CDS	icl1	0.731889	0.00109523
Rv0468	CDS	fadB2	2.61215	2.46003e-08
Rv0469	CDS	umaA	2.99729	1.4256e-23
Rv0470A	CDS	Rv0470A	-1.31772	0.205052
Rv0470c	CDS	pcaA	1.90636	6.95211e-08
Rv0471c	CDS	Rv0471c	-0.173038	0.816729
Rv0472c	CDS	Rv0472c	1.50358	0.000325204
Rv0473	CDS	Rv0473	-0.196781	0.747515
Rv0474	CDS	Rv0474	0.467524	0.497673
Rv0475	CDS	hbhA	-0.106764	0.788768
Rv0476	CDS	Rv0476	-0.313639	0.539333
Rv0477	CDS	Rv0477	-1.41298	7.39386e-05
Rv0478	CDS	deoC	-1.43859	0.00223764
Rv0479c	CDS	Rv0479c	1.96322	2.68194e-07
Rv0480c	CDS	Rv0480c	0.657539	0.38766
Rv0481c	CDS	Rv0481c	-0.768853	0.314923
Rv0482	CDS	murB	0.338487	0.604087
Rv0483	CDS	lprQ	0.79184	0.000521861
Rv0484c	CDS	Rv0484c	-0.168304	0.866711
Rv0485	CDS	Rv0485	-0.74484	0.0037266
Rv0486	CDS	mshA	-1.35297	2.55242e-06
Rv0487	CDS	Rv0487	-1.01654	0.112852
Rv0488	CDS	Rv0488	-2.05853	0.00159458
Rv0489	CDS	gpm1	1.01433	0.0174569
Rv0490	CDS	senX3	-0.702854	0.00746994
Rv0491	CDS	regX3	-1.42059	7.77696e-05
Rv0492A	CDS	Rv0492A	-2.11872	0.0455385
Rv0492c	CDS	Rv0492c	-1.19001	0.0121447
Rv0493c	CDS	Rv0493c	-1.81673	0.00425458
Rv0494	CDS	Rv0494	-2.23852	0.103738
Rv0495c	CDS	Rv0495c	0.600436	0.127846
Rv0496	CDS	Rv0496	0.582156	0.15029
Rv0497	CDS	Rv0497	-0.0112109	0.984271
Rv0498	CDS	Rv0498	0.273659	0.6475
Rv0499	CDS	Rv0499	-0.377411	0.624055
Rv0500	CDS	proC	1.02341	0.106142
Rv0500A	CDS	Rv0500A	2.98345	8.05899e-10
Rv0500B	CDS	Rv0500B	3.34987	3.45537e-17
Rv0501	CDS	galE2	2.54871	1.24141e-20
Rv0502	CDS	Rv0502	1.28501	8.81115e-06
Rv0503c	CDS	cmaA2	1.35539	0.00182544
Rv0504c	CDS	Rv0504c	1.75958	0.00680367
Rv0505c	CDS	serB1	-0.57507	0.300204
Rv0506	CDS	mmpS2	2.41618	6.77902e-05
Rv0507	CDS	mmpL2	0.968376	0.0222091
Rv0508	CDS	Rv0508	0.509872	0.669281
Rv0509	CDS	hemA	-0.0514231	0.895468
Rv0510	CDS	hemC	0.647338	0.0388344
Rv0511	CDS	hemD	-0.240847	0.506464
Rv0512	CDS	hemB	-0.00552329	0.989499
Rv0513	CDS	Rv0513	0.0761134	0.893834
Rv0514	CDS	Rv0514	0.329806	0.683702
Rv0515	CDS	Rv0515	-0.66727	0.125994
Rv0516c	CDS	Rv0516c	-1.84545	1.24459e-11
Rv0517	CDS	Rv0517	0.514632	0.326528
Rv0518	CDS	Rv0518	1.21834	0.0556502
Rv0519c	CDS	Rv0519c	1.73154	0.0133668
Rv0520	CDS	Rv0520	0.0985371	0.93793
Rv0521	CDS	Rv0521	-2.10014	0.25845
Rv0522	CDS	gabP	-0.482352	0.492499
Rv0523c	CDS	Rv0523c	-0.695656	0.483587
Rv0524	CDS	hemL	1.82554	7.19335e-08
Rv0525	CDS	Rv0525	2.48867	5.44963e-05
Rv0526	CDS	Rv0526	2.92509	1.14227e-05
Rv0527	CDS	ccdA	0.937585	0.25329
Rv0528	CDS	Rv0528	0.948609	0.0755317
Rv0529	CDS	ccsA	1.12179	0.0604124
Rv0530	CDS	Rv0530	-0.0216924	0.962006
Rv0530A	CDS	Rv0530A	-3.39008	3.20514e-16
Rv0531	CDS	Rv0531	0.447071	0.555127
Rv0532	CDS	PE_PGRS6	-2.37077	0.00156038
Rv0533c	CDS	fabH	-0.307374	0.441239
Rv0534c	CDS	menA	-0.950524	0.197774
Rv0535	CDS	pnp	0.0652419	0.946213
Rv0536	CDS	galE3	-0.96665	0.199225
Rv0537c	CDS	Rv0537c	-1.18897	3.92643e-05
Rv0538	CDS	Rv0538	-0.862926	0.0690727
Rv0539	CDS	Rv0539	-0.68951	0.295645
Rv0540	CDS	Rv0540	-0.733564	0.38766
Rv0541c	CDS	Rv0541c	-1.20411	0.0192726
Rv0542c	CDS	menE	-0.409089	0.272521
Rv0543c	CDS	Rv0543c	-0.200127	0.640007
Rv0544c	CDS	Rv0544c	0.668548	0.146479
Rv0545c	CDS	pitA	1.01742	0.000130989
Rv0546c	CDS	Rv0546c	1.0387	0.170396
Rv0547c	CDS	Rv0547c	-0.069261	0.914508
Rv0548c	CDS	menB	-0.222171	0.610346
Rv0549c	CDS	vapC3	-0.743447	0.236486
Rv0550c	CDS	vapB3	-0.649456	0.480124
Rv0551c	CDS	fadD8	-0.857604	0.200729
Rv0552	CDS	Rv0552	-0.239237	0.697643
Rv0553	CDS	menC	-2.45183	0.000176146
Rv0554	CDS	bpoC	0.60897	0.406403
Rv0555	CDS	menD	0.533144	0.149027
Rv0556	CDS	Rv0556	0.991299	0.049282
Rv0557	CDS	mgtA	-1.78413	2.8971e-08
Rv0558	CDS	menH	-0.534855	0.25194
Rv0559c	CDS	Rv0559c	2.0675	2.42636e-07
Rv0560c	CDS	Rv0560c	1.35636	0.138934
Rv0561c	CDS	Rv0561c	0.442455	0.657993
Rv0562	CDS	grcC1	1.13894	0.00169645
Rv0563	CDS	htpX	-0.234394	0.438002
Rv0564c	CDS	gpdA1	-0.313721	0.726477
Rv0565c	CDS	Rv0565c	0.345871	0.698506
Rv0566c	CDS	Rv0566c	0.524684	0.642877
Rv0567	CDS	Rv0567	1.05013	0.0129886
Rv0568	CDS	cyp135B1	-0.198301	0.538919
Rv0569	CDS	Rv0569	-1.20441	0.134269
Rv0570	CDS	nrdZ	-0.949243	0.0326103
Rv0571c	CDS	Rv0571c	-1.85034	3.25344e-05
Rv0572c	CDS	Rv0572c	-0.660171	0.626731
Rv0573c	CDS	pncB2	-2.44501	0.0328883
Rv0574c	CDS	Rv0574c	-1.92577	0.0396085
Rv0575c	CDS	Rv0575c	-2.2677	0.00202074
Rv0576	CDS	Rv0576	0.107655	0.844994
Rv0577	CDS	TB27.3	0.271496	0.646323
Rv0578c	CDS	PE_PGRS7	-2.12874	1.49239e-14
Rv0579	CDS	Rv0579	-1.16053	0.0417864
Rv0580c	CDS	Rv0580c	0.708965	0.434422
Rv0581	CDS	vapB26	-0.528866	0.480117
Rv0582	CDS	vapC26	0.0589259	0.932732
Rv0583c	CDS	lpqN	0.643808	0.548867
Rv0584	CDS	Rv0584	-1.07887	0.0262781
Rv0585c	CDS	Rv0585c	-0.00643977	0.994344
Rv0586	CDS	mce2R	-1.38159	5.46704e-06
Rv0587	CDS	yrbE2A	-1.87645	6.89494e-10
Rv0588	CDS	yrbE2B	-1.59322	1.35164e-05
Rv0589	CDS	mce2A	-1.20969	0.000810233
Rv0590	CDS	mce2B	-1.07461	0.012513
Rv0590A	CDS	Rv0590A	-0.551909	0.510602
Rv0591	CDS	mce2C	-2.72533	4.23979e-06
Rv0592	CDS	mce2D	-2.51866	0.00103546
Rv0593	CDS	lprL	-2.42569	0.00275036
Rv0594	CDS	mce2F	-1.49096	0.00314959
Rv0595c	CDS	vapC4	-0.250685	0.831678
Rv0596c	CDS	vapB4	-0.579993	0.653594
Rv0597c	CDS	Rv0597c	1.07782	0.06146
Rv0598c	CDS	vapC27	0.643812	0.338461
Rv0599c	CDS	vapB27	0.976706	0.17112
Rv0600c	CDS	Rv0600c	-1.95964	0.32234
Rv0602c	CDS	tcrA	-2.53655	0.151205
Rv0603	CDS	Rv0603	-2.09387	0.113852
Rv0604	CDS	lpqO	-0.935124	0.163027
Rv0605	CDS	Rv0605	0.801593	0.152036
Rv0606	CDS	Rv0606	1.54221	0.000710348
Rv0607	CDS	Rv0607	0.984231	0.199225
Rv0608	CDS	vapB28	1.47687	0.00083288
Rv0609	CDS	vapC28	1.50741	0.000340956
Rv0609A	CDS	Rv0609A	1.5011	0.00704039
Rv0610c	CDS	Rv0610c	-1.49346	0.000164784
Rv0611c	CDS	Rv0611c	0.333925	0.569618
Rv0612	CDS	Rv0612	-4.50772	3.77455e-32
Rv0613c	CDS	Rv0613c	1.80235	1.83065e-07
Rv0614	CDS	Rv0614	-2.32736	0.000471732
Rv0615	CDS	Rv0615	0.458188	0.390733
Rv0616A	CDS	vapB29	-0.826355	0.175456
Rv0616c	CDS	Rv0616c	-2.15652	0.278828
Rv0617	CDS	vapC29	-1.04068	0.0576345
Rv0618	CDS	galTa	-1.79334	0.00643024
Rv0619	CDS	galTb	-1.4451	0.132315
Rv0620	CDS	galK	-2.53243	0.00117596
Rv0621	CDS	Rv0621	-2.01128	0.00546246
Rv0622	CDS	Rv0622	-2.54805	0.0127891
Rv0623	CDS	vapB30	0.472056	0.502354
Rv0624	CDS	vapC30	-0.00928274	0.989499
Rv0625c	CDS	Rv0625c	-1.075	0.0907878
Rv0626	CDS	vapB5	0.454018	0.325231
Rv0627	CDS	vapC5	0.111733	0.81775
Rv0628c	CDS	Rv0628c	-2.99282	2.80612e-30
Rv0629c	CDS	recD	-1.76676	0.00597253
Rv0630c	CDS	recB	-1.45939	0.00578733
Rv0631c	CDS	recC	-1.09167	0.0177854
Rv0632c	CDS	echA3	2.15544	6.68276e-10
Rv0633c	CDS	Rv0633c	0.593783	0.285013
Rv0634A	CDS	Rv0634A	2.83531	2.64333e-06
Rv0634B	CDS	rpmG2	2.40981	2.8956e-07
Rv0634c	CDS	Rv0634c	1.71996	6.17059e-05
Rv0635	CDS	hadA	2.19855	4.45857e-10
Rv0636	CDS	hadB	2.72263	6.14079e-15
Rv0637	CDS	hadC	3.42115	2.03887e-27
Rv0638	CDS	secE1	0.231084	0.396045
Rv0639	CDS	nusG	-0.518109	0.0311965
Rv0640	CDS	rplK	-0.721246	0.00776816
Rv0641	CDS	rplA	-0.51366	0.0204154
Rv0642c	CDS	mmaA4	2.58787	1.43395e-18
Rv0643c	CDS	mmaA3	2.47591	1.04759e-10
Rv0644c	CDS	mmaA2	2.06483	3.45374e-06
Rv0645c	CDS	mmaA1	1.71827	0.0110324
Rv0646c	CDS	lipG	2.62892	4.94377e-07
Rv0647c	CDS	Rv0647c	2.22154	2.40595e-10
Rv0648	CDS	Rv0648	-2.92991	3.11334e-10
Rv0649	CDS	fabD2	-2.70193	0.00340424
Rv0650	CDS	Rv0650	-1.63796	0.204862
Rv0651	CDS	rplJ	3.06674	3.23426e-09
Rv0652	CDS	rplL	3.67997	8.49867e-09
Rv0653c	CDS	Rv0653c	-2.679	0.00225626
Rv0654	CDS	Rv0654	-2.0473	8.95486e-11
Rv0655	CDS	mkl	1.36754	4.21611e-08
Rv0656c	CDS	vapC6	-0.786337	0.352215
Rv0657c	CDS	vapB6	0.56625	0.59546
Rv0658c	CDS	Rv0658c	-0.491984	0.471951
Rv0659c	CDS	mazF2	0.423845	0.173993
Rv0660c	CDS	mazE2	0.324097	0.365977
Rv0663	CDS	atsD	0.336784	0.417153
Rv0664	CDS	vapB8	0.441336	0.645974
Rv0665	CDS	vapC8	0.746688	0.483064
Rv0666	CDS	Rv0666	1.99055	0.182419
Rv0667	CDS	rpoB	-1.63347	3.89846e-24
Rv0668	CDS	rpoC	-1.54757	3.62199e-17
Rv0669c	CDS	Rv0669c	1.79242	0.00223546
Rv0670	CDS	end	-1.44395	2.81523e-07
Rv0671	CDS	lpqP	-1.77104	1.34127e-09
Rv0672	CDS	fadE8	-2.55405	1.45096e-19
Rv0673	CDS	echA4	-2.2191	4.50861e-12
Rv0674	CDS	Rv0674	-3.99081	0.000244173
Rv0675	CDS	echA5	-3.08189	1.09316e-09
Rv0676c	CDS	mmpL5	-0.879211	0.00115222
Rv0677c	CDS	mmpS5	-1.39224	0.000214695
Rv0678	CDS	Rv0678	-2.04431	5.18392e-10
Rv0679c	CDS	Rv0679c	1.4842	0.139206
Rv0680c	CDS	Rv0680c	0.861869	0.461089
Rv0681	CDS	Rv0681	-0.628037	0.297982
Rv0682	CDS	rpsL	1.4673	7.85615e-07
Rv0683	CDS	rpsG	1.38078	3.49633e-06
Rv0684	CDS	fusA1	1.31414	3.33885e-09
Rv0685	CDS	tuf	1.57489	3.26335e-12
Rv0686	CDS	Rv0686	1.57882	0.000141136
Rv0687	CDS	Rv0687	-0.315199	0.54791
Rv0688	CDS	Rv0688	-0.644991	0.0832154
Rv0689c	CDS	Rv0689c	-4.2691	0.0223669
Rv0690c	CDS	Rv0690c	0.339497	0.512118
Rv0691A	CDS	Rv0691A	1.58592	0.000833958
Rv0691c	CDS	Rv0691c	0.838325	0.0972596
Rv0692	CDS	Rv0692	1.72472	1.26276e-05
Rv0693	CDS	pqqE	0.81886	0.0221772
Rv0694	CDS	lldD1	0.300417	0.545335
Rv0695	CDS	Rv0695	-1.36912	0.00878879
Rv0696	CDS	Rv0696	-1.161	0.0190679
Rv0697	CDS	Rv0697	-1.28322	0.0357621
Rv0698	CDS	Rv0698	0.327376	0.75328
Rv0699	CDS	Rv0699	-2.32915	0.164601
Rv0700	CDS	rpsJ	2.98779	8.06209e-33
Rv0701	CDS	rplC	2.36573	1.124e-20
Rv0702	CDS	rplD	1.91529	1.06099e-11
Rv0703	CDS	rplW	2.82924	1.10304e-16
Rv0704	CDS	rplB	2.78046	1.39309e-28
Rv0705	CDS	rpsS	2.28712	3.95158e-15
Rv0706	CDS	rplV	1.84268	2.59922e-09
Rv0707	CDS	rpsC	1.80059	3.53093e-11
Rv0708	CDS	rplP	2.18366	6.64392e-12
Rv0709	CDS	rpmC	2.84095	6.56308e-21
Rv0710	CDS	rpsQ	2.61923	7.9191e-23
Rv0711	CDS	atsA	0.222024	0.623974
Rv0712	CDS	Rv0712	0.465298	0.535161
Rv0713	CDS	Rv0713	2.97741	0.000142398
Rv0714	CDS	rplN	3.49083	1.21452e-22
Rv0715	CDS	rplX	3.04506	1.55909e-23
Rv0716	CDS	rplE	3.12771	1.35039e-25
Rv0717	CDS	rpsN1	2.81078	4.71206e-12
Rv0718	CDS	rpsH	2.70221	9.81876e-20
Rv0719	CDS	rplF	1.85031	6.11891e-11
Rv0720	CDS	rplR	0.809233	0.0645091
Rv0721	CDS	rpsE	0.911527	0.00144356
Rv0722	CDS	rpmD	0.378777	0.387055
Rv0723	CDS	rplO	1.61694	1.17601e-09
Rv0724	CDS	sppA	-1.07322	5.65961e-09
Rv0724A	CDS	Rv0724A	-0.120689	0.943561
Rv0725c	CDS	Rv0725c	0.747418	0.262785
Rv0726c	CDS	Rv0726c	1.54967	0.00335524
Rv0727c	CDS	fucA	0.0848648	0.961689
Rv0728c	CDS	serA2	-1.60291	0.125807
Rv0729	CDS	xylB	-2.63339	1.06695e-08
Rv0730	CDS	Rv0730	-0.308777	0.505883
Rv0731c	CDS	Rv0731c	-0.817727	0.387324
Rv0732	CDS	secY	3.18769	5.58561e-21
Rv0733	CDS	adk	2.65441	1.03529e-11
Rv0734	CDS	mapA	1.62668	4.28686e-06
Rv0735	CDS	sigL	-0.707063	0.190404
Rv0736	CDS	rslA	-3.071	2.24444e-08
Rv0737	CDS	Rv0737	-2.35246	0.021896
Rv0738	CDS	Rv0738	-2.15686	0.000414719
Rv0739	CDS	Rv0739	-1.041	0.119292
Rv0740	CDS	Rv0740	-0.897855	0.0699597
Rv0741	CDS	Rv0741	-0.27745	0.654582
Rv0742	CDS	PE_PGRS8	-1.62316	0.0754372
Rv0743c	CDS	Rv0743c	-0.706923	0.474538
Rv0744c	CDS	Rv0744c	0.662391	0.428276
Rv0745	CDS	Rv0745	-4.05144	0.010899
Rv0746	CDS	PE_PGRS9	-2.34299	0.000317266
Rv0747	CDS	PE_PGRS10	-4.10787	4.32527e-34
Rv0748	CDS	vapB31	-2.50909	0.000392465
Rv0749	CDS	vapC31	-2.12594	0.00159458
Rv0749A	CDS	Rv0749A	0.32103	0.723995
Rv0750	CDS	Rv0750	-0.725307	0.173993
Rv0751c	CDS	mmsB	-0.871849	0.111594
Rv0752c	CDS	fadE9	-0.990728	0.0690816
Rv0753c	CDS	mmsA	-1.20274	0.0282172
Rv0754	CDS	PE_PGRS11	-2.02394	0.0157819
Rv0755A	CDS	Rv0755A	-0.738635	0.300627
Rv0755c	CDS	PPE12	-1.19505	0.00744011
Rv0756c	CDS	Rv0756c	-0.244758	0.660647
Rv0757	CDS	phoP	0.886124	0.0427339
Rv0758	CDS	phoR	-0.762836	0.0471569
Rv0759c	CDS	Rv0759c	2.00153	0.00755377
Rv0760c	CDS	Rv0760c	3.51175	4.32355e-08
Rv0761c	CDS	adhB	2.75116	5.55942e-12
Rv0762c	CDS	Rv0762c	0.596092	0.540059
Rv0763c	CDS	Rv0763c	1.86304	0.174454
Rv0764c	CDS	cyp51	-0.693276	0.353885
Rv0765c	CDS	Rv0765c	-0.598204	0.44253
Rv0766c	CDS	cyp123	-0.756048	0.226245
Rv0767c	CDS	Rv0767c	-2.51792	4.39034e-05
Rv0768	CDS	aldA	-2.55978	7.32324e-11
Rv0769	CDS	Rv0769	-1.48473	0.0550271
Rv0770	CDS	Rv0770	-1.61492	0.0362801
Rv0771	CDS	Rv0771	-1.46515	0.14556
Rv0772	CDS	purD	-0.532793	0.443629
Rv0773c	CDS	ggtA	1.99985	0.000411719
Rv0774c	CDS	Rv0774c	2.55269	0.000347704
Rv0775	CDS	Rv0775	-0.375392	0.551246
Rv0776c	CDS	Rv0776c	-0.839519	0.376685
Rv0777	CDS	purB	0.955678	0.0215911
Rv0778	CDS	cyp126	1.41459	0.0100361
Rv0779c	CDS	Rv0779c	-3.06311	0.0294059
Rv0780	CDS	purC	1.88863	0.01708
Rv0781	CDS	ptrBa	2.49081	2.5749e-05
Rv0782	CDS	ptrBb	0.520545	0.38016
Rv0783c	CDS	emrB	0.515019	0.386806
Rv0784	CDS	Rv0784	-1.0097	0.221471
Rv0785	CDS	Rv0785	0.739405	0.25329
Rv0786c	CDS	Rv0786c	-1.20997	0.135028
Rv0787	CDS	Rv0787	-1.09072	0.180807
Rv0787A	CDS	Rv0787A	0.86142	0.123323
Rv0788	CDS	purQ	1.03038	0.0171275
Rv0789c	CDS	Rv0789c	-2.6263	5.29411e-20
Rv0790c	CDS	Rv0790c	-0.499282	0.568131
Rv0791c	CDS	Rv0791c	-0.604281	0.420661
Rv0792c	CDS	Rv0792c	-0.745963	0.251219
Rv0793	CDS	Rv0793	-2.48816	0.00389911
Rv0794c	CDS	Rv0794c	0.163458	0.837013
Rv0795	CDS	Rv0795	-4.3066	0.0438273
Rv0796	CDS	Rv0796	-1.76663	0.0680276
Rv0797	CDS	Rv0797	-0.916905	0.383501
Rv0798c	CDS	cfp29	1.94333	0.0109702
Rv0799c	CDS	Rv0799c	1.22057	0.0425925
Rv0800	CDS	pepC	-0.67904	0.435085
Rv0801	CDS	Rv0801	1.91919	0.0407205
Rv0802c	CDS	Rv0802c	-0.4501	0.549495
Rv0803	CDS	purL	0.997926	0.0217241
Rv0804	CDS	Rv0804	0.406345	0.704565
Rv0805	CDS	Rv0805	0.474363	0.066407
Rv0806c	CDS	cpsY	-0.697561	0.198325
Rv0807	CDS	Rv0807	-1.97897	0.00223546
Rv0808	CDS	purF	-1.06317	1.53283e-05
Rv0809	CDS	purM	1.15432	0.00198922
Rv0810c	CDS	Rv0810c	-0.106616	0.808485
Rv0811c	CDS	Rv0811c	-1.58272	1.38717e-07
Rv0812	CDS	Rv0812	0.243158	0.754995
Rv0813c	CDS	Rv0813c	-1.62624	1.95625e-10
Rv0814c	CDS	sseC2	-0.398335	0.252171
Rv0815c	CDS	cysA2	-0.338879	0.302934
Rv0816c	CDS	thiX	-0.339371	0.745584
Rv0817c	CDS	Rv0817c	-0.060354	0.948284
Rv0818	CDS	Rv0818	0.0671793	0.872538
Rv0819	CDS	mshD	-0.053269	0.927112
Rv0820	CDS	phoT	0.675251	0.327631
Rv0821c	CDS	phoY2	0.36945	0.263453
Rv0822c	CDS	Rv0822c	-0.6671	0.0715447
Rv0823c	CDS	Rv0823c	0.115054	0.748759
Rv0824c	CDS	desA1	1.99487	6.67225e-20
Rv0825c	CDS	Rv0825c	-0.672085	0.40471
Rv0826	CDS	Rv0826	-1.38382	0.181525
Rv0827c	CDS	kmtR	-2.39423	0.0419901
Rv0828c	CDS	Rv0828c	-2.15393	0.0831874
Rv0829	CDS	Rv0829	0.0793171	0.953902
Rv0830	CDS	Rv0830	1.37678	0.0326015
Rv0831c	CDS	Rv0831c	3.06524	6.67788e-15
Rv0832	CDS	PE_PGRS12	-1.52226	0.00882446
Rv0833	CDS	PE_PGRS13	-3.2331	8.0298e-08
Rv0834c	CDS	PE_PGRS14	-2.9896	3.29005e-35
Rv0835	CDS	lpqQ	-0.516999	0.470221
Rv0836c	CDS	Rv0836c	-2.23222	0.0362375
Rv0837c	CDS	Rv0837c	-1.84787	0.0276745
Rv0838	CDS	lpqR	-1.55096	0.0230594
Rv0839	CDS	Rv0839	-1.98521	4.04982e-10
Rv0840c	CDS	pip	-3.56747	3.18671e-40
Rv0841	CDS	Rv0841	-2.4912	0.0118232
Rv0842	CDS	Rv0842	-2.04177	5.18095e-05
Rv0843	CDS	Rv0843	-1.68323	0.00466679
Rv0844c	CDS	narL	1.24088	0.0142144
Rv0845	CDS	Rv0845	-0.319662	0.638444
Rv0846c	CDS	Rv0846c	-1.62382	0.0436776
Rv0847	CDS	lpqS	-0.557509	0.475218
Rv0848	CDS	cysK2	0.260153	0.685136
Rv0849	CDS	Rv0849	-1.12925	0.203455
Rv0850	CDS	Rv0850	-0.301238	0.887968
Rv0851c	CDS	Rv0851c	-0.31729	0.778755
Rv0852	CDS	fadD16	0.2736	0.799548
Rv0853c	CDS	pdc	-0.48679	0.39642
Rv0854	CDS	Rv0854	-0.270349	0.75999
Rv0855	CDS	far	-0.280668	0.683153
Rv0856	CDS	Rv0856	0.35098	0.624173
Rv0857	CDS	Rv0857	-0.827187	0.108176
Rv0858c	CDS	dapC	0.828759	0.365675
Rv0859	CDS	fadA	-1.36	1.50473e-06
Rv0860	CDS	fadB	-0.656159	0.0110892
Rv0861c	CDS	ercc3	-0.355735	0.438777
Rv0862c	CDS	Rv0862c	0.104868	0.872538
Rv0863	CDS	Rv0863	1.26356	0.000836785
Rv0864	CDS	moaC2	0.822175	0.0075154
Rv0865	CDS	mog	-0.159904	0.761299
Rv0866	CDS	moaE2	-1.0346	0.109566
Rv0867c	CDS	rpfA	0.670995	0.0540557
Rv0868c	CDS	moaD2	0.615702	0.497314
Rv0869c	CDS	moaA2	-1.70397	1.01501e-06
Rv0870c	CDS	Rv0870c	-1.2925	0.00431895
Rv0871	CDS	cspB	0.893603	0.0439807
Rv0872c	CDS	PE_PGRS15	-2.97337	2.18193e-19
Rv0873	CDS	fadE10	0.0983551	0.796562
Rv0874c	CDS	Rv0874c	-2.21043	5.52361e-05
Rv0875c	CDS	Rv0875c	-0.26409	0.821422
Rv0876c	CDS	Rv0876c	0.380181	0.452807
Rv0877	CDS	Rv0877	-0.574781	0.15029
Rv0878c	CDS	PPE13	-1.50881	0.0847887
Rv0879c	CDS	Rv0879c	0.709175	0.417464
Rv0880	CDS	Rv0880	0.217066	0.827907
Rv0881	CDS	Rv0881	-0.247279	0.736629
Rv0882	CDS	Rv0882	1.01747	0.442791
Rv0883c	CDS	Rv0883c	0.465011	0.396503
Rv0884c	CDS	serC	0.0403325	0.943561
Rv0885	CDS	Rv0885	-0.71548	0.0110883
Rv0886	CDS	fprB	-1.04478	0.00189459
Rv0887c	CDS	Rv0887c	-1.45159	0.221471
Rv0888	CDS	Rv0888	-0.721875	0.380203
Rv0889c	CDS	citA	0.479942	0.388841
Rv0890c	CDS	Rv0890c	1.37818	0.0061908
Rv0891c	CDS	Rv0891c	2.33381	0.00574177
Rv0892	CDS	Rv0892	3.2415	6.04071e-09
Rv0893c	CDS	Rv0893c	2.41597	0.0138014
Rv0894	CDS	Rv0894	-1.7404	0.25295
Rv0895	CDS	Rv0895	-1.20467	0.296386
Rv0896	CDS	gltA2	3.59842	1.72179e-30
Rv0897c	CDS	Rv0897c	-1.32761	0.00275445
Rv0898c	CDS	Rv0898c	-0.188959	0.7094
Rv0899	CDS	ompA	0.0626463	0.937819
Rv0900	CDS	Rv0900	-0.171529	0.87208
Rv0901	CDS	Rv0901	-0.348671	0.613587
Rv0902c	CDS	prrB	-0.574226	0.173993
Rv0903c	CDS	prrA	0.0206431	0.971681
Rv0904c	CDS	accD3	-1.53448	0.0284622
Rv0905	CDS	echA6	1.11844	0.00574191
Rv0906	CDS	Rv0906	0.720362	0.132245
Rv0907	CDS	Rv0907	1.70932	0.000173318
Rv0908	CDS	ctpE	1.39822	0.000979926
Rv0909	CDS	Rv0909	2.69706	1.06438e-06
Rv0910	CDS	Rv0910	1.75061	0.000188625
Rv0911	CDS	Rv0911	0.13406	0.869634
Rv0912	CDS	Rv0912	0.380929	0.771427
Rv0913c	CDS	Rv0913c	0.516525	0.500842
Rv0914c	CDS	Rv0914c	-0.397748	0.599447
Rv0915c	CDS	PPE14	-1.94582	0.0018027
Rv0916c	CDS	PE7	-1.70646	0.172312
Rv0917	CDS	betP	0.486998	0.561228
Rv0918	CDS	Rv0918	-0.586181	0.547207
Rv0919	CDS	Rv0919	-1.10465	0.22438
Rv0920c	CDS	Rv0920c	0.757864	0.23092
Rv0921	CDS	Rv0921	-0.37289	0.706303
Rv0922	CDS	Rv0922	0.172609	0.566274
Rv0923c	CDS	Rv0923c	1.35229	0.0528667
Rv0924c	CDS	mntH	2.15223	0.00107482
Rv0925c	CDS	Rv0925c	2.58614	4.6019e-05
Rv0926c	CDS	Rv0926c	1.30538	0.0250205
Rv0927c	CDS	Rv0927c	0.271644	0.763356
Rv0928	CDS	pstS3	1.34042	0.0211814
Rv0929	CDS	pstC2	1.28275	0.124991
Rv0930	CDS	pstA1	2.55988	0.000598203
Rv0931c	CDS	pknD	1.20715	3.2538e-07
Rv0932c	CDS	pstS2	1.83393	8.71744e-14
Rv0933	CDS	pstB	1.88929	0.000194743
Rv0934	CDS	pstS1	2.02353	7.39529e-08
Rv0935	CDS	pstC1	1.14292	0.033215
Rv0936	CDS	pstA2	0.430268	0.586169
Rv0937c	CDS	mku	1.71047	0.0166232
Rv0938	CDS	ligD	0.575403	0.264804
Rv0939	CDS	Rv0939	-0.591699	0.175963
Rv0940c	CDS	Rv0940c	-0.481549	0.539788
Rv0941c	CDS	Rv0941c	-0.172942	0.794724
Rv0943c	CDS	Rv0943c	-1.97012	0.166224
Rv0944	CDS	Rv0944	-0.602144	0.658872
Rv0945	CDS	Rv0945	0.516352	0.475838
Rv0946c	CDS	pgi	0.0906677	0.916966
Rv0947c	CDS	Rv0947c	1.37619	0.0592429
Rv0948c	CDS	Rv0948c	2.49891	4.81272e-08
Rv0949	CDS	uvrD1	1.31209	0.00546925
Rv0950c	CDS	Rv0950c	0.609661	0.162443
Rv0951	CDS	sucC	2.59278	1.11457e-14
Rv0952	CDS	sucD	2.70509	4.87878e-13
Rv0953c	CDS	Rv0953c	-0.240562	0.842031
Rv0954	CDS	Rv0954	0.954455	0.00115609
Rv0955	CDS	Rv0955	0.565779	0.123615
Rv0956	CDS	purN	0.715398	0.303148
Rv0957	CDS	purH	0.98281	0.0194346
Rv0958	CDS	Rv0958	-1.742	9.4428e-07
Rv0959	CDS	Rv0959	-1.59828	9.33148e-06
Rv0959A	CDS	vapB9	0.296149	0.793268
Rv0960	CDS	vapC9	0.440806	0.600704
Rv0961	CDS	Rv0961	0.420442	0.678992
Rv0962c	CDS	lprP	-1.35845	0.468151
Rv0963c	CDS	Rv0963c	-1.06231	0.382551
Rv0964c	CDS	Rv0964c	-0.343654	0.780037
Rv0965c	CDS	Rv0965c	0.601282	0.394008
Rv0966c	CDS	Rv0966c	0.426735	0.563365
Rv0967	CDS	csoR	-0.565944	0.25104
Rv0968	CDS	Rv0968	-0.904188	0.0779045
Rv0969	CDS	ctpV	-1.61074	8.44793e-10
Rv0970	CDS	Rv0970	-0.0380816	0.945024
Rv0971c	CDS	echA7	-2.0892	0.0486891
Rv0972c	CDS	fadE12	-1.21596	0.114925
Rv0973c	CDS	accA2	-0.77212	0.195901
Rv0974c	CDS	accD2	-0.696155	0.381687
Rv0975c	CDS	fadE13	-0.498218	0.578211
Rv0976c	CDS	Rv0976c	-0.561319	0.448611
Rv0977	CDS	PE_PGRS16	-1.49319	0.0109702
Rv0978c	CDS	PE_PGRS17	-2.60607	0.00264801
Rv0979A	CDS	rpmF	0.965987	0.0676677
Rv0979c	CDS	Rv0979c	-0.0644878	0.97549
Rv0980c	CDS	PE_PGRS18	-1.71691	0.00201628
Rv0981	CDS	mprA	-1.41134	2.90702e-08
Rv0982	CDS	mprB	-2.48386	3.07043e-24
Rv0983	CDS	pepD	-1.57943	6.38968e-19
Rv0984	CDS	moaB2	-0.96132	0.000108252
Rv0985c	CDS	mscL	-0.70946	0.422571
Rv0986	CDS	Rv0986	-1.14788	0.0284825
Rv0987	CDS	Rv0987	0.00310295	0.99418
Rv0988	CDS	Rv0988	0.214459	0.706005
Rv0989c	CDS	grcC2	-0.41864	0.248042
Rv0990c	CDS	Rv0990c	-0.584585	0.0345757
Rv0991c	CDS	Rv0991c	0.0401992	0.921954
Rv0992c	CDS	Rv0992c	1.0363	0.166129
Rv0993	CDS	galU	-0.915859	0.13544
Rv0994	CDS	moeA1	-0.680129	0.117494
Rv0995	CDS	rimJ	-0.65878	0.31791
Rv0996	CDS	Rv0996	-0.205941	0.598398
Rv0997	CDS	Rv0997	-0.180372	0.723328
Rv0998	CDS	Rv0998	-1.15128	0.0030143
Rv0999	CDS	Rv0999	-1.41169	0.00389285
Rv1000c	CDS	Rv1000c	1.73725	0.009888
Rv1001	CDS	arcA	-0.433639	0.328044
Rv1002c	CDS	Rv1002c	0.207105	0.734611
Rv1003	CDS	Rv1003	-2.68813	1.72597e-05
Rv1004c	CDS	Rv1004c	-3.43968	8.34778e-18
Rv1005c	CDS	pabB	-2.63753	2.11308e-10
Rv1006	CDS	Rv1006	1.75292	1.37138e-09
Rv1007c	CDS	metS	1.33429	0.00401532
Rv1008	CDS	tatD	-0.790073	0.379352
Rv1009	CDS	rpfB	-0.650047	0.0286641
Rv1010	CDS	ksgA	-0.058775	0.893834
Rv1011	CDS	ispE	-0.412117	0.501461
Rv1012	CDS	Rv1012	-0.257315	0.866969
Rv1013	CDS	pks16	-0.293791	0.438002
Rv1014c	CDS	pth	2.14922	0.00474164
Rv1015c	CDS	rplY	2.2739	1.45238e-07
Rv1016c	CDS	lpqT	2.16237	0.0001178
Rv1017c	CDS	prsA	2.07058	3.3691e-09
Rv1018c	CDS	glmU	1.1126	0.0149909
Rv1019	CDS	Rv1019	-1.45497	0.000216935
Rv1020	CDS	mfd	-1.73365	2.21677e-12
Rv1021	CDS	Rv1021	0.173804	0.758741
Rv1022	CDS	lpqU	0.716404	0.209892
Rv1023	CDS	eno	0.940264	0.0325065
Rv1024	CDS	Rv1024	-0.588027	0.354677
Rv1025	CDS	Rv1025	0.106795	0.909011
Rv1026	CDS	Rv1026	-0.125721	0.885337
Rv1027c	CDS	kdpE	-0.595475	0.567238
Rv1028A	CDS	kdpF	-4.04856	0.0111961
Rv1028c	CDS	kdpD	-2.09455	9.35101e-08
Rv1029	CDS	kdpA	-1.67651	0.00218133
Rv1030	CDS	kdpB	-1.58501	0.00103623
Rv1031	CDS	kdpC	-1.53883	0.0513441
Rv1032c	CDS	trcS	0.935852	0.252509
Rv1033c	CDS	trcR	1.03907	0.25937
Rv1034c	CDS	Rv1034c	-2.16284	0.203193
Rv1035c	CDS	Rv1035c	-0.989293	0.352215
Rv1036c	CDS	Rv1036c	-0.426161	0.79607
Rv1037c	CDS	esxI	-1.01453	0.137498
Rv1038c	CDS	esxJ	-1.34723	0.0426703
Rv1039c	CDS	PPE15	-3.03823	1.30985e-09
Rv1040c	CDS	PE8	-3.46318	1.02053e-12
Rv1041c	CDS	Rv1041c	-1.60944	3.29304e-06
Rv1042c	CDS	Rv1042c	-1.07417	0.00825116
Rv1043c	CDS	Rv1043c	0.770568	0.0774264
Rv1044	CDS	Rv1044	1.10861	0.360024
Rv1045	CDS	Rv1045	0.67936	0.494204
Rv1046c	CDS	Rv1046c	0.205734	0.622336
Rv1047	CDS	Rv1047	-2.99663	3.03352e-05
Rv1048c	CDS	Rv1048c	-0.56683	0.413445
Rv1049	CDS	Rv1049	-0.609861	0.741542
Rv1050	CDS	Rv1050	0.0397683	0.982254
Rv1051c	CDS	Rv1051c	-2.10089	0.161399
Rv1052	CDS	Rv1052	-0.26178	0.712683
Rv1054	CDS	Rv1054	0.297353	0.679835
Rv1055	CDS	Rv1055	1.32646	0.224402
Rv1056	CDS	Rv1056	-0.713671	0.293761
Rv1057	CDS	Rv1057	-0.843045	0.000397701
Rv1058	CDS	fadD14	-1.20236	0.000720638
Rv1059	CDS	Rv1059	-0.75108	0.0923762
Rv1060	CDS	Rv1060	0.709003	0.195901
Rv1061	CDS	Rv1061	-0.751987	0.102267
Rv1062	CDS	Rv1062	-1.20967	0.0401906
Rv1063c	CDS	Rv1063c	-1.15657	0.0557853
Rv1064c	CDS	lpqV	-1.6449	0.29883
Rv1065	CDS	Rv1065	-1.21931	0.00185385
Rv1066	CDS	Rv1066	-2.56935	1.14227e-05
Rv1067c	CDS	PE_PGRS19	-3.38178	5.63579e-05
Rv1068c	CDS	PE_PGRS20	-2.1346	0.0242141
Rv1069c	CDS	Rv1069c	1.20767	0.0195443
Rv1070c	CDS	echA8	1.79552	0.000147233
Rv1071c	CDS	echA9	1.32002	0.0121809
Rv1072	CDS	Rv1072	0.729576	2.42728e-05
Rv1073	CDS	Rv1073	0.82539	0.000598203
Rv1074c	CDS	fadA3	0.971069	0.00147647
Rv1075c	CDS	Rv1075c	-1.43921	0.0597305
Rv1076	CDS	lipU	-1.01712	0.020046
Rv1077	CDS	cbs	0.198765	0.672044
Rv1078	CDS	pra	2.27602	2.62744e-13
Rv1079	CDS	metB	2.76455	4.61952e-17
Rv1080c	CDS	greA	-0.802101	5.0496e-05
Rv1081c	CDS	Rv1081c	-0.213299	0.841904
Rv1082	CDS	mca	-0.399594	0.330426
Rv1083	CDS	Rv1083	0.0601238	0.938849
Rv1084	CDS	Rv1084	-1.60428	8.78327e-06
Rv1085c	CDS	Rv1085c	0.625899	0.365977
Rv1086	CDS	Rv1086	-1.28442	5.52243e-05
Rv1087	CDS	PE_PGRS21	-2.91853	5.90553e-17
Rv1087A	CDS	Rv1087A	-2.51056	0.0789137
Rv1088	CDS	PE9	-2.42163	0.0140648
Rv1089	CDS	PE10	-1.19908	0.173259
Rv1089A	CDS	celA2a	-0.392632	0.804366
Rv1090	CDS	celA2b	-0.0787367	0.931152
Rv1091	CDS	PE_PGRS22	-2.75288	1.91277e-07
Rv1092c	CDS	coaA	1.49768	0.0411727
Rv1093	CDS	glyA1	0.650494	0.0362375
Rv1094	CDS	desA2	3.63134	2.72338e-49
Rv1095	CDS	phoH2	0.44311	0.212285
Rv1096	CDS	Rv1096	1.73366	4.04741e-07
Rv1097c	CDS	Rv1097c	1.99273	6.55383e-07
Rv1098c	CDS	fum	1.64701	1.74063e-06
Rv1099c	CDS	glpX	0.528586	0.306131
Rv1100	CDS	Rv1100	-0.0295093	0.969502
Rv1101c	CDS	Rv1101c	-0.106238	0.823297
Rv1102c	CDS	mazF3	0.350739	0.405753
Rv1103c	CDS	mazE3	-0.394123	0.446172
Rv1104	CDS	Rv1104	0.236309	0.736442
Rv1105	CDS	Rv1105	-0.53195	0.65545
Rv1106c	CDS	Rv1106c	0.581783	0.32282
Rv1107c	CDS	xseB	1.73543	0.00455187
Rv1108c	CDS	xseA	0.495079	0.246756
Rv1109c	CDS	Rv1109c	1.29969	0.000331899
Rv1110	CDS	lytB2	-1.74783	5.83347e-11
Rv1111c	CDS	Rv1111c	2.76529	1.2323e-07
Rv1112	CDS	Rv1112	-2.08546	0.000469167
Rv1113	CDS	vapB32	1.19715	0.182614
Rv1114	CDS	vapC32	0.809646	0.365675
Rv1115	CDS	Rv1115	-0.312471	0.743161
Rv1116	CDS	Rv1116	-1.44298	0.304072
Rv1116A	CDS	Rv1116A	1.09637	0.351511
Rv1117	CDS	Rv1117	0.0159885	0.974692
Rv1118c	CDS	Rv1118c	0.251327	0.808485
Rv1121	CDS	zwf1	0.832949	0.107165
Rv1122	CDS	gnd2	0.409106	0.512624
Rv1123c	CDS	bpoB	0.391325	0.586873
Rv1124	CDS	ephC	-0.784573	0.26343
Rv1125	CDS	Rv1125	-0.683379	0.327631
Rv1126c	CDS	Rv1126c	1.04031	0.104987
Rv1127c	CDS	ppdK	0.079199	0.886722
Rv1128c	CDS	Rv1128c	0.304969	0.681781
Rv1129c	CDS	Rv1129c	0.140025	0.893637
Rv1130	CDS	prpD	0.31626	0.601577
Rv1131	CDS	prpC	1.91928	0.00347285
Rv1132	CDS	Rv1132	1.33541	0.0167563
Rv1133c	CDS	metE	-0.0923476	0.760946
Rv1135c	CDS	PPE16	-1.21784	0.0145211
Rv1136	CDS	Rv1136	-1.30567	0.385676
Rv1137c	CDS	Rv1137c	-2.89404	0.0227788
Rv1138c	CDS	Rv1138c	-2.13565	0.00102299
Rv1139c	CDS	Rv1139c	-0.884454	0.221471
Rv1140	CDS	Rv1140	0.863669	0.181525
Rv1141c	CDS	echA11	-0.0122656	0.986637
Rv1142c	CDS	echA10	-0.243785	0.686688
Rv1143	CDS	mcr	0.247172	0.72112
Rv1144	CDS	Rv1144	0.548505	0.546215
Rv1145	CDS	mmpL13a	-1.1857	0.153609
Rv1146	CDS	mmpL13b	-0.392324	0.600704
Rv1147	CDS	Rv1147	-0.541611	0.646323
Rv1148c	CDS	Rv1148c	0.244654	0.632415
Rv1149	CDS	Rv1149	-0.97259	0.0242141
Rv1150	CDS	Rv1150	-1.77336	1.48492e-05
Rv1151c	CDS	Rv1151c	0.51323	0.555127
Rv1152	CDS	Rv1152	-0.477596	0.43218
Rv1153c	CDS	omt	0.301869	0.698373
Rv1154c	CDS	Rv1154c	-1.04272	0.278411
Rv1155	CDS	Rv1155	0.904972	0.0636861
Rv1156	CDS	Rv1156	0.851722	0.00282231
Rv1157c	CDS	Rv1157c	0.869425	0.0513441
Rv1158c	CDS	Rv1158c	-0.412657	0.494229
Rv1159	CDS	pimE	-0.256731	0.748016
Rv1159A	CDS	Rv1159A	1.17927	0.0289781
Rv1160	CDS	mutT2	0.719451	0.394273
Rv1161	CDS	narG	-1.59431	1.31102e-18
Rv1162	CDS	narH	-0.595667	0.0651936
Rv1163	CDS	narJ	-0.698525	0.314412
Rv1164	CDS	narI	0.40659	0.492249
Rv1165	CDS	typA	-0.173668	0.707873
Rv1166	CDS	lpqW	-1.2285	0.000107578
Rv1167c	CDS	Rv1167c	-0.968478	0.0314404
Rv1168c	CDS	PPE17	-0.195555	0.625572
Rv1169c	CDS	lipX	-0.589435	0.418941
Rv1170	CDS	mshB	-0.387092	0.563073
Rv1171	CDS	Rv1171	0.92708	0.184823
Rv1172c	CDS	PE12	-0.0113461	0.983437
Rv1173	CDS	fbiC	1.35774	7.49544e-06
Rv1174c	CDS	TB8.4	-0.505576	0.0769303
Rv1175c	CDS	fadH	2.01938	8.81115e-06
Rv1176c	CDS	Rv1176c	1.22955	0.263772
Rv1177	CDS	fdxC	1.86505	8.60831e-10
Rv1178	CDS	Rv1178	0.511402	0.118382
Rv1179c	CDS	Rv1179c	-0.153824	0.845977
Rv1180	CDS	pks3	-0.888415	0.0534706
Rv1181	CDS	pks4	0.661247	0.0762254
Rv1182	CDS	papA3	2.49853	1.00751e-05
Rv1183	CDS	mmpL10	1.38484	0.00230562
Rv1184c	CDS	Rv1184c	1.36478	0.0162608
Rv1185c	CDS	fadD21	2.97517	1.38013e-13
Rv1186c	CDS	Rv1186c	-1.59655	0.00140754
Rv1187	CDS	rocA	-2.4625	6.49867e-09
Rv1188	CDS	Rv1188	-2.98217	2.07433e-05
Rv1189	CDS	sigI	-2.15523	0.00162056
Rv1190	CDS	Rv1190	-1.81879	0.0382004
Rv1191	CDS	Rv1191	0.0890559	0.923864
Rv1192	CDS	Rv1192	1.00131	0.00418332
Rv1193	CDS	fadD36	0.00885979	0.986637
Rv1194c	CDS	Rv1194c	-0.200391	0.524994
Rv1195	CDS	PE13	3.24655	5.36295e-12
Rv1196	CDS	PPE18	2.52364	1.68539e-17
Rv1197	CDS	esxK	2.66632	2.09289e-11
Rv1198	CDS	esxL	1.70142	7.3801e-06
Rv1199c	CDS	Rv1199c	-1.40237	0.0470178
Rv1200	CDS	Rv1200	0.903294	0.0292171
Rv1201c	CDS	dapD	2.41737	1.78407e-08
Rv1202	CDS	dapE	-0.631092	0.212249
Rv1203c	CDS	Rv1203c	-1.72612	0.0160568
Rv1204c	CDS	Rv1204c	-0.378676	0.449677
Rv1205	CDS	Rv1205	0.153479	0.843778
Rv1206	CDS	fadD6	-0.373537	0.551099
Rv1207	CDS	folP2	-0.43271	0.439554
Rv1208	CDS	gpgS	0.996605	0.0210399
Rv1209	CDS	Rv1209	1.27748	0.0312772
Rv1210	CDS	tagA	0.649264	0.276481
Rv1211	CDS	Rv1211	2.64927	3.92992e-12
Rv1212c	CDS	glgA	1.13447	0.266813
Rv1213	CDS	glgC	-0.293119	0.65545
Rv1214c	CDS	PE14	-0.0225704	0.986637
Rv1215c	CDS	Rv1215c	-0.32374	0.602125
Rv1216c	CDS	Rv1216c	-0.806994	0.338424
Rv1217c	CDS	Rv1217c	-1.98373	3.33332e-05
Rv1218c	CDS	Rv1218c	-2.2094	3.34414e-05
Rv1219c	CDS	Rv1219c	-1.72226	0.00811834
Rv1220c	CDS	Rv1220c	1.22753	0.0829178
Rv1221	CDS	sigE	-1.87775	2.65057e-36
Rv1222	CDS	rseA	-1.6035	5.43018e-18
Rv1223	CDS	htrA	-1.60142	1.69427e-27
Rv1224	CDS	tatB	-1.70109	5.14369e-13
Rv1225c	CDS	Rv1225c	-2.93731	0.00113319
Rv1226c	CDS	Rv1226c	-2.87941	5.27669e-08
Rv1227c	CDS	Rv1227c	-2.47776	5.74477e-06
Rv1228	CDS	lpqX	-1.52403	3.11403e-09
Rv1229c	CDS	mrp	0.696686	0.0710863
Rv1230c	CDS	Rv1230c	1.6263	0.00656103
Rv1231c	CDS	Rv1231c	1.2844	0.172686
Rv1232c	CDS	Rv1232c	2.21567	4.7298e-06
Rv1233c	CDS	Rv1233c	3.48844	2.66323e-09
Rv1234	CDS	Rv1234	-0.704795	0.0343215
Rv1235	CDS	lpqY	-1.34278	6.63546e-06
Rv1236	CDS	sugA	-0.305917	0.516376
Rv1237	CDS	sugB	0.273485	0.507323
Rv1238	CDS	sugC	0.347313	0.347006
Rv1239c	CDS	corA	-1.30649	0.0145109
Rv1240	CDS	mdh	1.86912	3.61749e-09
Rv1241	CDS	vapB33	1.62496	0.00119767
Rv1242	CDS	vapC33	1.17373	0.0340361
Rv1243c	CDS	PE_PGRS23	-4.407	8.64869e-07
Rv1244	CDS	lpqZ	0.590225	0.26343
Rv1245c	CDS	Rv1245c	-1.0056	0.00959513
Rv1246c	CDS	relE	-0.804767	0.227935
Rv1247c	CDS	relB	-0.168169	0.793153
Rv1248c	CDS	Rv1248c	-0.126869	0.659819
Rv1249c	CDS	Rv1249c	0.188279	0.72629
Rv1250	CDS	Rv1250	-0.308033	0.610963
Rv1251c	CDS	Rv1251c	0.344559	0.486251
Rv1252c	CDS	lprE	0.405494	0.658218
Rv1253	CDS	deaD	-0.271959	0.596874
Rv1254	CDS	Rv1254	-0.0935453	0.87027
Rv1255c	CDS	Rv1255c	-1.2425	0.22498
Rv1256c	CDS	cyp130	-0.797528	0.184478
Rv1257c	CDS	Rv1257c	0.272189	0.545793
Rv1258c	CDS	Rv1258c	-0.669231	0.314412
Rv1259	CDS	udgB	-1.71475	0.00196103
Rv1260	CDS	Rv1260	1.11193	0.0100675
Rv1261c	CDS	Rv1261c	1.89551	0.00775655
Rv1262c	CDS	Rv1262c	1.01167	0.211184
Rv1263	CDS	amiB2	-0.300057	0.63774
Rv1264	CDS	Rv1264	0.996531	0.0121164
Rv1265	CDS	Rv1265	0.50333	0.121865
Rv1266c	CDS	pknH	-0.318001	0.676661
Rv1267c	CDS	embR	-0.911586	0.472974
Rv1268c	CDS	Rv1268c	-0.109452	0.948284
Rv1269c	CDS	Rv1269c	0.336321	0.84082
Rv1270c	CDS	lprA	1.35223	0.0946333
Rv1271c	CDS	Rv1271c	-2.81128	0.0658723
Rv1272c	CDS	Rv1272c	-1.30861	0.00852975
Rv1273c	CDS	Rv1273c	-0.047548	0.956722
Rv1274	CDS	lprB	-0.166241	0.658436
Rv1275	CDS	lprC	-0.332479	0.482045
Rv1276c	CDS	Rv1276c	-0.135608	0.929837
Rv1277	CDS	Rv1277	-0.679888	0.0810704
Rv1278	CDS	Rv1278	-0.680697	0.0212233
Rv1279	CDS	Rv1279	1.37422	0.000110446
Rv1280c	CDS	oppA	0.814317	0.0472114
Rv1281c	CDS	oppD	0.386452	0.461089
Rv1282c	CDS	oppC	0.817451	0.418721
Rv1283c	CDS	oppB	1.28992	0.0596775
Rv1284	CDS	canA	-0.57888	0.605417
Rv1285	CDS	cysD	-1.42168	0.00019868
Rv1286	CDS	cysN	-0.517714	0.149996
Rv1287	CDS	Rv1287	1.04151	0.0417249
Rv1288	CDS	Rv1288	-1.3468	0.012555
Rv1289	CDS	Rv1289	0.524815	0.410934
Rv1290A	CDS	Rv1290A	-1.05512	0.428393
Rv1290c	CDS	Rv1290c	-0.758179	0.349408
Rv1291c	CDS	Rv1291c	-1.9051	0.260889
Rv1292	CDS	argS	1.31301	5.88391e-05
Rv1293	CDS	lysA	1.30678	3.46769e-05
Rv1294	CDS	thrA	0.0815933	0.823279
Rv1295	CDS	thrC	-0.348779	0.273787
Rv1296	CDS	thrB	-0.49354	0.251113
Rv1297	CDS	rho	-1.45565	8.07653e-12
Rv1298	CDS	rpmE	-1.02588	0.000395477
Rv1299	CDS	prfA	-1.79081	1.42417e-14
Rv1300	CDS	hemK	-1.60439	3.11403e-09
Rv1301	CDS	Rv1301	-1.07461	0.000688393
Rv1302	CDS	rfe	-1.0298	0.0106899
Rv1303	CDS	Rv1303	2.13492	1.46475e-07
Rv1304	CDS	atpB	2.51919	1.35527e-12
Rv1305	CDS	atpE	3.4246	9.62304e-20
Rv1306	CDS	atpF	3.1679	1.69427e-27
Rv1307	CDS	atpH	2.8201	1.88273e-32
Rv1308	CDS	atpA	3.07419	5.09558e-30
Rv1309	CDS	atpG	2.83584	2.2543e-22
Rv1310	CDS	atpD	2.60398	1.57277e-23
Rv1311	CDS	atpC	2.79463	1.29051e-09
Rv1312	CDS	Rv1312	1.54656	0.0109003
Rv1313c	CDS	Rv1313c	0.290329	0.644643
Rv1314c	CDS	Rv1314c	1.01722	0.191135
Rv1315	CDS	murA	1.73055	4.08089e-06
Rv1316c	CDS	ogt	0.720512	0.400936
Rv1317c	CDS	alkA	-0.163758	0.749783
Rv1318c	CDS	Rv1318c	0.0216236	0.982327
Rv1319c	CDS	Rv1319c	0.677843	0.276045
Rv1320c	CDS	Rv1320c	1.82675	0.00103072
Rv1321	CDS	Rv1321	0.346552	0.441633
Rv1322	CDS	Rv1322	-0.109006	0.884445
Rv1322A	CDS	Rv1322A	4.02173	5.00481e-54
Rv1323	CDS	fadA4	-1.27567	5.90112e-08
Rv1324	CDS	Rv1324	0.785071	0.00346553
Rv1325c	CDS	PE_PGRS24	-1.49983	0.00890305
Rv1326c	CDS	glgB	1.04369	0.0149909
Rv1327c	CDS	glgE	1.34971	0.000392407
Rv1328	CDS	glgP	0.736651	0.0149909
Rv1329c	CDS	dinG	-0.344375	0.549616
Rv1330c	CDS	pncB1	-1.17012	0.092473
Rv1331	CDS	Rv1331	-0.118128	0.760632
Rv1332	CDS	Rv1332	-0.207909	0.514107
Rv1333	CDS	Rv1333	-0.51407	0.153564
Rv1334	CDS	mec	-0.454845	0.366385
Rv1335	CDS	cysO	-0.65166	0.196691
Rv1336	CDS	cysM	-0.864502	0.0028339
Rv1337	CDS	Rv1337	-1.12835	9.40478e-05
Rv1338	CDS	murI	-0.450213	0.311594
Rv1339	CDS	Rv1339	0.327337	0.463807
Rv1340	CDS	rphA	1.52367	7.18959e-05
Rv1341	CDS	Rv1341	0.336383	0.593471
Rv1342c	CDS	Rv1342c	1.87144	0.0112889
Rv1343c	CDS	lprD	1.1446	0.160597
Rv1344	CDS	mbtL	-0.753792	0.151308
Rv1345	CDS	mbtM	-1.09239	0.000731884
Rv1346	CDS	mbtN	-0.302269	0.534903
Rv1347c	CDS	mbtK	0.730302	0.602976
Rv1348	CDS	irtA	-1.26516	0.00109009
Rv1349	CDS	irtB	-1.12606	0.0296798
Rv1350	CDS	fabG2	-0.0659264	0.949437
Rv1351	CDS	Rv1351	-0.161728	0.882113
Rv1352	CDS	Rv1352	0.276837	0.750584
Rv1353c	CDS	Rv1353c	-0.214326	0.915627
Rv1354c	CDS	Rv1354c	0.569176	0.581873
Rv1355c	CDS	moeY	-0.16591	0.872538
Rv1358	CDS	Rv1358	-1.62174	0.0114847
Rv1359	CDS	Rv1359	-1.10047	0.393313
Rv1360	CDS	Rv1360	2.8566	1.28773e-08
Rv1361c	CDS	PPE19	0.761282	0.0248204
Rv1362c	CDS	Rv1362c	-0.588791	0.342005
Rv1363c	CDS	Rv1363c	-0.0933323	0.893298
Rv1364c	CDS	Rv1364c	-1.36313	0.000286695
Rv1365c	CDS	rsfA	0.378073	0.745584
Rv1366	CDS	Rv1366	1.60009	0.135689
Rv1366A	CDS	Rv1366A	0.0942	0.931419
Rv1367c	CDS	Rv1367c	1.267	0.121684
Rv1368	CDS	lprF	0.366104	0.564878
Rv1369c	CDS	Rv1369c	-2.59767	0.181551
Rv1370c	CDS	Rv1370c	-1.99299	0.0813071
Rv1371	CDS	Rv1371	-1.3201	0.246688
Rv1372	CDS	Rv1372	-0.404091	0.661348
Rv1373	CDS	Rv1373	-1.21138	0.0629419
Rv1374c	CDS	Rv1374c	0.498799	0.746967
Rv1375	CDS	Rv1375	-1.98198	3.72049e-09
Rv1376	CDS	Rv1376	-2.20999	2.8956e-07
Rv1377c	CDS	Rv1377c	-0.325793	0.602876
Rv1378c	CDS	Rv1378c	-1.60046	3.81638e-07
Rv1379	CDS	pyrR	1.17245	0.0369032
Rv1380	CDS	pyrB	-0.365209	0.664808
Rv1381	CDS	pyrC	-0.921562	0.167056
Rv1382	CDS	Rv1382	0.383491	0.702935
Rv1383	CDS	carA	0.454546	0.498036
Rv1384	CDS	carB	0.56057	0.224598
Rv1385	CDS	pyrF	0.601744	0.547316
Rv1386	CDS	PE15	0.4699	0.358844
Rv1387	CDS	PPE20	0.411942	0.220441
Rv1388	CDS	mihF	1.28099	4.68019e-05
Rv1389	CDS	gmk	1.74193	3.48928e-13
Rv1390	CDS	rpoZ	-0.283529	0.346742
Rv1391	CDS	dfp	-0.805409	0.000434289
Rv1392	CDS	metK	-0.641966	0.0170297
Rv1393c	CDS	Rv1393c	-1.64759	3.22591e-07
Rv1394c	CDS	cyp132	-2.28355	1.07951e-14
Rv1395	CDS	Rv1395	0.0603954	0.933606
Rv1396c	CDS	PE_PGRS25	-2.77769	8.84926e-46
Rv1397c	CDS	vapC10	-1.12518	2.40862e-10
Rv1398c	CDS	vapB10	-0.35893	0.0468428
Rv1399c	CDS	nlhH	0.356798	0.679383
Rv1400c	CDS	lipI	0.795284	0.215611
Rv1401	CDS	Rv1401	-0.565831	0.429916
Rv1402	CDS	priA	-2.34743	8.23424e-07
Rv1403c	CDS	Rv1403c	-3.34301	9.79368e-07
Rv1404	CDS	Rv1404	-0.241	0.519154
Rv1405c	CDS	Rv1405c	-3.53948	6.43077e-18
Rv1406	CDS	fmt	-1.70863	2.72697e-07
Rv1407	CDS	fmu	-1.77895	1.37431e-07
Rv1408	CDS	rpe	-0.0905407	0.872538
Rv1409	CDS	ribG	-0.198347	0.646323
Rv1410c	CDS	Rv1410c	0.823546	0.00123459
Rv1411c	CDS	lprG	1.0241	0.00266532
Rv1412	CDS	ribC	-0.0694564	0.935391
Rv1413	CDS	Rv1413	-1.11716	0.273568
Rv1414	CDS	Rv1414	-1.73225	0.188833
Rv1415	CDS	ribA2	0.804247	0.0214459
Rv1416	CDS	ribH	0.908458	0.104282
Rv1417	CDS	Rv1417	0.528519	0.50252
Rv1418	CDS	lprH	0.99719	0.0592156
Rv1419	CDS	Rv1419	-0.360557	0.503335
Rv1420	CDS	uvrC	-0.452106	0.165642
Rv1421	CDS	Rv1421	-0.143457	0.77284
Rv1422	CDS	Rv1422	-0.221518	0.639394
Rv1423	CDS	whiA	0.0860439	0.88275
Rv1424c	CDS	Rv1424c	3.5368	0.0186886
Rv1425	CDS	Rv1425	-0.045964	0.941277
Rv1426c	CDS	lipO	0.392083	0.72926
Rv1427c	CDS	fadD12	1.52379	0.0483971
Rv1428c	CDS	Rv1428c	2.19136	0.00713112
Rv1429	CDS	Rv1429	-0.797652	0.237388
Rv1430	CDS	PE16	-0.239717	0.795914
Rv1431	CDS	Rv1431	-0.253803	0.740021
Rv1432	CDS	Rv1432	-0.915852	0.256978
Rv1433	CDS	Rv1433	1.74361	0.0229856
Rv1434	CDS	Rv1434	0.545057	0.617923
Rv1435c	CDS	Rv1435c	3.14919	4.39905e-14
Rv1436	CDS	gap	3.22921	4.15859e-15
Rv1437	CDS	pgk	3.23645	9.77382e-15
Rv1438	CDS	tpi	2.58131	2.66474e-07
Rv1439c	CDS	Rv1439c	0.363658	0.772755
Rv1440	CDS	secG	2.06913	0.00321677
Rv1441c	CDS	PE_PGRS26	-1.97369	0.00397391
Rv1442	CDS	bisC	-0.407275	0.267313
Rv1443c	CDS	Rv1443c	1.5459	0.0237696
Rv1444c	CDS	Rv1444c	2.28833	0.004497
Rv1445c	CDS	devB	1.22377	0.0512499
Rv1446c	CDS	opcA	0.789214	0.0851981
Rv1447c	CDS	zwf2	0.881194	0.0121256
Rv1448c	CDS	tal	0.721549	0.0437285
Rv1449c	CDS	tkt	-0.169996	0.596426
Rv1450c	CDS	PE_PGRS27	-3.08445	3.41144e-07
Rv1451	CDS	ctaB	2.04326	6.38033e-08
Rv1452c	CDS	PE_PGRS28	-3.25703	0.0002695
Rv1453	CDS	Rv1453	-0.996868	0.393313
Rv1454c	CDS	qor	1.15212	0.0704283
Rv1455	CDS	Rv1455	-2.09593	0.00111411
Rv1456c	CDS	Rv1456c	0.760201	0.34999
Rv1457c	CDS	Rv1457c	1.11661	0.104303
Rv1458c	CDS	Rv1458c	0.771497	0.156169
Rv1459c	CDS	Rv1459c	0.49578	0.386806
Rv1460	CDS	Rv1460	-1.88226	9.12606e-11
Rv1461	CDS	Rv1461	-0.961515	1.16193e-06
Rv1462	CDS	Rv1462	-1.74695	2.09905e-12
Rv1463	CDS	Rv1463	-1.23347	2.60487e-05
Rv1464	CDS	csd	-1.56966	4.11687e-09
Rv1465	CDS	Rv1465	-0.445716	0.261391
Rv1466	CDS	Rv1466	0.537547	0.227832
Rv1467c	CDS	fadE15	-0.759085	0.120131
Rv1468c	CDS	PE_PGRS29	-2.00722	3.26495e-05
Rv1469	CDS	ctpD	-0.133929	0.864394
Rv1470	CDS	trxA	0.370921	0.748626
Rv1471	CDS	trxB1	0.582761	0.154714
Rv1472	CDS	echA12	0.107706	0.750033
Rv1473	CDS	Rv1473	-0.569554	0.0335942
Rv1473A	CDS	Rv1473A	-0.589461	0.515964
Rv1474c	CDS	Rv1474c	1.17741	0.215717
Rv1475c	CDS	acn	3.92556	1.02973e-26
Rv1476	CDS	Rv1476	1.83984	0.000831322
Rv1477	CDS	ripA	2.26789	4.08092e-12
Rv1478	CDS	Rv1478	1.47189	0.00399338
Rv1479	CDS	moxR1	-0.084043	0.791886
Rv1480	CDS	Rv1480	-0.271355	0.43545
Rv1481	CDS	Rv1481	0.476355	0.188573
Rv1482c	CDS	Rv1482c	-1.29145	0.505551
Rv1483	CDS	fabG1	1.41119	4.94011e-05
Rv1484	CDS	inhA	2.02425	8.35918e-11
Rv1485	CDS	hemZ	0.820562	0.0611425
Rv1486c	CDS	Rv1486c	-0.140211	0.782573
Rv1487	CDS	Rv1487	-0.276056	0.691776
Rv1488	CDS	Rv1488	-1.63973	2.90423e-07
Rv1489	CDS	Rv1489	-0.722505	0.110156
Rv1489A	CDS	Rv1489A	-0.414347	0.567078
Rv1490	CDS	Rv1490	-1.2487	0.0363926
Rv1491c	CDS	Rv1491c	1.12731	0.0418651
Rv1492	CDS	mutA	-2.25881	1.57434e-10
Rv1493	CDS	mutB	-0.946406	0.00621452
Rv1494	CDS	mazE4	-0.502558	0.491152
Rv1495	CDS	mazF4	-0.92751	0.127846
Rv1496	CDS	Rv1496	-1.62972	0.000100281
Rv1497	CDS	lipL	0.471343	0.315494
Rv1498A	CDS	Rv1498A	0.330897	0.681781
Rv1498c	CDS	Rv1498c	0.906378	0.0258755
Rv1500	CDS	Rv1500	1.30717	0.0813371
Rv1501	CDS	Rv1501	2.07276	0.000147841
Rv1502	CDS	Rv1502	1.40508	0.0018027
Rv1503c	CDS	Rv1503c	-0.677318	0.394465
Rv1504c	CDS	Rv1504c	1.16854	0.265359
Rv1505c	CDS	Rv1505c	2.7284	0.00523358
Rv1506c	CDS	Rv1506c	1.21079	0.236353
Rv1507A	CDS	Rv1507A	0.376542	0.823698
Rv1507c	CDS	Rv1507c	2.45077	0.000216935
Rv1508A	CDS	Rv1508A	0.816337	0.549121
Rv1508c	CDS	Rv1508c	2.40753	1.9323e-05
Rv1509	CDS	Rv1509	-0.24848	0.75999
Rv1510	CDS	Rv1510	-0.834868	0.159936
Rv1511	CDS	gmdA	2.26162	3.14223e-06
Rv1512	CDS	epiA	2.24719	1.63307e-05
Rv1513	CDS	Rv1513	1.95218	0.00310865
Rv1514c	CDS	Rv1514c	1.33669	0.135379
Rv1515c	CDS	Rv1515c	2.50087	0.0010557
Rv1516c	CDS	Rv1516c	0.749861	0.382526
Rv1517	CDS	Rv1517	0.57945	0.640739
Rv1518	CDS	Rv1518	0.570561	0.658218
Rv1520	CDS	Rv1520	0.617023	0.452191
Rv1521	CDS	fadD25	1.53319	7.5502e-06
Rv1522c	CDS	mmpL12	1.13503	0.0311965
Rv1523	CDS	Rv1523	2.47035	0.0242141
Rv1524	CDS	Rv1524	1.84269	0.0512485
Rv1525	CDS	wbbL2	0.536424	0.637791
Rv1526c	CDS	Rv1526c	-0.188546	0.829071
Rv1527c	CDS	pks5	-1.11686	0.000286695
Rv1528c	CDS	papA4	0.456381	0.79607
Rv1529	CDS	fadD24	1.0632	0.0444277
Rv1530	CDS	adh	0.731055	0.506496
Rv1531	CDS	Rv1531	0.61299	0.50039
Rv1532c	CDS	Rv1532c	0.154063	0.921954
Rv1533	CDS	Rv1533	-0.309331	0.513846
Rv1534	CDS	Rv1534	1.73222	0.0210562
Rv1535	CDS	Rv1535	-0.665795	0.0516089
Rv1536	CDS	ileS	-1.68919	1.3199e-15
Rv1537	CDS	dinX	-2.81346	2.11209e-09
Rv1538c	CDS	ansA	-0.0778375	0.923495
Rv1539	CDS	lspA	0.898904	0.128676
Rv1540	CDS	Rv1540	0.123537	0.843778
Rv1541c	CDS	lprI	0.532514	0.670767
Rv1542c	CDS	glbN	-1.38932	0.349075
Rv1543	CDS	Rv1543	1.30904	0.00386955
Rv1544	CDS	Rv1544	1.43974	0.00851567
Rv1545	CDS	Rv1545	1.50725	0.0303034
Rv1546	CDS	Rv1546	1.62821	0.0124097
Rv1547	CDS	dnaE1	1.86222	3.89445e-13
Rv1548c	CDS	PPE21	-1.42026	0.00330564
Rv1550	CDS	fadD11	-0.811986	0.369955
Rv1551	CDS	plsB1	-0.583388	0.590475
Rv1552	CDS	frdA	-1.31459	0.265082
Rv1553	CDS	frdB	-1.69018	0.384582
Rv1556	CDS	Rv1556	0.601041	0.629518
Rv1557	CDS	mmpL6	-0.381269	0.581178
Rv1558	CDS	Rv1558	0.708817	0.152216
Rv1559	CDS	ilvA	1.08413	0.00223546
Rv1560	CDS	vapB11	0.302101	0.687832
Rv1561	CDS	vapC11	0.259192	0.703619
Rv1562c	CDS	treZ	-0.538272	0.561228
Rv1563c	CDS	treY	-1.19848	0.0296421
Rv1564c	CDS	treX	-0.0448889	0.938849
Rv1565c	CDS	Rv1565c	0.822398	0.0126865
Rv1566c	CDS	Rv1566c	2.02651	1.19991e-06
Rv1567c	CDS	Rv1567c	-0.000686406	0.999234
Rv1568	CDS	bioA	-0.514776	0.365806
Rv1569	CDS	bioF1	-0.726888	0.137029
Rv1570	CDS	bioD	-0.666059	0.446269
Rv1571	CDS	Rv1571	0.455717	0.65545
Rv1572c	CDS	Rv1572c	-4.29804	4.79293e-05
Rv1573	CDS	Rv1573	-1.79123	0.180614
Rv1574	CDS	Rv1574	-2.80175	0.0146224
Rv1575	CDS	Rv1575	-2.97193	0.00681427
Rv1576c	CDS	Rv1576c	-3.93907	1.07645e-99
Rv1577c	CDS	Rv1577c	-3.51886	1.3886e-43
Rv1578c	CDS	Rv1578c	-0.879149	0.403864
Rv1579c	CDS	Rv1579c	-0.694525	0.600704
Rv1580c	CDS	Rv1580c	-0.0725731	0.969215
Rv1582c	CDS	Rv1582c	-1.07248	0.140775
Rv1583c	CDS	Rv1583c	-2.24811	0.0426703
Rv1584c	CDS	Rv1584c	-1.10499	0.31214
Rv1585c	CDS	Rv1585c	-0.275086	0.839345
Rv1586c	CDS	Rv1586c	-0.499598	0.468528
Rv1587c	CDS	Rv1587c	-0.321413	0.712683
Rv1588c	CDS	Rv1588c	-0.060387	0.94341
Rv1589	CDS	bioB	0.720579	0.0565455
Rv1590	CDS	Rv1590	1.40251	0.00778936
Rv1591	CDS	Rv1591	0.929689	0.0574425
Rv1592c	CDS	Rv1592c	0.197552	0.650212
Rv1593c	CDS	Rv1593c	0.554022	0.225386
Rv1594	CDS	nadA	0.658572	0.00245645
Rv1595	CDS	nadB	0.724466	0.00314793
Rv1596	CDS	nadC	1.59897	4.42222e-10
Rv1597	CDS	Rv1597	1.23239	0.00027478
Rv1598c	CDS	Rv1598c	-0.919662	0.0772501
Rv1599	CDS	hisD	-1.78807	1.6528e-10
Rv1600	CDS	hisC1	-0.514903	0.1892
Rv1601	CDS	hisB	-0.258253	0.661348
Rv1602	CDS	hisH	0.980998	0.0462061
Rv1603	CDS	hisA	0.479156	0.337973
Rv1604	CDS	impA	-0.349722	0.507969
Rv1605	CDS	hisF	-0.928389	0.058683
Rv1606	CDS	hisI	0.0138524	0.986371
Rv1607	CDS	chaA	0.744621	0.193559
Rv1608c	CDS	bcpB	1.69566	0.0110324
Rv1609	CDS	trpE	0.68898	0.0767413
Rv1610	CDS	Rv1610	0.717774	0.287845
Rv1611	CDS	trpC	3.36221	1.04775e-21
Rv1612	CDS	trpB	3.79444	3.92148e-28
Rv1613	CDS	trpA	3.80959	1.29992e-11
Rv1614	CDS	lgt	3.34647	1.41838e-24
Rv1615	CDS	Rv1615	1.21428	0.007351
Rv1616	CDS	Rv1616	0.600286	0.273742
Rv1617	CDS	pykA	0.402053	0.252509
Rv1618	CDS	tesB1	1.32091	0.00043273
Rv1619	CDS	Rv1619	-0.273847	0.677363
Rv1620c	CDS	cydC	0.0138399	0.989499
Rv1621c	CDS	cydD	0.683179	0.325425
Rv1622c	CDS	cydB	0.292766	0.765247
Rv1623c	CDS	cydA	1.45264	0.0101249
Rv1624c	CDS	Rv1624c	1.54493	0.14166
Rv1625c	CDS	cya	-0.183082	0.725605
Rv1626	CDS	Rv1626	2.37265	1.26978e-10
Rv1627c	CDS	Rv1627c	-1.18338	1.79125e-05
Rv1628c	CDS	Rv1628c	-1.38668	0.000567147
Rv1629	CDS	polA	1.44009	0.00940729
Rv1630	CDS	rpsA	2.14697	8.37028e-24
Rv1631	CDS	coaE	0.488111	0.131811
Rv1632c	CDS	Rv1632c	1.29862	0.101097
Rv1633	CDS	uvrB	-0.362957	0.259208
Rv1634	CDS	Rv1634	-0.57223	0.251736
Rv1635c	CDS	Rv1635c	0.374386	0.453829
Rv1636	CDS	TB15.3	1.34442	0.000349728
Rv1637c	CDS	Rv1637c	1.12063	0.0675083
Rv1638	CDS	uvrA	-0.964062	1.9828e-05
Rv1638A	CDS	Rv1638A	0.700051	0.539788
Rv1639c	CDS	Rv1639c	-0.0779746	0.881553
Rv1640c	CDS	lysX	-0.0599486	0.916966
Rv1641	CDS	infC	1.28902	1.26185e-05
Rv1642	CDS	rpmI	0.907486	0.0311965
Rv1643	CDS	rplT	0.164255	0.654843
Rv1644	CDS	tsnR	-0.963237	0.00219693
Rv1645c	CDS	Rv1645c	-0.332878	0.617473
Rv1646	CDS	PE17	-1.07059	0.000874008
Rv1647	CDS	Rv1647	-2.06596	1.31585e-09
Rv1648	CDS	Rv1648	-1.6391	0.000614689
Rv1649	CDS	pheS	-0.894011	0.0430794
Rv1650	CDS	pheT	0.191056	0.617023
Rv1651c	CDS	PE_PGRS30	-1.09595	0.007351
Rv1652	CDS	argC	-2.6704	1.96903e-14
Rv1653	CDS	argJ	-3.19729	5.72873e-17
Rv1654	CDS	argB	-2.67847	4.29007e-12
Rv1655	CDS	argD	-2.8718	3.39278e-12
Rv1656	CDS	argF	-1.91235	6.90124e-05
Rv1657	CDS	argR	-1.83195	0.0177395
Rv1658	CDS	argG	-0.479078	0.294565
Rv1659	CDS	argH	-0.449549	0.449677
Rv1660	CDS	pks10	-2.35359	1.16069e-11
Rv1661	CDS	pks7	-2.34257	5.50168e-14
Rv1662	CDS	pks8	-1.1817	0.0457415
Rv1663	CDS	pks17	-0.317777	0.705135
Rv1664	CDS	pks9	-0.555308	0.33323
Rv1665	CDS	pks11	-0.859911	0.0169726
Rv1666c	CDS	cyp139	-0.0352365	0.97309
Rv1667c	CDS	Rv1667c	-0.618758	0.567238
Rv1668c	CDS	Rv1668c	-1.09361	0.195835
Rv1669	CDS	Rv1669	-4.14196	0.00784424
Rv1670	CDS	Rv1670	-1.296	0.0825859
Rv1671	CDS	Rv1671	-2.79469	0.00743429
Rv1672c	CDS	Rv1672c	0.60103	0.67596
Rv1673c	CDS	Rv1673c	-0.281307	0.809274
Rv1674c	CDS	Rv1674c	0.485335	0.773957
Rv1675c	CDS	cmr	-0.440094	0.835108
Rv1676	CDS	Rv1676	1.56307	0.000120828
Rv1677	CDS	dsbF	2.35557	3.79772e-06
Rv1678	CDS	Rv1678	0.301991	0.703489
Rv1679	CDS	fadE16	0.520495	0.541103
Rv1680	CDS	Rv1680	0.405703	0.658218
Rv1681	CDS	moeX	0.997682	0.34851
Rv1682	CDS	Rv1682	-0.270765	0.752922
Rv1683	CDS	Rv1683	0.456851	0.146555
Rv1684	CDS	Rv1684	1.26189	0.0775888
Rv1685c	CDS	Rv1685c	0.0468072	0.972478
Rv1686c	CDS	Rv1686c	1.36448	0.19417
Rv1687c	CDS	Rv1687c	0.714984	0.605417
Rv1688	CDS	mpg	-0.833515	0.513098
Rv1689	CDS	tyrS	2.0018	0.00159725
Rv1690	CDS	lprJ	1.68186	0.189175
Rv1691	CDS	Rv1691	0.202816	0.791886
Rv1692	CDS	Rv1692	0.21956	0.747515
Rv1693	CDS	Rv1693	0.86436	0.218413
Rv1694	CDS	tlyA	-0.11499	0.856641
Rv1695	CDS	ppnK	-0.17733	0.777871
Rv1696	CDS	recN	-0.261744	0.611866
Rv1697	CDS	Rv1697	3.03441	2.9208e-17
Rv1698	CDS	mctB	2.75021	2.59922e-09
Rv1699	CDS	pyrG	1.13205	0.00125895
Rv1700	CDS	Rv1700	0.212654	0.733208
Rv1701	CDS	Rv1701	-0.950355	0.148813
Rv1702c	CDS	Rv1702c	-0.473796	0.581178
Rv1703c	CDS	Rv1703c	2.48401	7.92292e-11
Rv1704c	CDS	cycA	1.97688	2.51314e-06
Rv1705c	CDS	PPE22	-1.50276	0.0327651
Rv1706c	CDS	PPE23	-0.374688	0.7217
Rv1707	CDS	Rv1707	0.176092	0.635792
Rv1708	CDS	Rv1708	1.08723	0.0031327
Rv1709	CDS	scpA	1.43072	0.000199488
Rv1710	CDS	scpB	0.980768	0.0192107
Rv1711	CDS	Rv1711	0.00620332	0.990967
Rv1712	CDS	cmk	-0.297263	0.642444
Rv1713	CDS	engA	-0.235268	0.632645
Rv1714	CDS	Rv1714	-0.718141	0.348562
Rv1715	CDS	fadB3	-2.3232	0.00517925
Rv1716	CDS	Rv1716	-2.07634	0.0124637
Rv1717	CDS	Rv1717	-1.72237	0.185657
Rv1718	CDS	Rv1718	-1.56508	0.0215599
Rv1719	CDS	Rv1719	-1.71584	0.0527865
Rv1720c	CDS	vapC12	0.332406	0.802397
Rv1721c	CDS	vapB12	0.232608	0.88275
Rv1722	CDS	Rv1722	0.10731	0.893764
Rv1723	CDS	Rv1723	-1.26328	0.221802
Rv1724c	CDS	Rv1724c	-0.725751	0.489755
Rv1725c	CDS	Rv1725c	-1.23344	0.156169
Rv1726	CDS	Rv1726	-1.72411	0.152166
Rv1727	CDS	Rv1727	-1.73758	0.386806
Rv1728c	CDS	Rv1728c	1.34822	0.0289689
Rv1729c	CDS	Rv1729c	1.74111	0.041657
Rv1730c	CDS	Rv1730c	2.21402	0.000469751
Rv1731	CDS	gabD2	-0.199517	0.699206
Rv1732c	CDS	Rv1732c	0.98949	0.115272
Rv1735c	CDS	Rv1735c	-1.56076	0.388448
Rv1736c	CDS	narX	-1.26049	0.210627
Rv1737c	CDS	narK2	-1.36491	0.204361
Rv1738	CDS	Rv1738	0.212927	0.868707
Rv1739c	CDS	Rv1739c	0.376911	0.744336
Rv1740	CDS	vapB34	-1.3154	0.154419
Rv1741	CDS	vapC34	-0.747001	0.378624
Rv1742	CDS	Rv1742	-0.955309	0.219643
Rv1743	CDS	pknE	-0.309121	0.507224
Rv1744c	CDS	Rv1744c	-2.08922	0.178616
Rv1745c	CDS	idi	-0.449578	0.731763
Rv1746	CDS	pknF	-0.54833	0.363435
Rv1747	CDS	Rv1747	1.40533	6.69e-07
Rv1748	CDS	Rv1748	-0.954921	0.365675
Rv1749c	CDS	Rv1749c	0.488404	0.484983
Rv1750c	CDS	fadD1	0.72335	0.387602
Rv1751	CDS	Rv1751	2.93195	1.9088e-12
Rv1752	CDS	Rv1752	2.50996	0.00601168
Rv1753c	CDS	PPE24	-0.47458	0.550083
Rv1754c	CDS	Rv1754c	1.15481	0.104981
Rv1756c	CDS	Rv1756c	-2.95336	0.0891249
Rv1757c	CDS	Rv1757c	-4.53532	0.0436776
Rv1758	CDS	cut1	-3.77241	0.00547064
Rv1759c	CDS	wag22	-3.43202	7.2718e-12
Rv1760	CDS	Rv1760	-2.25748	3.01256e-06
Rv1761c	CDS	Rv1761c	1.07931	0.39983
Rv1762c	CDS	Rv1762c	0.873498	0.260889
Rv1763	CDS	Rv1763	-1.0978	0.384277
Rv1764	CDS	Rv1764	-1.44084	0.123341
Rv1765A	CDS	Rv1765A	-2.14309	0.170743
Rv1765c	CDS	Rv1765c	0.873692	0.118109
Rv1766	CDS	Rv1766	1.35789	0.0463127
Rv1767	CDS	Rv1767	-0.195184	0.843801
Rv1768	CDS	PE_PGRS31	-1.0945	0.0249527
Rv1769	CDS	Rv1769	-0.259988	0.65152
Rv1770	CDS	Rv1770	0.672204	0.151058
Rv1771	CDS	Rv1771	1.56681	0.000768136
Rv1772	CDS	Rv1772	1.77496	0.00499468
Rv1773c	CDS	Rv1773c	-0.729288	0.566274
Rv1774	CDS	Rv1774	-0.710412	0.250373
Rv1775	CDS	Rv1775	0.353502	0.59264
Rv1776c	CDS	Rv1776c	-2.02243	0.0769992
Rv1777	CDS	cyp144	-1.89315	0.090206
Rv1778c	CDS	Rv1778c	1.7553	0.00102244
Rv1779c	CDS	Rv1779c	-0.682207	0.014832
Rv1780	CDS	Rv1780	1.55619	0.00709177
Rv1781c	CDS	malQ	-1.02024	0.102302
Rv1782	CDS	eccB5	-1.33276	9.20267e-08
Rv1783	CDS	eccC5	-0.194506	0.408977
Rv1785c	CDS	cyp143	0.341945	0.724054
Rv1786	CDS	Rv1786	-0.94408	0.397954
Rv1787	CDS	PPE25	-1.91894	0.00440727
Rv1788	CDS	PE18	-0.386113	0.688587
Rv1789	CDS	PPE26	-0.257903	0.624605
Rv1790	CDS	PPE27	-2.38856	0.00268024
Rv1791	CDS	PE19	-0.280325	0.54791
Rv1792	CDS	esxM	0.163396	0.71663
Rv1793	CDS	esxN	0.015849	0.9696
Rv1794	CDS	Rv1794	-0.844626	0.0129886
Rv1795	CDS	eccD5	-1.32914	7.19702e-08
Rv1796	CDS	mycP5	-1.07533	9.8439e-06
Rv1797	CDS	eccE5	-1.31399	2.31662e-06
Rv1798	CDS	eccA5	-0.864339	0.00185612
Rv1799	CDS	lppT	-2.38586	0.0671746
Rv1800	CDS	PPE28	-0.670455	0.143111
Rv1801	CDS	PPE29	-2.06094	4.96059e-07
Rv1802	CDS	PPE30	-2.19129	2.24308e-08
Rv1803c	CDS	PE_PGRS32	-1.22136	0.0813371
Rv1804c	CDS	Rv1804c	0.161846	0.950518
Rv1806	CDS	PE20	-0.508209	0.314923
Rv1807	CDS	PPE31	-1.66957	4.66259e-11
Rv1808	CDS	PPE32	-1.19414	3.00244e-06
Rv1809	CDS	PPE33	-0.913139	0.000355868
Rv1810	CDS	Rv1810	-0.243845	0.538171
Rv1811	CDS	mgtC	-0.853938	0.0138989
Rv1812c	CDS	Rv1812c	0.867859	0.127358
Rv1813c	CDS	Rv1813c	-2.03371	0.175503
Rv1814	CDS	erg3	-0.00707926	0.989499
Rv1815	CDS	Rv1815	-0.399104	0.234726
Rv1816	CDS	Rv1816	-0.0798469	0.857063
Rv1817	CDS	Rv1817	-1.6371	6.565e-08
Rv1818c	CDS	PE_PGRS33	-0.832978	0.0342696
Rv1819c	CDS	bacA	0.438527	0.484983
Rv1820	CDS	ilvG	-1.11364	0.00723292
Rv1821	CDS	secA2	0.179666	0.499409
Rv1822	CDS	pgsA2	0.313509	0.61184
Rv1823	CDS	Rv1823	0.794693	0.14246
Rv1824	CDS	Rv1824	1.25684	0.0930522
Rv1825	CDS	Rv1825	0.488844	0.422507
Rv1826	CDS	gcvH	0.0646587	0.893764
Rv1827	CDS	garA	-0.405047	0.106222
Rv1828	CDS	Rv1828	-0.579881	0.0547368
Rv1829	CDS	Rv1829	-0.959362	0.0093925
Rv1830	CDS	Rv1830	0.214662	0.569261
Rv1831	CDS	Rv1831	-1.7237	1.15769e-14
Rv1832	CDS	gcvB	-2.37113	5.48674e-33
Rv1833c	CDS	Rv1833c	-0.786051	0.386806
Rv1834	CDS	lipZ	-2.73772	5.74051e-08
Rv1835c	CDS	Rv1835c	0.138859	0.771583
Rv1836c	CDS	Rv1836c	1.02391	0.00033021
Rv1837c	CDS	glcB	1.02165	2.4552e-05
Rv1838c	CDS	vapC13	0.233513	0.760644
Rv1839c	CDS	vapB13	-0.564246	0.493819
Rv1840c	CDS	PE_PGRS34	-2.53376	1.1522e-08
Rv1841c	CDS	Rv1841c	-2.38642	1.41863e-13
Rv1842c	CDS	Rv1842c	-2.62594	6.1281e-22
Rv1843c	CDS	guaB1	-2.34409	3.68878e-22
Rv1844c	CDS	gnd1	-1.50162	1.00146e-06
Rv1845c	CDS	blaR	-2.08226	2.32634e-13
Rv1846c	CDS	blaI	-1.00623	6.46386e-05
Rv1847	CDS	Rv1847	0.711738	0.311594
Rv1848	CDS	ureA	0.222646	0.780037
Rv1849	CDS	ureB	0.0201225	0.979486
Rv1850	CDS	ureC	-0.565632	0.233976
Rv1851	CDS	ureF	-1.11521	0.2329
Rv1852	CDS	ureG	-0.140642	0.898532
Rv1853	CDS	ureD	-0.534269	0.617023
Rv1854c	CDS	ndh	-1.16312	8.12766e-07
Rv1855c	CDS	Rv1855c	0.813906	0.0549995
Rv1856c	CDS	Rv1856c	1.76323	1.73653e-05
Rv1857	CDS	modA	2.86931	7.00932e-07
Rv1858	CDS	modB	0.290281	0.793623
Rv1859	CDS	modC	-0.566288	0.158659
Rv1860	CDS	apa	-0.354485	0.487987
Rv1861	CDS	Rv1861	-0.871078	0.251736
Rv1862	CDS	adhA	-1.48923	0.00122456
Rv1863c	CDS	Rv1863c	0.835607	0.0618259
Rv1864c	CDS	Rv1864c	0.171137	0.841608
Rv1865c	CDS	Rv1865c	-0.16436	0.887361
Rv1866	CDS	Rv1866	0.215171	0.765803
Rv1867	CDS	Rv1867	0.0172318	0.986637
Rv1868	CDS	Rv1868	-1.05263	0.0717775
Rv1869c	CDS	Rv1869c	-0.724791	0.0318829
Rv1870c	CDS	Rv1870c	1.38448	4.47053e-09
Rv1871c	CDS	Rv1871c	1.97582	6.95615e-22
Rv1872c	CDS	lldD2	1.30981	8.86757e-11
Rv1873	CDS	Rv1873	-0.411648	0.861419
Rv1874	CDS	Rv1874	-0.723532	0.127358
Rv1875	CDS	Rv1875	-0.554735	0.159964
Rv1876	CDS	bfrA	0.197373	0.726498
Rv1877	CDS	Rv1877	-0.418106	0.221507
Rv1878	CDS	glnA3	-0.770157	0.141093
Rv1879	CDS	Rv1879	-0.0173471	0.982801
Rv1880c	CDS	cyp140	-0.438148	0.266813
Rv1881c	CDS	lppE	-1.11026	0.0702608
Rv1882c	CDS	Rv1882c	-0.0818589	0.863263
Rv1883c	CDS	Rv1883c	0.860423	0.00265257
Rv1884c	CDS	rpfC	0.846183	0.00184497
Rv1885c	CDS	Rv1885c	1.68483	0.00212651
Rv1886c	CDS	fbpB	1.90041	8.8245e-08
Rv1887	CDS	Rv1887	1.67437	5.19112e-12
Rv1888A	CDS	Rv1888A	0.220064	0.886722
Rv1888c	CDS	Rv1888c	-0.982575	0.176558
Rv1889c	CDS	Rv1889c	-0.995425	0.365675
Rv1890c	CDS	Rv1890c	-1.97492	0.0178671
Rv1891	CDS	Rv1891	2.48245	3.43473e-05
Rv1892	CDS	Rv1892	1.74567	0.0276134
Rv1893	CDS	Rv1893	1.27076	0.145092
Rv1894c	CDS	Rv1894c	-1.39038	2.26186e-05
Rv1895	CDS	Rv1895	-1.61672	0.00104299
Rv1896c	CDS	Rv1896c	-0.393863	0.578316
Rv1897c	CDS	Rv1897c	-2.38082	0.0189125
Rv1898	CDS	Rv1898	-0.297053	0.737369
Rv1899c	CDS	lppD	0.636861	0.0413956
Rv1900c	CDS	lipJ	-0.280322	0.54791
Rv1901	CDS	cinA	0.956712	0.0177572
[truncated: 2,046 more rows]

## Sheet: RPKM
RPKM values for each replicate in the corresponding cultures
Locus	RPKM_dorm1	RPKM_dorm2	RPKM_dorm3	RPKM_D1_1	RPKM_D1_2	RPKM_D1_3	RPKM_D2_1	RPKM_D2_2	RPKM_D2_3	RPKM_D4_1	RPKM_D4_2	RPKM_D4_3	RPKM_dorm1_run2	RPKM_dorm2_run2	RPKM_dorm3_run2	RPKM_D7_1_run2	RPKM_D7_2_run2	RPKM_D7_3_run2
MTB000051	0.901351	0.52731	0.154275	0.478424	0.421745	0.343765	0.993542	0.618642	0.814527	1.26432	0.732665	0.427826	0.844603	0.856088	0.436453	1.09709	0.788824	1.75785
MTB000052	0.310301	0.358204	0.103187	0.429261	0.580094	0.46211	0.596489	0.985524	1.05532	0.423164	0.941329	1.27746	0.12839	0.357873	0.066346	0.458618	0.624798	0.629863
MTB000053	0.0693347	0.051717	0.0645581	0.152593	0.135209	0.141032	0.121632	0.137748	0.10722	0.0930926	0.15806	0.108696	0.0200815	0.0746333	0.0207544	0	0.0434332	0
MTB000054	0.0283394	0.0146795	0.0137433	0.0285862	0.0878659	0.0930717	0.0447246	0.139638	0.170589	0.0348243	0.106936	0.147003	0	0.0317762	0	0.0407215	0.0554769	0
MTB000055	0.0203121	0.0315644	0.103429	0.0363214	0.0781789	0.0258227	0.0354305	0.0500424	0.0671618	0.029558	0.0416267	0.0497552	0.0367689	0	0.0570015	0	0.0198814	0.120256
MTB000056	0.0272678	0.0635597	0.0661178	0.155029	0.113696	0.127106	0.0804044	0.152272	0.171074	0.0374753	0.0851524	0.11787	0.0329066	0.0611492	0.0170047	0	0	0
MTB000057	0	0	0.0221634	0.00419093	0.00488618	0.019367	0.00189806	0.00300255	0	0.000738951	0.00297334	0.0175606	0	0.0512447	0	0	0	0
MTB000058	1.09907	0.542194	0.169205	1.13903	0.656535	0.465746	1.75046	0.742694	0.863771	1.95307	1.34382	0.757468	1.38951	1.56489	1.21848	3.00814	1.91246	3.85594
MTB000059	0.874592	0.498988	1.08185	0.54397	0.639632	0.666045	1.18549	0.622887	0.511524	0.629586	0.616828	0.603922	2.9981	88.2306	3.03533	1.16565	0.959433	0.300169
MTB000060	2.10478	2.49849	3.57251	4.8574	2.70034	2.48997	4.21041	1.23299	1.84395	3.49675	1.88285	1.87021	2.4342	1.96669	1.64072	3.27643	2.63241	1.38456
MTB000061	0.0416008	0.0738814	0.0691694	0.0523176	0.0152492	0.0453316	0.0681216	0.0468529	0.0846477	0.148748	0.064956	0.109609	0.0430317	0.0799643	0	0.102475	0.325749	0.562954
MTB000062	22.1438	20.06	13.923	12.3745	18.1831	17.7039	13.9245	20.2846	22.6962	11.9165	21.6614	24.3195	19.6646	13.8416	17.948	7.298	5.61563	5.98598
MTB000063	1.56051	0.564544	0.48049	0.268028	0.391939	0.351637	5.61681	0.413343	0.810615	1.5235	0.547911	0.31884	1.9131	114.428	3.33655	0.569479	0.937462	0.684355
MTB000064	1.0162	0.555749	0.761421	0.484729	0.436446	0.382577	1.33893	0.543267	0.368286	1.3311	0.766114	0.573128	0.789493	1.11499	0.848587	3.91058	0.819627	3.40837
MTB000065	0.0775162	0.274531	0.388156	0.136876	0.291412	0.247511	0.110505	0.181914	0.133884	0.097236	0.168886	0.205723	0.0783177	0.0727675	0.148394	0.248673	0.225853	0.170763
MTB000066	0.479355	0.2674	0.28611	0.45986	0.48884	0.406268	0.465542	0.484502	0.450172	0.383952	0.441405	0.340038	0.622982	0.330761	0.643858	0.423874	0.288732	0.291073
MTB000067	9.68669	4.00031	3.21015	4.96834	3.35025	2.94459	5.69698	3.0564	3.62667	6.14926	3.58641	2.48292	4.13965	4.6987	3.85053	2.85085	2.71023	2.52485
MTB000068	0.0783784	0.0243595	0.0912234	0.120747	0.100556	0.18932	0.0898415	0.135941	0.119611	0.156636	0.0795475	0.0813134	0.170256	0.10546	0.0586537	0.270296	0.736477	0.742447
MTB000069	0.0764189	0.0913479	0.239461	0.168184	0.271502	0.179356	0.15234	0.250256	0.227261	0.167661	0.224875	0.24394	0.170256	0.15819	0.0439903	0.608167	0.506328	0.278418
MTB000070	0.018027	0.0280134	0.104907	0.119022	0.196587	0.263553	0.157223	0.113696	0.174233	0.0734517	0.140738	0.114291	0.13053	0.242558	0.0674518	0.15542	0.070579	0
MTB000071	0.0294988	0.0916801	0.171666	0.119022	0.113537	0.150007	0.117611	0.124032	0.150057	0.213678	0.153532	0.0340038	0	0.396914	0.220751	0	0.0769953	0.465717
MTB000072	0.439683	0.437282	0.69085	0.604789	0.547173	0.363329	0.451399	0.3709	0.420486	0.389866	0.3261	0.273689	0.668566	0.414124	0.49355	0.227445	0.103286	0.104124
MTB000073	0.110262	0.0979108	0.0916662	0.0693335	0.101044	0.0867756	0.151771	0.111765	0.0854696	0.123268	0.122975	0.0605246	0	0.141296	0.117877	0	0	0
MTB000074	0.0540811	0.117656	0.220305	0.101169	0.166521	0.199384	0.105115	0.140699	0.20908	0.0986351	0.156219	0.224425	0.156635	0.218302	0.0809422	0.0932523	0.254084	0.256144
MTB000075	0.191537	0.0700334	0.0655668	0.768687	0.361374	0.257824	2.18427	0.257593	0.355344	3.50207	0.562952	0.519502	0.407905	0.303198	0.0843148	4.27406	4.05829	4.26907
MTB000076	0.212461	0.276132	0.337201	0.344315	0.411347	0.461627	0.485144	0.45377	0.440168	0.846943	0.588084	0.52544	0.307677	0.259884	0.375803	0.999131	0.846948	1.46368
MTB000077	0.448364	0.890682	0.780077	0.432347	0.770931	0.669901	0.820092	0.542973	0.705398	0.499543	0.577386	0.543479	1.13795	26.9302	0.830176	0.797028	0.542915	0.65678
MTB000078	582.92	321.963	312.832	121.944	136.154	103.081	176.182	85.8635	148.144	180.988	98.0479	122.355	253.671	363.862	257.369	56.1379	84.2713	57.2482
MTB000079	14.2509	11.8371	8.80548	3.90622	7.09338	6.81679	3.15975	4.84419	4.68264	3.09323	6.41855	5.37851	6.91529	5.41886	7.96505	4.06739	1.93717	5.04114
MTB000080	0.232607	0.0542194	0.101523	0.13438	0.290964	0.295712	0.205766	0.229227	0.159738	0.191809	0.145278	0.134065	0.210532	0.156489	0.0435173	0.401085	0.182139	0.137712
MTB000100	0.0430496	0.0501732	0.109604	0.0740189	0.0793944	0.112878	0.0804551	0.0933328	0.0656967	0.197855	0.189051	0.10235	0.038964	0.0362027	0.0402697	0.139182	0.189615	0.446022
MTB000101	0.118859	0.129292	0.138339	0.0980954	0.167741	0.173771	0.216212	0.182726	0.284175	0.597299	0.227346	0.184966	0.129095	0.239893	0.133421	0.512375	0.511892	0.703693
MTB000102	0.200473	0.44918	0.162787	0.266774	0.358882	0.302276	0.190526	0.31242	0.284592	0.187248	0.32394	0.188096	0.540122	0.250922	0.558222	0.32156	0.292051	0.441628
MTB000103	0.0112669	0.0350167	0.0655668	0.0123982	0.0578198	0.0572942	0.0505359	0.115473	0.12609	0.33884	0.193515	0.116888	0	0.303198	0	0.971378	0.529343	0.266817
MTB000104	0.0216324	0.033616	0	0.0119022	0.0138768	0.0962542	0.0269525	0.0255817	0.0440168	0.0335779	0.0253328	0.0249361	0	0.145535	0	0	0.0846948	0
MTB000105	0.0306119	0.0739976	0.0197938	0.0561427	0.117822	0.0821577	0.0627196	0.0750825	0.124576	0.2356	0.119494	0.15291	0.0738847	0.137297	0.0254535	0.527843	0.506038	0.56384
MTB000106	0.919378	1.28862	0.734348	0.525683	1.51488	1.28339	0.664827	1.67702	1.43972	0.603353	1.68886	1.07018	1.56635	0.727675	1.9561	1.5542	0.988106	1.06727
MTB000107	1.41852	0.854178	0.206374	0.770719	0.64834	0.541007	1.57296	0.943587	1.29886	2.00229	1.11437	0.654062	1.15551	1.19291	0.597114	1.6816	1.2496	2.93936
MTB000108	0.771156	0.669208	0.611957	0.396742	0.520378	0.579308	0.43673	0.694811	0.596061	0.371145	0.394848	0.357879	0.797681	0.404264	0.637045	0.172689	0.196053	0
MTB000109	0.177695	0.216103	0.13488	0.705633	0.436127	0.451805	1.65565	0.718724	0.974658	2.93507	1.24855	0.935104	0.167824	0.623721	0.346895	1.99826	0.967941	1.46368
MTB000110	0.66806	0.748593	0.476048	0.63512	0.536412	0.479538	0.729302	0.555345	0.448491	0.899408	0.642191	0.513391	0.625226	0.73379	0.408112	2.11581	1.13875	1.50673
MTB000111	0.305296	0.352426	0.101523	0.422338	0.570738	0.465746	0.595562	0.983382	1.04717	0.421416	0.939766	1.25686	0.126319	0.352101	0.0652759	0.451221	0.61472	0.619704
MTB000112	1.74261	2.5976	1.74845	2.06185	1.74511	1.45145	3.35953	1.67099	1.55059	6.15701	3.30947	3.54521	1.42396	0.735025	1.34904	9.04264	8.51226	7.50322
MTB000113	4.07524	5.87619	7.45913	4.40008	4.19581	4.19014	4.15747	2.85024	2.92001	4.62688	3.80657	3.85332	3.42255	2.80756	4.81192	5.80073	4.33477	5.04221
MTB000114	2.44046	3.14974	3.12076	2.15041	2.50131	2.29947	4.44829	2.61549	3.49083	7.24465	2.93421	2.20548	3.12613	2.87401	2.9248	3.36962	5.55142	2.79821
MTB000115	2.57704	2.0246	1.47823	1.05497	1.62947	1.50007	1.57018	1.35337	1.26298	1.18365	1.27624	1.33654	1.80961	2.20508	2.17685	1.90743	1.66823	1.45537
MTB000116	1.57236	1.21391	0.874224	1.28941	1.59326	1.61697	5.13594	2.43184	2.12952	8.55576	2.80694	2.71296	1.08775	1.21279	1.04925	6.21682	5.72474	6.87795
MTB000117	0.48123	1.11104	1.14686	1.17509	1.16424	0.984683	2.11508	1.15262	1.36154	6.06288	2.93761	2.75248	0.497782	0.370004	0.514463	8.06079	8.29004	10.0938
MTB000118	0.237233	0.606089	0.643481	0.35397	0.523603	0.541845	0.452881	0.473911	0.427487	1.26736	0.714154	0.597911	0.596845	0.48692	0.436305	2.53064	2.9596	1.66637
MTB000119	4.66299	3.49233	4.23125	4.14595	3.46148	3.3307	3.61163	2.90873	2.61044	3.03717	3.17599	3.42872	2.17549	0.485117	1.88865	2.17589	2.682	3.27295
MTB000120	0.742289	0.988707	1.11078	0.641788	0.680233	0.593163	0.89313	0.744042	0.679672	1.43611	0.819592	0.806757	0.230346	0.570725	0.31742	0.73139	0.415171	1.00449
MTB000121	0.0701051	0.031126	0.0874224	0.0495927	0.11564	0.0954903	0.0823547	0.173703	0.137553	0.431383	0.426123	0.253979	0.0725164	0.269509	0.0749465	1.38152	1.29395	1.06727
MTB000122	0.0935236	0.214839	0.189306	0.313217	0.21389	0.206776	0.56742	0.320572	0.285447	1.28994	0.51745	0.553094	0.0883283	0.547124	0.0304294	0.350572	0.955205	0.866654
MTB000123	0.504146	0.398834	0.42674	0.726239	0.423359	0.605959	0.56189	0.484173	0.475605	0.613579	0.465151	0.41208	0.199113	0.370004	0.13719	0.316109	0.358876	0.217071
MTB000124	0.565393	0.458401	0.429165	0.667247	0.54666	0.531273	0.530882	0.413441	0.416826	0.527835	0.569349	0.623403	0.415321	0.330761	0.429239	0.706457	0.769953	1.16429
MTB000125	2.99653	1.81801	1.31669	4.88842	3.68867	2.8764	9.11433	6.56075	7.69171	9.51553	7.86696	7.9961	1.7182	1.48505	2.10615	7.23181	6.00642	8.62527
MTB000126	86.628	22.4234	13.4472	9.69763	9.57181	9.20353	15.7182	8.01366	9.77874	11.2252	7.57106	6.92827	22.7833	15.7112	20.9714	11.4446	10.8756	10.4786
MTB000127	4.72585	3.85292	4.164	2.56356	4.82484	4.54828	2.3262	5.83787	4.98575	1.77898	4.08573	4.172	3.19295	2.79875	3.61127	1.14772	0.781798	1.57627
MTB000128	0.00491646	0	0	0.0108202	0.0441533	0.0312514	0.0392036	0.0271321	0.0450172	0.0753595	0.0460597	0.0113346	0.0711979	0.727675	0.110376	0.0847748	0.384976	0
MTB000129	0.741111	0.404638	0.34969	1.80738	1.16925	1.26047	1.88168	1.08959	0.917017	1.40491	1.02426	1.33916	0.580131	0.539018	0.674518	1.72689	1.0979	0.948682
MTB000130	1.63123	0.587598	0.486154	0.261269	0.383585	0.357739	5.95584	0.419429	0.849918	1.60553	0.569817	0.324372	2.0057	121.812	3.48775	0.606519	0.998435	0.728866
MTB000131	4.31937	6.17031	4.3067	3.57067	7.01141	6.56772	4.11734	9.38556	9.22326	4.00533	8.26095	7.55466	6.18298	4.11711	6.39017	5.27612	3.34322	3.87587
MTB000132	4.71278	6.27299	4.21501	3.62381	7.23574	6.59292	4.63486	9.73779	9.42235	4.58886	8.47444	7.94839	6.22346	4.15814	6.43201	5.49522	3.40292	3.4305
MTB000133	2.1996	1.1582	1.03144	0.750142	0.915399	1.05152	4.03607	1.28267	1.48418	2.64091	1.30212	0.654835	2.66544	18.1613	3.40093	2.89944	2.77571	4.30495
MTB000134	0.0972244	0.0188854	0.106086	0.16048	0.0857552	0.0618004	0.14839	0.119764	0.148371	0.348984	0.142319	0.0980634	0.307991	0.327045	0.272839	0.523889	0.380651	0.575605
MTB000135	1.44127	1.71392	1.13175	1.24299	1.28514	1.13459	2.10707	1.48071	1.87288	4.4774	2.32946	1.83029	1.35031	1.03954	1.49524	4.9612	5.71586	5.5519
MTB000136	0.465349	0.273619	0.365954	0.491314	0.605091	0.815443	0.316535	0.585008	0.594995	0.605183	0.594045	0.616154	0.136601	0.169227	0.376475	3.03612	0.984823	2.23382
MTB000137	0.283282	0.448214	0.359681	0.277719	0.277535	0.183341	0.390169	0.312665	0.314406	0.660565	0.426235	0.368105	0.410236	0.485117	0.501071	0.799305	0.887279	1.09776
MTB000138	0.030045	0	0.0291408	0.0220412	0.0513954	0.0254641	0.0549032	0.0552691	0.0509454	0.112704	0.0781878	0.0173167	0.0362582	0.0673773	0.0749465	0	0.117632	0.118585
MTB000139	0.470706	0.949342	0.757661	0.457355	0.78378	0.706628	0.883442	0.57243	0.764181	0.531456	0.605955	0.536819	1.23278	29.1744	0.899357	0.863447	0.588158	0.711512
MTB000140	2.22447	3.26646	3.68164	2.13342	1.9506	2.14042	1.82056	1.86634	1.80635	2.29066	2.07124	1.69377	2.43819	0.686486	2.9017	2.99111	2.87643	3.38304
MTB000141	0.297446	0.302544	0.125888	0.31541	0.416303	0.364391	0.641468	0.503106	0.632742	0.731369	0.743096	0.436382	0.274112	0.29107	0.283298	1.02577	0.931643	0.128072
MTB000142	0.079531	0.0988707	0.030855	0.402576	0.476163	0.357246	0.956548	0.606102	0.782162	0.595638	0.645739	0.708968	0.153564	0.142681	0.277743	0.365695	0.166068	0.251122
MTB000143	0.0159062	0	0	0.0175033	0.0306105	0.0101107	0.0317088	0.0376201	0.0566393	0.0231465	0.0372542	0.0366708	0	0	0	0	0	0
MTB000144	0.461942	0.525251	0.262267	0.27276	0.260189	0.20053	0.325676	0.364184	0.366807	0.68861	0.54536	0.376639	0.081581	0.757995	0.337259	1.74848	1.23513	2.13454
MTB000145	0.0284637	0	0.0414106	0.0626434	0.0730356	0.0542787	0.0709275	0.0897603	0.152032	0.0786982	0.116664	0.0574187	0	0.191493	0	0.245401	0.0557203	0
MTB000146	0.652703	1.36203	2.06196	2.08289	1.23216	1.42248	1.53815	0.90418	0.739938	0.786982	0.626041	0.838369	0.675153	0.627306	0.767555	0.32156	0.511089	0
MTB000147	0.290191	0.204976	0.0767612	0.261269	0.35538	0.150921	0.243229	0.384765	0.187877	0.281522	0.288341	0.12164	0.477547	0.354963	0.29613	0.227445	0.309859	0.624742
MTB000148	0.442091	0.600287	0.599468	0.793483	0.726878	0.758466	0.688785	0.703835	0.733614	0.696209	0.613215	0.539293	0.528334	0.346512	0.481799	0.444058	0.672181	0.711512
MTB000149	0.956819	3.13534	2.75381	0.841168	1.61451	1.66594	0.909645	1.39387	1.12687	2.28427	1.6848	2.10398	1.24254	0.699687	0.77829	5.11094	4.76408	6.6499
MTB000150	0.0302854	0.0672321	0.0503553	0.047609	0.055507	0.0660029	0.0970288	0.105738	0.13205	0.277857	0.19253	0.174553	0.156635	0.174642	0.0647537	0.522213	0.474291	0.409831
MTB000151	0.0872275	0.0813291	0.177665	0.163176	0.262987	0.210695	0.263004	0.233811	0.146427	0.462881	0.333685	0.417278	0.189478	0.234734	0.293742	1.05285	0.751325	0.826272
MTB000152	1.93501	1.04857	1.12607	1.71436	1.89691	1.92382	2.35896	2.15136	2.46333	3.99219	2.49455	2.15045	1.14962	1.86926	1.2624	5.2187	5.16716	5.28738
MTB000153	0.0636248	0.112995	0.0264471	0.0950179	0.0874585	0.0808859	0.187988	0.118235	0.120214	0.446177	0.223525	0.130967	0	0.978386	0.102028	0.391816	0.782893	0.538118
MTB000154	1.38541	3.72474	4.68196	3.93068	4.4971	4.15913	4.12606	3.67408	3.07031	5.65073	4.73297	7.32691	2.39304	1.52722	2.27338	12.2609	11.92	12.0166
MTB000155	1.82823	4.95316	6.40582	5.22435	5.88841	5.42114	5.49305	4.80694	4.05111	7.4826	6.14639	9.57723	2.98023	1.99628	2.93684	15.0194	14.5405	14.5073
MTB000156	12.4217	18.7777	28.6199	16.2819	16.4678	16.7156	13.5815	10.5524	9.34498	9.89958	10.7796	13.7733	9.78972	5.00277	8.34716	10.7823	8.99882	7.40417
MTB000157	0.185124	0.174545	0.133151	0.086978	0.120087	0.105774	0.0829306	0.10987	0.137553	0.139639	0.138031	0.105499	0.120489	0.139937	0.124526	0.28693	0.19545	0.541844
MTB000158	0.212461	0.240115	0.149867	0.141693	0.231279	0.245546	0.394661	0.258862	0.281655	1.87002	1.45764	0.690196	0.0466177	0.43314	0.240899	3.99653	4.38598	5.79374
MTB000159	1.08737	0.536426	0.167405	1.13325	0.64955	0.460791	1.73184	0.734793	0.854582	1.93453	1.32952	0.74941	1.37473	1.54824	1.20552	2.97614	1.89212	3.81491
MTB000160	0.96745	0.429538	1.18895	0.429803	0.609035	0.565302	1.35062	0.592169	0.501303	0.584116	0.553569	0.581843	4.26397	125.322	4.09208	1.34698	1.08221	0.426907
MTB000161	0.17436	0.257172	0.395551	1.37884	0.796207	0.657474	1.97062	1.03911	1.04931	3.30275	1.9934	1.76801	0.192585	0.198818	0.221153	4.22947	4.81326	5.24886
Rv0001	0.106814	0.0805109	0.107385	0.171817	0.213979	0.276546	0.169072	0.223532	0.154882	0.175367	0.186727	0.233163	0.0796539	0.0907206	0.0770119	0.367135	0.291764	0.344551
Rv0002	0.0308651	0.0264146	0.0494598	0.0945092	0.106744	0.109186	0.081816	0.104739	0.0837375	0.11335	0.0932433	0.0943612	0.0485842	0.0421317	0.0535597	0.262248	0.24869	0.233051
Rv0003	0.0289553	0.0682191	0.0869695	0.126937	0.156982	0.166242	0.0928673	0.129602	0.0969282	0.127675	0.104642	0.1432	0.0845399	0.056555	0.0419389	0.241586	0.252329	0.254375
Rv0004	0.0508209	0.0476823	0.0892825	0.0780821	0.12056	0.110931	0.109912	0.105078	0.0751174	0.128931	0.0853411	0.0884259	0.0902598	0.141922	0.114812	0.231477	0.225252	0.181663
Rv0005	0.434409	0.776584	1.16856	0.390579	0.59941	0.652611	0.381959	0.50478	0.45471	0.481606	0.467808	0.577601	0.695128	0.480811	0.630615	1.053	1.10045	1.14305
Rv0006	0.244514	0.464775	0.586428	0.297438	0.369937	0.397167	0.277127	0.312868	0.299479	0.374908	0.312005	0.336593	0.384277	0.326688	0.355348	0.600193	0.627556	0.630947
Rv0007	0.110526	0.189205	0.178858	0.142437	0.121327	0.123229	0.166428	0.126278	0.125075	0.281077	0.155042	0.130131	0.136949	0.214724	0.163654	0.275171	0.300829	0.32193
Rv0008c	0.104952	0.122798	0.143708	0.156251	0.159995	0.134994	0.162453	0.119732	0.124363	0.137991	0.127243	0.135213	0.0894038	0.149522	0.0554398	0.0851619	0.0773469	0.0877206
Rv0009	0.059105	0.0489851	0.0974545	0.145255	0.156714	0.170317	0.270015	0.242304	0.24554	0.698011	0.549109	0.504173	0.0784604	0.0662728	0.0368589	1.83447	1.67384	1.67963
Rv0010c	0.135837	0.209114	0.16992	0.185798	0.172645	0.180759	0.13413	0.196166	0.187278	0.218976	0.198222	0.295604	0.0919222	0.119571	0.152004	0.218902	0.149111	0.330703
Rv0011c	0.186024	0.20265	0.189725	0.168826	0.199294	0.197482	0.17586	0.22074	0.179501	0.247816	0.251532	0.278542	0.111089	0.180629	0.0861087	0.661364	0.525588	0.908313
Rv0012	0.107614	0.0660391	0.083766	0.0874943	0.126632	0.131581	0.0987232	0.106996	0.138773	0.132992	0.109166	0.141431	0.099262	0.138341	0.128235	0.2482	0.241525	0.29218
Rv0013	0.12147	0.0865649	0.130571	0.114936	0.156833	0.123932	0.106422	0.139071	0.154279	0.135404	0.143758	0.123075	0.201677	0.166564	0.179485	0.200112	0.302914	0.403088
Rv0014c	0.0784909	0.0884633	0.085331	0.0784624	0.136112	0.144743	0.0995851	0.164107	0.157955	0.118989	0.150839	0.173002	0.0520453	0.0735025	0.0903661	0.277625	0.245394	0.354054
Rv0015c	0.117259	0.228257	0.216128	0.273219	0.221107	0.212731	0.224812	0.202982	0.196989	0.239576	0.199705	0.192889	0.19942	0.162828	0.181121	0.237448	0.202588	0.18776
Rv0016c	0.0996616	0.158287	0.153522	0.198774	0.23551	0.240356	0.163066	0.235423	0.213225	0.191307	0.215112	0.250037	0.14857	0.147901	0.115162	0.315895	0.286907	0.208247
Rv0017c	0.0517797	0.0333776	0.0446412	0.0455831	0.0433034	0.0492486	0.0468323	0.0550339	0.0554112	0.0878146	0.0715667	0.0649931	0.0638762	0.0206433	0.0545355	0.165341	0.177198	0.163496
Rv0018c	0.299634	0.290469	0.279073	0.196445	0.190412	0.198026	0.199745	0.169993	0.175569	0.22263	0.191568	0.169469	0.316819	0.188395	0.267188	0.223323	0.230238	0.207236
Rv0019c	0.660991	0.833218	0.907848	0.481939	0.490727	0.449539	0.429627	0.368056	0.39032	0.598869	0.485365	0.500854	0.568975	0.419812	0.639927	0.617697	0.751033	0.98517
Rv0020c	0.762051	0.717312	0.798723	0.480147	0.415251	0.447936	0.483409	0.385986	0.404321	0.652043	0.533631	0.475817	0.618038	0.537487	0.620863	0.906619	0.986502	1.0511
Rv0021c	0.025115	0.0312223	0.0227352	0.0374632	0.0329376	0.0397334	0.0328214	0.0347601	0.0414503	0.0426654	0.0575152	0.0360274	0.0202058	0.0675859	0.0542956	0.0288707	0.061183	0.105736
Rv0022c	0.00515058	0.0160076	0.0149867	0.021254	0.0346919	0.0343765	0.014118	0.0324847	0.0235804	0.0127416	0.0241265	0.0296859	0.0372942	0.0173256	0.00963597	0	0	0
Rv0023	0.104515	0.146062	0.159197	0.189108	0.151186	0.16943	0.133189	0.138802	0.132022	0.0982622	0.116643	0.135839	0.0660266	0.103819	0.12598	0.0967598	0.0549253	0.0664447
Rv0024	0.100363	0.131126	0.107883	0.179378	0.132042	0.121902	0.117559	0.10533	0.110562	0.0931479	0.111293	0.103164	0.0555445	0.0860136	0.153082	0.0992045	0.0800896	0.0302771
Rv0025	0.0968394	0.115758	0.04335	0.124597	0.0841016	0.0965951	0.0987514	0.0810439	0.095491	0.0936574	0.094213	0.094455	0.107876	0.100231	0.167236	0.231204	0.256651	0.211689
Rv0026	0.0859194	0.101073	0.11215	0.132542	0.116927	0.108208	0.088641	0.0981233	0.108245	0.0733037	0.0996763	0.0958013	0.113378	0.108044	0.1322	0.110767	0.0723081	0.133111
Rv0027	0.185372	0.179708	0.267216	0.185271	0.277099	0.259445	0.112726	0.181002	0.200706	0.0851327	0.118167	0.156831	0.147769	0.0457657	0.216355	0.175948	0.213069	0.120823
Rv0028	0.148458	0.153799	0.154275	0.112799	0.147384	0.139303	0.102173	0.168594	0.181605	0.0881283	0.142118	0.162981	0.153564	0.0713407	0.132258	0.0914238	0.152229	0.167415
Rv0029	0.0605826	0.0704161	0.074524	0.0666656	0.103001	0.116467	0.0657856	0.102901	0.0922028	0.103402	0.0930562	0.0902742	0.0499293	0.0861546	0.0958332	0.127394	0.154271	0.174962
Rv0030	0.0884963	0.117147	0.152592	0.110006	0.182921	0.214593	0.0988257	0.170545	0.111709	0.124963	0.145856	0.164352	0.0711979	0.088203	0.0245279	0.254324	0.128325	0.116429
Rv0031	0.0558584	0.0789109	0.177307	0.0698489	0.110753	0.161392	0.0657994	0.126107	0.0955764	0.0556676	0.10704	0.111217	0.0735378	0.0683263	0.0190005	0.306463	0.099407	0.120256
Rv0032	0.0235846	0.0268522	0.0380491	0.0388005	0.0551236	0.0721372	0.0300248	0.0550441	0.0558288	0.0309447	0.0459404	0.0460285	0.0371975	0.0219936	0.0279593	0.0603965	0.0365694	0.0552988
Rv0033	0.0266308	0.0254667	0.0715274	0.0450843	0.0893579	0.0859412	0.0357324	0.0549102	0.0875335	0.0369643	0.054376	0.0968164	0.0593316	0.110254	0.01533	0	0.0641627	0
Rv0034	0.0232166	0.0424445	0.0238425	0.0210393	0.0420508	0.0329876	0.023141	0.0462968	0.0583556	0.0328572	0.0383831	0.0535245	0.0791088	0.110254	0.0204399	0	0.0534689	0.0646829
Rv0035	0.0134482	0.0208981	0.0149068	0.0295971	0.0357394	0.038671	0.0191492	0.0373603	0.0345307	0.0268385	0.0289975	0.0391242	0.0324585	0.0430832	0.00718847	0.0220846	0.010029	0.0379136
Rv0036c	0.0817504	0.0608042	0.0569262	0.069968	0.0672323	0.0772805	0.0832253	0.0815265	0.0625562	0.149669	0.0987348	0.0740996	0.0758893	0.169227	0.104576	0.156625	0.240735	0.231655
Rv0037c	0.0942136	0.100138	0.0854445	0.0758477	0.0701163	0.0658494	0.0806948	0.0752402	0.0904569	0.0975716	0.0910657	0.0592374	0.156517	0.159145	0.180075	0.070326	0.0606788	0.0772683
Rv0038	0.130541	0.118677	0.0878531	0.128013	0.104816	0.129829	0.147818	0.13792	0.11745	0.186084	0.171936	0.161737	0.141461	0.0358461	0.066455	0.428746	0.382448	0.378538
Rv0039c	0.0341892	0.0676185	0.0361748	0.0410422	0.0478509	0.0296349	0.0364013	0.0306294	0.0648236	0.130862	0.0727955	0.0429933	0.0787678	0.188192	0.0697777	0.32156	0.255545	0.257616
Rv0040c	0.059124	0.0954797	0.0742107	0.0574063	0.0899833	0.067795	0.0522872	0.0694608	0.0949452	0.102457	0.0914118	0.0828531	0.113321	0.140387	0.0910925	0.329831	0.349491	0.288265
Rv0041	0.0299211	0.0346557	0.0540757	0.0466274	0.0648536	0.0680442	0.0540902	0.0653461	0.0584244	0.0881276	0.0679024	0.0668391	0.0430613	0.0525126	0.0500673	0.24675	0.203733	0.224456
Rv0042c	0.0258761	0.0294878	0.0401558	0.039864	0.0741422	0.0603096	0.0425565	0.0666402	0.0605495	0.094555	0.0888871	0.0874951	0.00624543	0.0232113	0.0258189	0.208219	0.148587	0.224688
Rv0043c	0.0345824	0.0503097	0.051383	0.0793483	0.0915677	0.0916707	0.0715065	0.0875926	0.07411	0.0646717	0.0643373	0.0763351	0.0479496	0.0693024	0.060569	0.202998	0.167085	0.0871239
Rv0044c	0.0428567	0.0613123	0.0593813	0.0875826	0.0741839	0.066591	0.0844171	0.0783003	0.06298	0.0787972	0.0775386	0.0737105	0.0591077	0.100685	0.0458163	0.0821089	0.0639206	0.144987
Rv0045c	0.175447	0.183633	0.17543	0.311157	0.227412	0.205416	0.356962	0.238135	0.225114	0.391766	0.244291	0.248805	0.157159	0.235257	0.203032	0.509405	0.51931	0.385501
Rv0046c	0.266976	0.214668	0.228059	0.461428	0.308582	0.289585	0.542223	0.308185	0.287066	0.52589	0.350698	0.326383	0.187991	0.184555	0.16863	0.785549	0.828536	0.742447
Rv0047c	0.381456	0.222869	0.324574	0.51949	0.305391	0.37352	0.526144	0.328997	0.384033	0.504944	0.40744	0.365087	0.360579	0.308223	0.260863	0.738462	0.608305	0.754753
Rv0048c	0.041027	0.0309113	0.0361748	0.0444624	0.0303056	0.041884	0.0427522	0.0377354	0.0398428	0.0638029	0.06406	0.0702224	0.0405092	0.0585486	0.0511703	0.0964679	0.0827478	0.338581
Rv0049	0.76027	0.755143	0.706981	0.767609	0.708921	0.68753	0.659489	0.630273	0.699059	0.65924	0.658817	0.52402	0.671565	0.773374	0.586537	0.518068	0.43984	0.5259
Rv0050	0.244254	0.27147	0.312094	0.274622	0.315071	0.307144	0.230756	0.263938	0.266057	0.255399	0.234632	0.225551	0.267211	0.178614	0.296033	0.311299	0.232838	0.245204
Rv0051	0.080013	0.0808942	0.0691899	0.115981	0.0997675	0.0988605	0.0994502	0.0767603	0.102	0.123698	0.0689892	0.0637108	0.12099	0.0951209	0.120235	0.0941942	0.148455	0.091317
Rv0052	0.099724	0.122186	0.100443	0.141392	0.146395	0.129217	0.121382	0.138341	0.158039	0.133396	0.124269	0.109427	0.15969	0.103216	0.143514	0.0496023	0.135151	0.158955
Rv0053	0.310362	0.606475	0.475866	0.496949	0.565084	0.557584	0.593695	0.575808	0.502941	0.714324	0.629694	0.685529	0.457526	0.300072	0.305967	1.82659	1.92091	2.11253
Rv0054	0.245823	0.376907	0.34969	0.377506	0.497601	0.516689	0.341942	0.460815	0.417937	0.461272	0.458038	0.502501	0.18195	0.205807	0.196223	1.50711	1.39447	1.31953
Rv0055	0.273587	0.580042	0.580074	0.58111	0.680233	0.830428	0.480916	0.62533	0.481164	0.5728	0.553017	0.718747	0.276416	0.313899	0.460259	2.01132	1.81014	2.46099
Rv0056	0.259212	0.450411	0.459396	0.477127	0.633373	0.717488	0.403993	0.607495	0.5598	0.585007	0.596067	0.669581	0.358316	0.158535	0.379141	1.82848	1.91901	2.48332
Rv0057	0.210315	0.421811	0.440127	0.427523	0.644658	0.698067	0.35885	0.557864	0.498562	0.469375	0.493392	0.506366	0.382587	0.236982	0.310123	1.28624	1.01407	1.52116
Rv0058	0.105484	0.153033	0.142673	0.177287	0.233922	0.258511	0.145697	0.230966	0.214844	0.213899	0.19253	0.194977	0.164094	0.166326	0.154176	0.483136	0.474291	0.512289
Rv0059	0.0483842	0.0557842	0.0817456	0.0652648	0.112135	0.139887	0.0509491	0.109513	0.119887	0.0805531	0.0828587	0.119643	0.0847595	0.0840029	0.0350399	0.269126	0.16499	0.147847
Rv0060	0.0668991	0.10634	0.104015	0.0972185	0.138243	0.164254	0.073553	0.146549	0.136643	0.108894	0.14632	0.148345	0.0887453	0.0961988	0.0496812	0.228948	0.211937	0.169312
Rv0061c	0.23132	0.312361	0.278514	0.201882	0.335662	0.292048	0.192404	0.330776	0.282409	0.274863	0.313858	0.358595	0.311885	0.193188	0.202952	0.467637	0.474691	0.264456
Rv0062	0.0411641	0.0617618	0.0523158	0.0895532	0.0801283	0.0872195	0.0766365	0.0794532	0.0852032	0.104013	0.0768333	0.0539955	0.0890753	0.127327	0.106223	0.130537	0.148197	0.112049
Rv0063	0.0334251	0.0455217	0.0327834	0.077282	0.0833569	0.0849863	0.0574611	0.0734289	0.0836778	0.0668935	0.0624525	0.048054	0.0435099	0.0707462	0.0562098	0.0971378	0.0999869	0.106727
Rv0064	0.175671	0.240115	0.219448	0.11376	0.221603	0.239934	0.105151	0.160103	0.147284	0.0852297	0.144615	0.136767	0.27571	0.217807	0.261548	0.168108	0.14836	0.143754
Rv0064A	0.0946419	0.16808	0.0786802	0.0768687	0.138768	0.117453	0.0628891	0.0941548	0.0962868	0.0655819	0.107313	0.109096	0.163162	0.212239	0.0843148	0	0.141158	0.106727
Rv0065	0.0511214	0.0919842	0.0548021	0.0636563	0.0880242	0.0701212	0.0368753	0.0806056	0.056116	0.0409805	0.063017	0.0651316	0.107151	0.0905068	0.070472	0.0463942	0.0842734	0.0955762
Rv0066c	0.0302061	0.0458128	0.0843755	0.042546	0.0613851	0.0721937	0.0345637	0.0647734	0.0621998	0.056357	0.0694257	0.083009	0.0437431	0.0780348	0.0614842	0.14167	0.183543	0.177401
Rv0067c	0.0142319	0.0176927	0.0220857	0.0313217	0.0486904	0.0566911	0.0269525	0.0568482	0.0627433	0.0241157	0.0525916	0.0514034	0.00686998	0.0510649	0.0284008	0.0327201	0.0371468	0.0674064
Rv0068	0.0302427	0.0552895	0.0724686	0.0508978	0.0692316	0.0768948	0.0381235	0.0626452	0.0530905	0.024737	0.050462	0.0485325	0.064406	0.0398945	0.057689	0.0204501	0.0139301	0.014043
Rv0069c	0.0144372	0.0327429	0.0544971	0.02061	0.0315381	0.0297632	0.0163348	0.033223	0.0297733	0.0293746	0.0307674	0.0350833	0.0395544	0.057752	0.0291999	0.0672816	0.0672181	0.0739233
Rv0070c	0.0110024	0.0355099	0.0517147	0.0149011	0.02986	0.0290506	0.0145518	0.0263557	0.0206652	0.0277517	0.0260993	0.0292677	0.0275767	0.0626324	0.0221673	0.0437804	0.0397628	0.0501065
Rv0071	0.00916628	0.0237401	0.0266712	0.0353033	0.0460599	0.0359302	0.0251252	0.0445632	0.0303082	0.0219347	0.0304137	0.03434	0.0165927	0.0308337	0.022865	0.0131712	0.0358876	0
Rv0072	0.0216324	0.0288138	0.0749335	0.0317393	0.0475775	0.0477997	0.0441507	0.0588785	0.0508289	0.124618	0.0985166	0.106869	0.0410236	0.0762326	0.0192719	0.310841	0.22182	0.268342
Rv0073	0.0343112	0.0473942	0.0760654	0.0479446	0.0712703	0.0650834	0.0507564	0.0777154	0.0681529	0.166326	0.113526	0.109237	0.0552089	0.0659524	0.0570589	0.431984	0.36249	0.283745
Rv0074	0.0227526	0.0489554	0.0763885	0.0462223	0.053329	0.0628567	0.0355441	0.0517429	0.0471863	0.0972904	0.0696858	0.0620377	0.0475229	0.0647607	0.0229205	0.0452681	0.102785	0.196875
Rv0075	0.0613195	0.137559	0.139518	0.0897996	0.142553	0.157669	0.0716894	0.169745	0.146817	0.0897236	0.164134	0.16369	0.0834588	0.0868495	0.120758	0.0715491	0.151628	0.0764284
Rv0076c	0.0346673	0.0301682	0.0645581	0.0381482	0.0604884	0.0758046	0.0276435	0.0601279	0.0409131	0.0212552	0.0465518	0.0639388	0.0702851	0	0.0415088	0	0.0325749	0.065678
Rv0077c	0.0305874	0.0303394	0.0265108	0.0350909	0.044252	0.0413676	0.0243253	0.0482286	0.0483338	0.0180567	0.0416625	0.0345085	0.0235613	0.0350265	0.0389613	0.0224434	0.0305757	0
Rv0078	0.0232031	0.0471512	0.0675144	0.0333891	0.0618271	0.0578614	0.0257961	0.058396	0.0553842	0.025973	0.0536476	0.0421774	0.0516949	0.072047	0.033392	0.0307763	0.0349401	0.042268
Rv0078A	0.136568	0.118845	0.148353	0.145272	0.170539	0.168989	0.158811	0.206721	0.1445	0.215868	0.264417	0.226692	0.098886	0.159255	0.16352	0.392476	0.370718	0.539024
Rv0078B	0.206396	0.235475	0.197651	0.22712	0.227927	0.229177	0.255202	0.321316	0.252512	0.406544	0.534396	0.409579	0.132421	0.175767	0.215064	0.900988	1.00243	1.29928
Rv0079	0.0256589	0.0327163	0.0382872	0.0427149	0.0531774	0.046839	0.0488554	0.0409763	0.0575646	0.054125	0.0600961	0.0508126	0.0524024	0.0619675	0.0541584	0.204202	0.216374	0.233708
Rv0080	0.0270994	0.0146475	0.0274266	0.0427859	0.0362791	0.0224683	0.049912	0.0399424	0.0395576	0.0491507	0.0367942	0.0393871	0.0341254	0.0158535	0.0352689	0.0406328	0.0645821	0.0279024
Rv0081	0.0282162	0.0194876	0.027367	0.0293244	0.0382114	0.0259069	0.0476551	0.0469615	0.0430599	0.0480553	0.0416095	0.0433672	0.0454016	0.0843681	0.093846	0	0	0.0371224
Rv0082	0.0281672	0.0665318	0.0524535	0.0706696	0.0462559	0.0415383	0.0797343	0.0550717	0.0561673	0.0690796	0.0650913	0.0350664	0.0652648	0.0757995	0.0674518	0	0.0264671	0.0266817
Rv0083	0.0137804	0.0244735	0.021276	0.0328039	0.0220094	0.0171614	0.0368617	0.0190676	0.0257509	0.0537478	0.0300797	0.021396	0.0447995	0.0567609	0.0441962	0.0193972	0.0308301	0.0333001
Rv0084	0.0619857	0.0459525	0.036403	0.0738415	0.0357498	0.0289182	0.0878576	0.042143	0.0445491	0.116958	0.0515003	0.0281875	0.127647	0.0765168	0.0851127	0.0882514	0.10687	0.0269342
Rv0085	0.038338	0.0380272	0.0142408	0.0448803	0.0376745	0.029036	0.0382131	0.0250801	0.0390043	0.0330778	0.0331148	0.0188055	0.0649695	0.131706	0.0854593	0	0.0319362	0.0193171
Rv0086	0.0191698	0.0206233	0.019308	0.027991	0.0245941	0.0224959	0.0242517	0.0235414	0.0307548	0.0339756	0.0244637	0.0186978	0.0240238	0.0694441	0.046899	0.0444967	0.0490733	0.043651
Rv0087	0.0131637	0.0170467	0.0212793	0.016095	0.0164194	0.026962	0.014761	0.0302691	0.025297	0.0163179	0.0262635	0.0248687	0.0264766	0.0295203	0.035573	0.0441356	0.0286325	0.0173187
Rv0088	0.0560841	0.0921329	0.0885881	0.0599521	0.131572	0.14158	0.0602936	0.10359	0.0701009	0.0886084	0.107586	0.0969738	0.110225	0.129364	0.12591	0.262488	0.232126	0.0758946
Rv0089	0.0373287	0.0792297	0.047685	0.0400749	0.0841016	0.0798646	0.0362996	0.0646002	0.0565031	0.0462827	0.0625502	0.056673	0.0725164	0.0245008	0.109013	0.172689	0.0641627	0.0646829
Rv0090	0.0357735	0.0479606	0.0612297	0.0393654	0.0566949	0.0526125	0.0283158	0.0409218	0.027118	0.022456	0.0262857	0.0323426	0.0660266	0.0755045	0.104983	0.012095	0.0329552	0.0498335
Rv0091	0.0394341	0.0634678	0.0942523	0.0805881	0.0867297	0.0698273	0.062117	0.0677293	0.0623285	0.056701	0.0637719	0.0600675	0.0560869	0.0663245	0.0895844	0.0971378	0.132336	0.0667042
Rv0092	0.125148	0.127935	0.100501	0.0934581	0.0828599	0.0800013	0.0873656	0.0693816	0.0748536	0.0981375	0.0714771	0.0640856	0.169586	0.162342	0.155794	0.073427	0.0648364	0.0392172
Rv0093c	0.0420418	0.0376151	0.0370696	0.0869186	0.0653793	0.0623555	0.0676192	0.0703069	0.0725837	0.0786055	0.0850395	0.0697565	0.0553482	0.0514258	0.0476691	0.0768864	0.0498792	0.0452552
Rv0094c	0.0238093	0.0299514	0.0197938	0.0661236	0.0850933	0.0980127	0.0539614	0.112177	0.0951622	0.0329972	0.0893996	0.108475	0.0205235	0.106787	0.0212113	0.0684241	0.0310725	0.0134248
Rv0095c	0.0289485	0.00817909	0.00765744	0.036199	0.0709031	0.0702585	0.0301658	0.0674294	0.103081	0.0291049	0.0852646	0.101625	0.0190554	0.194755	0.019694	0.0226891	0.0515175	0.124644
Rv0096	0.00815878	0.0108673	0.0090437	0.0136807	0.0209348	0.0242018	0.0129728	0.0290979	0.0181822	0.0198253	0.0242652	0.0255273	0.0112525	0.0470479	0.0116296	0.0401949	0.0821394	0.0368023
Rv0097	0.027973	0.046367	0.0470272	0.0533549	0.0741689	0.0774459	0.0477089	0.0720404	0.0701992	0.0586166	0.0611482	0.0788211	0.0315071	0.0752767	0.0093037	0.107187	0.102218	0.0883256
Rv0098	0.0166554	0.0487189	0.0171044	0.0452803	0.0578198	0.0697494	0.0268548	0.0455712	0.0488411	0.045242	0.0474226	0.0451741	0.042564	0.0131825	0	0.28719	0.107403	0.185612
Rv0099	0.0173273	0.0352109	0.0349043	0.032634	0.0495904	0.0588827	0.0260723	0.0404557	0.04102	0.0556011	0.0452651	0.0395628	0.028953	0.0672528	0.0274296	0.103422	0.133069	0.118366
Rv0100	0.0524837	0.0567359	0.0398381	0.0929078	0.0849	0.095732	0.0557245	0.0521708	0.0650037	0.119984	0.0819487	0.073651	0.0495682	0.0921108	0.085382	0.354123	0.178681	0.108078
Rv0101	0.0148492	0.0318815	0.0254649	0.0384427	0.0345124	0.0383025	0.0258835	0.0352898	0.0330608	0.0336826	0.0332103	0.0335723	0.0368786	0.0453651	0.0338198	0.0556619	0.0550477	0.0509638
Rv0102	0.0280481	0.0355457	0.0206011	0.030265	0.0426225	0.036696	0.0257853	0.0425073	0.043773	0.057749	0.0618652	0.0455153	0.0374632	0.0659524	0.0305673	0.159646	0.144996	0.116077
Rv0103c	0.0390226	0.0565476	0.0571206	0.0684946	0.0657288	0.0639138	0.07624	0.0666249	0.0608909	0.112409	0.0684065	0.0637477	0.0901399	0.070867	0.0716619	0.136225	0.136846	0.119058
Rv0104	0.00892427	0.0155322	0.0124642	0.016891	0.0270207	0.0322209	0.0131649	0.0329269	0.0243327	0.00976585	0.0178361	0.0271581	0.0155085	0.0240157	0.0213709	0.0123105	0.013976	0.0253608
Rv0105c	0.0132831	0.00589755	0.0441713	0.018793	0.0511249	0.0241239	0.0122941	0.0359041	0.0463335	0.00589086	0.0192589	0.0371854	0.0412199	0	0	0	0.0148587	0
Rv0106	0.136445	0.183947	0.181418	0.0636377	0.0915843	0.100516	0.0439075	0.0691012	0.084577	0.0326101	0.0596108	0.0484348	0.209371	0.164137	0.219768	0.0233715	0.0247646	0.0213989
Rv0107c	0.0270461	0.049062	0.0366178	0.0466469	0.0379564	0.0415409	0.0314143	0.0319401	0.0358271	0.0544682	0.0388688	0.0328308	0.0647452	0.0802091	0.0669148	0.0647189	0.0656951	0.0758133
Rv0108c	0.126189	0.144069	0.194827	0.119022	0.161895	0.0982186	0.125778	0.152272	0.193884	0.483682	0.303592	0.308733	0.167824	0.0346512	0.211991	1.68742	1.31075	1.09776
Rv0109	0.0250275	0.022546	0.031662	0.0187594	0.0176833	0.0170614	0.0244036	0.019731	0.0136538	0.0198461	0.0195391	0.011289	0.0551533	0.0390436	0.0570015	0.0250174	0.0170412	0.00858968
Rv0110	0.0252378	0.0268928	0.0293739	0.0166631	0.024053	0.0275012	0.0305461	0.0301295	0.0249429	0.039454	0.0315253	0.0498722	0.0313271	0.058214	0.0323769	0.124336	0.0508169	0.0512289
Rv0111	0.00788354	0.0204179	0.00917553	0.0176394	0.0168571	0.0227172	0.0150609	0.0246536	0.0203187	0.0476217	0.029953	0.02181	0.0133193	0.0282867	0.0196652	0.0996866	0.102885	0.0871239
Rv0112	0.081941	0.0930852	0.0723496	0.0982526	0.108752	0.141529	0.0892783	0.107816	0.102338	0.113045	0.112502	0.12898	0.0695612	0.0608297	0.0592053	0.18514	0.128325	0.214123
Rv0113	0.0686308	0.0625679	0.0639027	0.0795497	0.106835	0.12564	0.0720556	0.119756	0.0865813	0.103511	0.0921584	0.102318	0.0331293	0.061563	0.0479353	0.142009	0.164804	0.195034
Rv0114	0.0405844	0.0440001	0.0329551	0.0820486	0.0811294	0.107989	0.072908	0.0878022	0.0748977	0.077279	0.0758953	0.0848611	0.0615061	0.0761963	0.0423781	0.0488232	0.0886857	0.111756
Rv0115	0.0223591	0.0246112	0.0460831	0.0348558	0.0388454	0.050336	0.034358	0.0411305	0.0322259	0.0520588	0.0396394	0.0451041	0.0505929	0.0564089	0.0209153	0.0401603	0.0182375	0.055156
Rv0116c	0.482151	0.224552	0.203986	0.138545	0.24321	0.210079	0.24029	0.196262	0.199415	0.180437	0.172572	0.145955	0.574952	0.616021	0.642398	0.12335	0.106429	0.22023
Rv0117	0.0371986	0.0569161	0.0432949	0.0705318	0.0881064	0.089488	0.0576127	0.0613599	0.0710324	0.0430828	0.0594227	0.0626701	0.0621569	0.0539018	0.0599572	0.0394719	0.0582557	0.0406578
Rv0118c	0.0108224	0.0192202	0.0395875	0.0285817	0.0372903	0.0400961	0.018184	0.0307156	0.025796	0.0183584	0.0270371	0.0231682	0.0223893	0.0582473	0.0300814	0.021327	0.0242124	0.0292904
Rv0119	0.0318729	0.0458013	0.0378941	0.0411073	0.0549618	0.0501052	0.0358683	0.0570103	0.0453278	0.0304553	0.0481613	0.0478021	0.0570757	0.073782	0.0436	0.0413667	0.0268361	0.0405805
Rv0120c	0.0451306	0.0799263	0.0865665	0.0574304	0.0802199	0.0743622	0.0428475	0.0646002	0.0543798	0.0353194	0.0484217	0.0467915	0.0529421	0.0644561	0.0698103	0.0130423	0.0375105	0.0179122
Rv0121c	0.0745946	0.146829	0.217049	0.0902929	0.130792	0.110637	0.0576225	0.108796	0.0809505	0.0501739	0.0883252	0.0845535	0.0810183	0.0501845	0.093037	0.0428746	0.0681452	0.0294419
Rv0122	0.291657	0.291521	0.221754	0.148375	0.229399	0.255262	0.0978761	0.161763	0.134198	0.052892	0.143026	0.158807	0.318365	0.335243	0.219355	0.0505432	0.103286	0.173539
Rv0123	0.265276	0.332516	0.196167	0.106443	0.201194	0.242219	0.0759636	0.149053	0.125251	0.0548826	0.117854	0.130087	0.339589	0.236642	0.263227	0	0.103286	0.173539
Rv0124	0.0735118	0.146955	0.0838395	0.0361783	0.0625591	0.0432054	0.036268	0.0334915	0.0443475	0.0277379	0.0501812	0.0281042	0.12304	0.173966	0.107812	0.0127394	0.00578516	0.0087481
Rv0125	0.624363	0.561841	0.418449	0.258551	0.302742	0.258146	0.345991	0.224359	0.249346	0.386712	0.249849	0.250412	0.582983	0.517821	0.579782	0.279408	0.265663	0.263819
Rv0126	0.130262	0.117265	0.106301	0.0820504	0.102962	0.103929	0.0917816	0.099626	0.0947483	0.137352	0.113151	0.111149	0.14961	0.132964	0.179274	0.154904	0.215723	0.170196
Rv0127	0.0525788	0.0700334	0.0575148	0.0704738	0.0639061	0.0577967	0.0734888	0.0691902	0.0744071	0.130243	0.0808626	0.089318	0.0486623	0.0851082	0.0650851	0.149967	0.235263	0.243412
Rv0128	0.0714147	0.0991242	0.104907	0.0930817	0.13432	0.136625	0.0691089	0.100578	0.0867639	0.0726445	0.0952688	0.107097	0.180733	0.0746333	0.114149	0.143465	0.103154	0.098517
Rv0129c	0.0322478	0.0591485	0.0461467	0.0919137	0.106483	0.116941	0.086153	0.0979423	0.094122	0.273046	0.166327	0.116393	0.0344506	0.049792	0.0474734	0.729245	0.70786	0.938945
Rv0130	0.0379516	0.0921492	0.0828212	0.074389	0.0791219	0.0844335	0.0384191	0.0719952	0.0687763	0.043261	0.0555545	0.0656214	0.0429374	0.239367	0.0710019	0.0818002	0.167161	0.168516
Rv0131c	0.0635774	0.0700334	0.0960086	0.0898868	0.119253	0.140166	0.0766059	0.118328	0.106849	0.0569938	0.0882754	0.109467	0.081581	0.124528	0.111416	0.0624457	0.0472627	0.0381167
Rv0132c	0.0684128	0.0667355	0.0900863	0.107153	0.0948181	0.106653	0.100792	0.106689	0.0970362	0.0580366	0.0744625	0.0748314	0.0578524	0.127662	0.104634	0.0172211	0.0312816	0.0473027
Rv0133	0.0696093	0.0637928	0.0623209	0.0854369	0.120219	0.0998393	0.112969	0.121013	0.147994	0.193932	0.166517	0.102872	0.10339	0.0960627	0.16696	0.400092	0.272533	0.31701
Rv0134	0.147929	0.128433	0.146382	0.15092	0.138307	0.136288	0.156999	0.138815	0.152938	0.243328	0.200119	0.172592	0.108413	0.15311	0.134455	0.320135	0.328274	0.255293
Rv0135c	0.529209	0.305096	0.321992	0.595112	0.664069	0.72497	0.643123	0.701456	0.615582	0.485695	0.553198	0.626489	0.355402	0.288188	0.37399	0.16927	0.272533	0.359278
Rv0136	0.193729	0.13563	0.111553	0.2437	0.223954	0.228658	0.304689	0.225078	0.226972	0.174885	0.185316	0.180063	0.165377	0.126218	0.207544	0.0492282	0.0862277	0.0772683
Rv0137c	0.287644	0.244926	0.257968	0.195119	0.266666	0.288036	0.209139	0.215899	0.197434	0.147553	0.213799	0.187362	0.278178	0.198818	0.235897	0.135887	0.154271	0.116641
Rv0138	0.103012	0.113387	0.231045	0.213721	0.167953	0.141871	0.189844	0.137891	0.124452	0.122211	0.127334	0.160798	0.139853	0.086628	0.16863	0.166522	0.210057	0.177878
Rv0139	0.095686	0.0920087	0.132287	0.144851	0.109875	0.127022	0.129888	0.11628	0.122628	0.117958	0.0928623	0.103596	0.114835	0.0995841	0.146376	0.136734	0.190418	0.150231
Rv0140	0.49113	0.622029	0.578227	1.36204	1.89758	2.13838	1.33701	1.99976	1.71417	0.893703	1.71545	1.59205	0.668065	0.42018	0.690452	0.56294	0.866955	0.705909
Rv0141c	0.110531	0.110418	0.130176	0.0897736	0.0675268	0.102042	0.0872184	0.0912891	0.121823	0.0988036	0.15512	0.110726	0.161971	0.053115	0.128011	0.52185	0.267891	0.28045
Rv0142	0.272447	0.409775	0.288579	0.535409	0.603272	0.52362	0.560274	0.65265	0.742517	0.510619	0.693214	0.439812	0.511135	0.447438	0.419118	0.110655	0.137047	0.124342
Rv0143c	0.163816	0.139783	0.108524	0.132784	0.106492	0.101805	0.150708	0.0905189	0.0933758	0.149344	0.0973461	0.0809286	0.15886	0.206642	0.186074	0.0945763	0.151752	0.173187
Rv0144	0.159741	0.105673	0.108267	0.326853	0.365438	0.367824	0.272082	0.435971	0.399441	0.373669	0.474302	0.497687	0.0882584	0.138111	0.0816143	0.785399	0.688208	0.835583
Rv0145	0.59013	0.408749	0.300205	1.29627	1.22913	1.1675	1.1072	1.12624	1.1258	1.05767	1.13962	1.01548	0.455622	0.396636	0.394529	1.22186	1.23402	0.953157
Rv0146	0.201138	0.205371	0.158541	0.703547	0.649218	0.536465	0.568515	0.554773	0.603285	0.407353	0.46792	0.44901	0.239234	0.22618	0.212549	0.559713	0.576433	0.741253
Rv0147	0.413519	0.435395	0.457287	0.625631	0.685627	0.684818	0.519025	0.642485	0.58964	0.374468	0.49411	0.593893	0.378458	0.397088	0.441696	0.441431	0.462174	0.631519
Rv0148	0.405137	0.499751	0.705472	0.754777	0.697867	0.810503	0.551571	0.594232	0.56363	0.424721	0.514405	0.628471	0.345653	0.261997	0.352536	0.552365	0.565616	0.565243
Rv0149	0.188084	0.294878	0.318293	0.477809	0.390239	0.412234	0.364373	0.315921	0.300373	0.294868	0.258383	0.396302	0.157605	0.0976241	0.196299	0.327201	0.4108	0.330423
Rv0150c	0.0131447	0.0116722	0.0218556	0.0185973	0.0385465	0.0262598	0.018717	0.028128	0.0305672	0.0145737	0.0278544	0.0129876	0.0543873	0.050533	0	0	0.0294079	0
Rv0151c	0.0116303	0.0209268	0.0213732	0.019534	0.0353398	0.0354076	0.0172361	0.034022	0.0280243	0.014549	0.0253281	0.0402195	0.0132967	0.0164726	0.0114519	0.0422195	0.0215691	0.014496
Rv0152c	0.0209059	0.0181075	0.0299164	0.0252678	0.0294595	0.0379056	0.0261326	0.0362056	0.0327755	0.0236061	0.0390641	0.0359504	0.0347417	0.0322796	0.0205177	0.0177286	0.0295197	0.0243483
Rv0153c	0.0715875	0.0950634	0.106043	0.076627	0.0801545	0.0959729	0.0801114	0.0882481	0.0774664	0.0929353	0.0939947	0.0975239	0.169641	0.0875662	0.131494	0.157104	0.137591	0.138706
Rv0154c	0.173131	0.294002	0.311605	0.13503	0.214105	0.209322	0.113859	0.201572	0.170238	0.109606	0.162685	0.195971	0.310169	0.270176	0.273814	0.161576	0.171206	0.169072
Rv0155	0.034384	0.0366387	0.0314435	0.0832401	0.1002	0.102411	0.0895967	0.101459	0.100447	0.102548	0.107758	0.0917269	0.04268	0.0396553	0.047786	0.279503	0.334625	0.255912
Rv0156	0.0438495	0.0454271	0.0189021	0.166203	0.160437	0.185819	0.147308	0.21126	0.178447	0.228453	0.238367	0.205929	0.0235188	0	0.0607674	0.812107	0.763016	0.499981
Rv0157	0.0386293	0.0400191	0.0440785	0.136276	0.13799	0.13144	0.134196	0.128088	0.139479	0.275701	0.209037	0.168947	0.038391	0.0968195	0.0481799	0.417937	0.50117	0.448432
Rv0157A	0.586926	0.534208	0.512336	0.23989	0.349608	0.309122	0.298775	0.27102	0.33695	0.435992	0.3633	0.304453	0.667826	0.338453	0.407848	0.361443	0.623721	0.595684
Rv0158	0.0553388	0.0651474	0.0683115	0.0894975	0.14307	0.126847	0.111571	0.182443	0.173167	0.155038	0.166922	0.192337	0.042498	0.0451271	0.0250983	0.202408	0.118179	0.198561
Rv0159c	0.00845617	0.0131406	0.0134209	0.0143808	0.0290948	0.0268757	0.0158995	0.0260605	0.0332394	0.0137223	0.0207056	0.0310151	0.019482	0.0517182	0.00287641	0.0198832	0.0240781	0.03641
Rv0160c	0.00824297	0.022277	0.0104281	0.0209019	0.0317262	0.0318934	0.016075	0.027972	0.0218771	0.0108477	0.0184666	0.0206562	0.0103801	0.0337556	0	0.0185392	0	0.0169744
Rv0161	0.0328492	0.0784374	0.0559504	0.106679	0.102791	0.0993099	0.0784616	0.11875	0.120639	0.063969	0.0919488	0.0821968	0.0696158	0.0646822	0.04197	0.0690758	0.0721474	0.0664078
Rv0162c	0.0183087	0.0160493	0.0054639	0.0222134	0.0301145	0.0292439	0.0257359	0.0318291	0.035821	0.0385293	0.0395825	0.0265163	0.0101976	0.0315831	0.00702623	0.0323793	0.0514639	0.0667042
Rv0163	0.0154178	0.0184298	0.0207053	0.0508978	0.0699924	0.04674	0.0360548	0.0645152	0.0796357	0.0354372	0.0685172	0.0519502	0.0257624	0.0478734	0.0266257	0	0.065007	0.028086
Rv0164	0.0523006	0.0726273	0.0453301	0.0881648	0.104218	0.100442	0.112579	0.144752	0.124533	0.325804	0.239776	0.279633	0.0725164	0.149727	0.0582917	0.92101	1.17632	1.37032
Rv0165c	0.0249481	0.0200096	0.01405	0.0256819	0.0371699	0.0337626	0.0192518	0.0355301	0.0327506	0.0178008	0.0270167	0.035252	0.0233088	0.043314	0.0240899	0.0277537	0.0189051	0
Rv0166	0.0204631	0.0444176	0.0453652	0.0614771	0.0704256	0.0755664	0.0505055	0.0709322	0.0786487	0.0678743	0.0715101	0.0819971	0.0493896	0.0786676	0.0388911	0.140018	0.160233	0.1923
Rv0167	0.0840357	0.111632	0.0631019	0.141693	0.16433	0.150774	0.138815	0.136778	0.165477	0.187245	0.160314	0.146867	0.147214	0.173256	0.147075	0.268772	0.270641	0.449376
Rv0168	0.0453784	0.0231835	0.0217049	0.054723	0.0638012	0.0466256	0.0638185	0.0529276	0.068302	0.103845	0.054354	0.0494423	0.0450102	0.108733	0.0372148	0.214373	0.214171	0.250256
Rv0169	0.0213947	0.0197017	0.0368903	0.0566774	0.0599801	0.0740417	0.0570642	0.064657	0.0741675	0.119614	0.0637187	0.0730729	0.0229503	0.0426476	0.0266842	0.307425	0.241985	0.319008
Rv0170	0.024417	0.0290629	0.024186	0.0851794	0.103976	0.109635	0.0634328	0.104031	0.0940801	0.114305	0.0989627	0.0910252	0.0376166	0.0349508	0.00777542	0.241865	0.183058	0.270662
Rv0171	0.0363335	0.0564611	0.0711578	0.108412	0.116984	0.127468	0.111605	0.116506	0.109829	0.174682	0.122737	0.123634	0.035415	0.0846134	0.0601315	0.313251	0.289976	0.421943
Rv0172	0.02003	0.0253228	0.0375373	0.047071	0.0675109	0.0720763	0.054311	0.0711941	0.0784041	0.120542	0.0864041	0.0778764	0.0319564	0.0319757	0.0279461	0.368794	0.260518	0.281389
Rv0173	0.0276629	0.031524	0.0375626	0.0674765	0.0739384	0.0797136	0.0595114	0.0832368	0.07505	0.11656	0.0820671	0.0850336	0.0367219	0.0124071	0.0552035	0.333896	0.216611	0.19653
Rv0174	0.0810517	0.0966353	0.0792901	0.11687	0.124156	0.132354	0.139289	0.152587	0.130444	0.295881	0.202924	0.184846	0.101186	0.155125	0.0993476	0.704814	0.61825	0.670145
Rv0175	0.185325	0.240863	0.254914	0.235449	0.263702	0.248453	0.315285	0.25834	0.287103	0.765081	0.408403	0.333064	0.311075	0.204021	0.220637	0.929618	1.19391	0.977498
Rv0176	0.0535788	0.0676484	0.0584621	0.0810679	0.100245	0.0908192	0.104583	0.0893203	0.101638	0.269204	0.120259	0.129313	0.0808233	0.0675859	0.0584722	0.346448	0.423911	0.330423
Rv0177	0.0535938	0.151424	0.170119	0.150118	0.185023	0.182103	0.148603	0.158253	0.132844	0.406489	0.292126	0.343714	0.155224	0.131113	0.0947971	1.07534	1.16741	1.01535
Rv0178	0.0522416	0.160076	0.162713	0.119022	0.151984	0.166504	0.121378	0.124718	0.12726	0.304942	0.241265	0.232398	0.154504	0.118804	0.0660752	0.888117	0.887279	0.853814
Rv0179c	0.0263097	0.051484	0.0595418	0.070234	0.111889	0.119544	0.0687166	0.137511	0.11599	0.165337	0.177254	0.175788	0.0493896	0.0458894	0.0546907	0.789704	0.709605	0.64613
Rv0180c	0.0202953	0.0272095	0.0301057	0.0455421	0.0597344	0.077404	0.0430367	0.0881586	0.0753047	0.0534306	0.0869903	0.0789001	0.0115258	0.021418	0.023824	0.0960656	0.0810178	0.075392
Rv0181c	0.0389972	0.0800382	0.0642287	0.123071	0.172751	0.221693	0.0894748	0.230293	0.172175	0.0785198	0.168886	0.202712	0.0479496	0.0396014	0.0936066	0.215686	0.167085	0.278796
Rv0182c	0.0675406	0.0755077	0.0650366	0.124049	0.213201	0.214969	0.121565	0.309141	0.273375	0.124729	0.280717	0.228525	0.0598114	0.130759	0.0654519	0.251354	0.228288	0.29918
Rv0183	0.0270405	0.0380181	0.0599468	0.0687213	0.0958157	0.0843043	0.0526215	0.101007	0.0890817	0.0959369	0.102538	0.0890576	0.0372942	0.0693024	0.0578158	0.222029	0.247027	0.289687
Rv0184	0.0526389	0.0874017	0.0587479	0.0841092	0.126741	0.110922	0.0729513	0.158038	0.14819	0.184679	0.168323	0.134655	0.0939813	0.0776187	0.0971306	0.373009	0.451706	0.426907
Rv0185	0.0593831	0.0659138	0.043197	0.115522	0.0965931	0.0997593	0.0745156	0.12122	0.125146	0.160688	0.158123	0.0941216	0.0691039	0.128413	0.0872906	0.164563	0.348743	0.22601
Rv0186	0.0307397	0.051007	0.0530599	0.0865722	0.0792098	0.0890875	0.0558264	0.0944731	0.0885213	0.120701	0.106774	0.088886	0.056588	0.0560828	0.0682316	0.121282	0.199906	0.178906
Rv0186A	0.751126	0.985656	0.660525	0.404089	1.0793	1.02281	0.4725	1.14223	1.03249	0.401588	1.17282	0.927408	1.28112	0.988201	1.29907	0.690758	0.862632	1.02774
Rv0187	0.0367066	0.0430975	0.056963	0.0718084	0.079535	0.105774	0.0719545	0.089388	0.0954362	0.0917948	0.101255	0.10249	0.0413442	0.0548774	0.0549381	0.126587	0.159681	0.193171
Rv0188	1.82148	2.2294	1.97429	1.24671	1.80044	1.82546	1.38069	1.48634	1.30038	1.02065	1.62631	1.31752	2.49275	2.03816	2.52944	0.625999	0.745001	0.681866
Rv0189c	0.0381822	0.034044	0.0273195	0.0499371	0.0493878	0.0553048	0.0583346	0.0671124	0.050627	0.121934	0.0762331	0.0685455	0.0271937	0.0589551	0.0351311	0.269827	0.227911	0.340933
Rv0190	1.23587	1.24761	1.36271	1.09002	1.78109	1.73418	0.868777	1.35088	1.11177	0.527179	1.23037	1.40319	1.23801	0.62515	1.40467	0.833182	0.683961	0.880221
Rv0191	0.305676	0.309906	0.276204	0.273598	0.274854	0.258516	0.248692	0.248539	0.270675	0.20775	0.275697	0.191237	0.3279	0.292945	0.498557	0.097607	0.160252	0.164988
Rv0192	0.205813	0.273264	0.320152	0.263774	0.296819	0.311605	0.260712	0.263717	0.260363	0.236071	0.293364	0.257628	0.305873	0.191667	0.264661	0.313382	0.250007	0.337338
Rv0192A	0.244525	0.37721	0.290831	0.290682	0.270207	0.256406	0.305995	0.25047	0.266934	0.326567	0.358115	0.205744	0.478178	0.192125	0.360633	0.430869	0.13976	0.295876
Rv0193c	0.0122912	0.00454763	0.0102182	0.0328471	0.0458053	0.0502254	0.0297527	0.0532952	0.0449577	0.0187945	0.0313005	0.0425047	0.0148329	0.0236258	0.01533	0.00504612	0.0137492	0.0207909
Rv0194	0.0473681	0.0609496	0.0649633	0.0750323	0.0797381	0.087068	0.0708959	0.089078	0.0736683	0.0519533	0.0738433	0.0666006	0.0841069	0.0791613	0.0936987	0.00780354	0.0318934	0.0142898
Rv0195	0.0229589	0.0237849	0.00989688	0.0598855	0.0654564	0.0745905	0.0449208	0.0569823	0.0648833	0.0265627	0.0444785	0.0627324	0.0184712	0.0457657	0.0190901	0	0.0066584	0
Rv0196	0.0369785	0.0430975	0.0753178	0.0956249	0.0723489	0.0775675	0.156186	0.0750688	0.0827667	0.245018	0.107538	0.134271	0.0803259	0.0621944	0.0622632	0.239108	0.224405	0.175141
Rv0197	0.062374	0.0873812	0.0976198	0.137014	0.152165	0.139969	0.161432	0.165031	0.173308	0.209083	0.146272	0.14271	0.107777	0.0731172	0.104316	0.167031	0.172054	0.167853
Rv0198c	0.109682	0.145973	0.145353	0.178354	0.203414	0.229522	0.141257	0.191135	0.177603	0.176781	0.192031	0.173689	0.117948	0.0840187	0.150344	0.304287	0.308252	0.321466
Rv0199	0.0188464	0.0356534	0.0762959	0.048691	0.0746401	0.0791701	0.0359366	0.0678302	0.0616902	0.0615277	0.0684498	0.0812313	0.0237326	0.0551269	0.0490559	0.0989039	0.198904	0.232858
Rv0200	0.0337027	0.043847	0.0410505	0.0646861	0.0764227	0.0916707	0.0578111	0.0778573	0.0717666	0.115424	0.0917856	0.0957691	0.0681024	0.0949141	0.0645191	0.297326	0.288453	0.278418
Rv0201c	1.29408	1.1272	1.14274	0.701382	0.759918	0.728454	0.705363	0.658153	0.69868	0.653112	0.633321	0.526924	1.23537	0.924032	1.24465	0.462561	0.420113	0.355756
Rv0202c	0.442566	0.271153	0.288575	0.330481	0.26859	0.262593	0.389282	0.239121	0.266665	0.382685	0.268959	0.199205	0.364457	0.734949	0.463164	0.241087	0.23794	0.203079
Rv0203	0.103951	0.110418	0.0459446	0.121629	0.131677	0.113752	0.133123	0.123448	0.139226	0.218032	0.159229	0.150163	0.0857493	0.10623	0.0492349	0.499161	0.360623	0.436255
Rv0204c	0.0890439	0.0895343	0.0609629	0.168111	0.10192	0.111536	0.119861	0.120097	0.11768	0.121954	0.117906	0.0961017	0.1201	0.1527	0.0979929	0.090317	0.0991182	0.0930306
Rv0205	0.0200845	0.0137022	0.00855219	0.0571394	0.0326808	0.0404796	0.0705549	0.0540676	0.0667828	0.0932403	0.0631026	0.0649378	0.010641	0.0790951	0.0219952	0.118255	0.0728805	0.0464029
Rv0206c	0.282709	0.249008	0.2631	0.329358	0.257956	0.268949	0.356609	0.292663	0.2851	0.371533	0.297858	0.266733	0.30526	0.20534	0.308351	0.493398	0.389865	0.451754
Rv0207c	0.109052	0.115281	0.0690745	0.269392	0.184643	0.198997	0.35419	0.234528	0.236236	0.398133	0.253676	0.250558	0.112803	0.0898364	0.0388611	0.511672	0.476336	0.509478
Rv0208c	0.0423362	0.0169778	0.0198687	0.152535	0.0989945	0.118929	0.150416	0.131354	0.137553	0.167731	0.134874	0.147192	0.0049443	0.0459391	0.0306599	0.16484	0.219223	0.161707
Rv0209	0.190728	0.219773	0.194165	0.23947	0.187196	0.169034	0.178442	0.188054	0.198096	0.136236	0.164842	0.141787	0.165866	0.194315	0.160245	0.0429338	0.0428933	0.0589651
Rv0210	0.0734976	0.101144	0.106396	0.163364	0.0999239	0.104129	0.123008	0.102338	0.113837	0.102022	0.0973461	0.0944167	0.103259	0.147601	0.0985097	0.0504407	0.0544017	0.0432969
Rv0211	2.81008	1.62634	1.50188	1.83828	1.78089	1.78509	1.94617	1.59704	1.48324	1.34365	1.326	1.28686	1.65366	1.32268	1.66907	0.788624	0.720906	0.654075
Rv0212c	0.0317142	0.0328552	0.0356165	0.0355108	0.0463986	0.0516355	0.0321655	0.0609714	0.0583042	0.034869	0.0529939	0.0513089	0.0282008	0.0524046	0.0582917	0.0287816	0.0348538	0.092233
Rv0213c	0.0123473	0.0102332	0.00958054	0.0167573	0.0269298	0.0256385	0.0112815	0.026607	0.035592	0.0173288	0.0324533	0.0332102	0.0149006	0.0276893	0.01232	0.0283873	0.0161139	0.0779739
Rv0214	0.253317	0.369693	0.462136	0.268427	0.350788	0.397012	0.246313	0.408134	0.356239	0.133992	0.273105	0.320971	0.431864	0.284037	0.376125	0.0924434	0.12594	0.0872858
Rv0215c	0.00906387	0.0140849	0.0263732	0.0105281	0.0258413	0.0256063	0.0158101	0.0297738	0.0276642	0.0299942	0.0283048	0.0313443	0.0182304	0.0677537	0.00753651	0.0434135	0.0433726	0.0834735
Rv0216	0.0736014	0.0977982	0.0931126	0.126183	0.0999017	0.136964	0.103929	0.126563	0.149761	0.061158	0.104929	0.109434	0.123578	0.0789391	0.143684	0.0551789	0.0709966	0.0631519
Rv0217c	0.0148738	0.0203397	0.0207736	0.0242235	0.0251888	0.0340361	0.0278716	0.0379926	0.0405546	0.0283972	0.0343716	0.036348	0.0258474	0.0640418	0.0311659	0.0615527	0.0512455	0.0281787
Rv0218	0.0459831	0.0619709	0.068675	0.0725419	0.0783113	0.0698394	0.0577987	0.0753912	0.0968768	0.034977	0.0695747	0.073176	0.106074	0.114982	0.0791759	0.0631505	0.0286777	0.0289102
Rv0219	0.0630453	0.0918471	0.0859893	0.0682916	0.0935228	0.0914202	0.0648037	0.107949	0.0891962	0.0382262	0.0992087	0.0851643	0.12839	0.0265091	0.0589743	0.0339717	0.0231407	0.0233283
Rv0220	0.105306	0.174737	0.158399	0.11097	0.148271	0.144086	0.110745	0.129808	0.123026	0.200771	0.20623	0.215002	0.155085	0.16811	0.12355	0.507809	0.513619	0.412113
Rv0221	0.0548482	0.0488744	0.0535695	0.0502258	0.0743046	0.0853317	0.0456854	0.0816437	0.0682885	0.0879634	0.0787534	0.0959422	0.0610989	0.0670906	0.068887	0.165341	0.180202	0.227078
Rv0222	0.0616894	0.115036	0.055844	0.0709006	0.0844213	0.0827824	0.0563645	0.0751131	0.0885636	0.0764706	0.0877605	0.0813821	0.0843727	0.036891	0.0923295	0.130009	0.128813	0.0973933
Rv0223c	0.0247502	0.0447755	0.0386952	0.0382108	0.0450236	0.0441447	0.0382931	0.0436846	0.0409651	0.0336152	0.0470088	0.0455629	0.0294226	0.0497046	0.0304086	0.0573272	0.0433887	0.0787329
Rv0224c	0.0169666	0.00659138	0.012342	0.0178923	0.0190465	0.0242658	0.0169113	0.0261948	0.0359615	0.0278444	0.0430493	0.0317813	0.0204752	0.0380484	0.015871	0.073139	0.0498205	0.0502244
Rv0225	0.0650846	0.0945906	0.0980948	0.0824398	0.0949146	0.0875038	0.0728066	0.076782	0.0947981	0.128279	0.107838	0.090137	0.098321	0.100803	0.101616	0.177623	0.194321	0.22177
Rv0226c	0.0131219	0.01942	0.012727	0.0336921	0.0320665	0.0301862	0.0425073	0.0339907	0.0403678	0.0660138	0.0456118	0.0298916	0.0294087	0.0252227	0.0210422	0.0430975	0.0929637	0.0665886
Rv0227c	0.0277667	0.0358465	0.0372892	0.0700409	0.0706991	0.0678841	0.0915447	0.0784694	0.0695368	0.170326	0.114391	0.0999611	0.0278381	0.0632261	0.0511483	0.3241	0.377982	0.27314
Rv0228	0.0265103	0.0274641	0.0282837	0.0447307	0.0328779	0.0213449	0.0431592	0.0337884	0.0301177	0.0585522	0.0296654	0.0392173	0.0447896	0.0713407	0.0562098	0.0533305	0.0415171	0.052317
Rv0229c	0.0452661	0.0617035	0.0600789	0.0996223	0.082527	0.0868246	0.100923	0.10706	0.113112	0.176734	0.150658	0.159284	0.0402514	0.0320562	0.0297145	0.314949	0.317139	0.394936
Rv0230c	0.0418977	0.0514007	0.0545388	0.0715833	0.0778004	0.0876058	0.0854456	0.100397	0.0914213	0.136485	0.0951165	0.107396	0.0399173	0.0370884	0.0453804	0.0475292	0.0647514	0.117497
Rv0231	0.0338997	0.0324935	0.0387178	0.0359089	0.05406	0.0624295	0.031263	0.0624431	0.0612419	0.033809	0.0554047	0.0690235	0.0344103	0.038366	0.0379342	0.0710181	0.0744243	0.127547
Rv0232	0.0713243	0.0608986	0.0592952	0.22252	0.213179	0.236152	0.207807	0.20144	0.176227	0.138235	0.190914	0.156302	0.0794528	0.126552	0.0410576	0.148663	0.190256	0.185612
Rv0233	0.0578009	0.0853741	0.0899202	0.192703	0.18796	0.219719	0.150306	0.157009	0.154292	0.103265	0.132249	0.153047	0.0745883	0.0616021	0.0599572	0.0592078	0.14788	0.108421
Rv0234c	0.0672492	0.121464	0.0942523	0.0635406	0.106605	0.105636	0.0579057	0.100761	0.115344	0.0748726	0.110776	0.0836074	0.0994268	0.113699	0.105393	0.10928	0.115794	0.141746
Rv0235c	0.0123166	0.00927979	0.00868794	0.0188925	0.017717	0.0223008	0.0186007	0.0273648	0.0269599	0.025925	0.0320521	0.031837	0.0135124	0.0200876	0.0223443	0.0707919	0.0263027	0.0353546
Rv0236A	0.183378	0.222175	0.180874	0.201791	0.207354	0.26869	0.398091	0.284241	0.271943	0.6917	0.54354	0.437099	0.292566	0.0836408	0.279111	0.911085	1.07085	0.662442
Rv0236c	0.0313961	0.0359915	0.0277056	0.0553626	0.0368132	0.0325526	0.0568163	0.041287	0.0484363	0.0748722	0.0623828	0.0382674	0.0475161	0.0761782	0.0481455	0.053249	0.0664984	0.0883676
Rv0237	0.0389272	0.0432083	0.032362	0.0627239	0.0505366	0.0471314	0.0681317	0.0548022	0.0627061	0.196105	0.117945	0.0710476	0.0469772	0.0374126	0.0381476	0.20776	0.185066	0.21949
Rv0238	0.228635	0.235039	0.271223	0.302878	0.306868	0.343206	0.239723	0.309199	0.248713	0.341921	0.429766	0.467299	0.178284	0.106489	0.111871	0.621682	0.543975	0.645567
Rv0239	0.332807	0.316048	0.376589	0.361137	0.358779	0.423095	0.393921	0.471913	0.465563	0.728239	0.701885	0.596762	0.301222	0.310972	0.328611	1.23539	1.39348	1.42302
Rv0240	0.191383	0.280134	0.258675	0.307067	0.364344	0.312371	0.239988	0.30955	0.278874	0.258494	0.293043	0.314548	0.151986	0.0996815	0.203279	0.276776	0.212704	0.233922
Rv0241c	0.0583793	0.047852	0.0522668	0.0677708	0.0773674	0.0758485	0.0955965	0.116832	0.124662	0.174138	0.161774	0.136069	0.0603873	0.0690557	0.0864151	0.342921	0.346616	0.349426
Rv0242c	0.091918	0.0997399	0.103754	0.108559	0.0894619	0.0800859	0.134664	0.0933935	0.0959341	0.206633	0.146615	0.137925	0.103276	0.133274	0.118597	0.293762	0.276111	0.32839
Rv0243	0.482764	0.536129	0.387751	0.522241	0.374977	0.309726	0.618908	0.315823	0.445824	0.908371	0.531677	0.384031	0.497255	0.57202	0.425206	0.465204	0.624168	0.474341
Rv0244c	0.351998	0.446749	0.353118	0.467727	0.457646	0.475205	0.625955	0.423807	0.394078	0.530199	0.481775	0.467213	0.445763	0.321033	0.381345	0.319983	0.424397	0.369707
Rv0245	0.352799	0.22342	0.302492	0.237315	0.266752	0.29104	0.343382	0.245005	0.259915	0.278099	0.280612	0.34421	0.216215	0.133928	0.273118	0.07628	0.14722	0.130953
Rv0246	0.0379516	0.0410264	0.0288074	0.0671828	0.0746233	0.0928244	0.0581811	0.0822803	0.0856162	0.0401795	0.0673095	0.0637193	0.0268825	0.0444043	0.0401315	0.00711306	0.0226111	0.0293071
Rv0247c	0.119456	0.175505	0.290706	0.228644	0.312088	0.386563	0.291895	0.4178	0.363861	0.46341	0.604778	0.787808	0.162507	0.0779304	0.17337	1.02365	0.997743	0.960112
Rv0248c	0.0858164	0.133356	0.155658	0.174456	0.195175	0.223863	0.229117	0.285559	0.269294	0.381936	0.379362	0.457676	0.10289	0.0899753	0.102168	0.538086	0.63052	0.534459
Rv0249c	0.0881613	0.0613431	0.0880606	0.186063	0.227059	0.21663	0.296739	0.32003	0.356767	0.39547	0.466387	0.590033	0.0285831	0.053115	0.0689289	0.544539	0.468809	0.389514
Rv0250c	0.213381	0.0743212	0.117753	0.479733	0.427159	0.493431	0.675645	0.861424	0.879588	0.803757	1.09287	1.35919	0.0532774	0.0990034	0.0963597	0.570932	0.561751	0.696991
Rv0251c	0.130696	0.101548	0.124577	0.983175	0.623009	0.644559	1.65365	1.45141	1.57842	1.92811	1.89644	1.94813	0.114213	0.242558	0.0843148	0.971378	0.785191	0.960541
Rv0252	0.0392626	0.025586	0.029482	0.052264	0.0495598	0.0544764	0.0458676	0.0467633	0.0498239	0.0596329	0.0484508	0.0440421	0.044325	0.0482844	0.018956	0.0691566	0.0495871	0.0699848
Rv0253	0.0212083	0.0282488	0.0176314	0.0733472	0.0524751	0.065479	0.0362386	0.045383	0.0539422	0.0308621	0.0733257	0.0488943	0.0438755	0.0611492	0.0226729	0.0261211	0.142344	0.0358745
Rv0254c	0.0700479	0.0480229	0.0119894	0.0770812	0.0819389	0.0825036	0.101649	0.0812117	0.108994	0.0997344	0.0844428	0.0866827	0.0223765	0.138605	0.0770878	0.053287	0.0403309	0.146368
Rv0255c	0.0513497	0.0588564	0.0423866	0.0945768	0.0710191	0.0601878	0.100368	0.0746491	0.078919	0.101327	0.0696582	0.0646492	0.0553762	0.112704	0.0626825	0.0439573	0.0684402	0.0776195
Rv0256c	0.0485467	0.0512992	0.0433188	0.0584072	0.0489963	0.0571913	0.0733894	0.0500101	0.053671	0.0739101	0.0568511	0.0455148	0.0328081	0.0435473	0.0557053	0.0613869	0.0582879	0.076644
Rv0257	0.524947	0.546821	0.310524	0.352307	0.305289	0.278679	0.304742	0.236488	0.284642	0.238123	0.26121	0.260998	0.804062	0.485117	0.690706	0.124336	0.112926	0.204915
Rv0258c	0.0367656	0.0368597	0.00690177	0.0469826	0.0760787	0.0829258	0.0396012	0.0719952	0.0494707	0.0285339	0.0555545	0.0560516	0.0515248	0.111704	0.035501	0.0204501	0.0464336	0.056172
Rv0259c	0.0319834	0.0384054	0.0423012	0.0623908	0.0568872	0.0693075	0.0358642	0.0636104	0.0532462	0.0256686	0.0414269	0.0444091	0.0421063	0.0782446	0.0271983	0.0125339	0.0113837	0
Rv0260c	0.0443597	0.0396001	0.0357013	0.0566032	0.0678096	0.0695929	0.0373948	0.0558065	0.0552131	0.0197776	0.0442109	0.0484144	0.041004	0.0571472	0.0565041	0.040686	0.0110857	0.0111756
Rv0261c	0.0793956	0.0631791	0.0647298	0.0789262	0.0679075	0.0692406	0.0529492	0.0743865	0.0721907	0.0306607	0.0536002	0.0645509	0.0916484	0.0774122	0.117682	0.0330682	0.0240269	0.0181663
Rv0262c	0.341721	0.227801	0.184452	0.164582	0.186802	0.19266	0.14118	0.174137	0.190457	0.111465	0.196415	0.151855	0.265362	0.25322	0.370614	0.170792	0.170631	0.164195
Rv0263c	0.4917	0.256867	0.223058	0.206279	0.185945	0.175118	0.18028	0.154869	0.144407	0.123872	0.150089	0.0980324	0.342586	0.265928	0.277875	0.144577	0.13131	0.113464
Rv0264c	0.320385	0.199147	0.149157	0.174867	0.137014	0.11839	0.160523	0.112484	0.12082	0.109075	0.112724	0.0965142	0.290753	0.18393	0.223774	0.117854	0.100349	0.202326
Rv0265c	0.162298	0.160802	0.199672	0.331417	0.218702	0.18071	0.242654	0.181193	0.182849	0.192638	0.154769	0.160088	0.209005	0.205185	0.183404	0.131473	0.144996	0.180565
Rv0266c	0.22139	0.256982	0.262701	0.334279	0.220193	0.220843	0.276578	0.202727	0.211596	0.190581	0.176795	0.175686	0.321469	0.246568	0.29991	0.0796369	0.0886612	0.0917321
Rv0267	0.0174831	0.0108673	0.0090437	0.0290716	0.0249223	0.0316106	0.0321416	0.0318546	0.0280639	0.0198253	0.0339712	0.0273187	0.0112525	0.0365928	0.0116296	0	0.0060844	0
Rv0268c	0.338272	0.425144	0.524535	0.383906	0.367326	0.400385	0.285907	0.319353	0.283736	0.228791	0.247533	0.397267	0.276416	0.271095	0.349162	0.34741	0.265709	0.251122
Rv0269c	0.0570705	0.0802393	0.0738039	0.130586	0.0871656	0.111133	0.0990966	0.0899858	0.0843287	0.0800604	0.0823918	0.0840602	0.0951095	0.0975109	0.0745698	0.0702907	0.0354668	0.0214526
Rv0270	0.213047	0.202735	0.21318	0.212515	0.179746	0.178521	0.193135	0.167961	0.156596	0.205061	0.172097	0.171871	0.183812	0.116739	0.209209	0.221633	0.259167	0.281561
Rv0271c	0.174113	0.17604	0.214973	0.232246	0.233491	0.243892	0.177965	0.214151	0.220234	0.123088	0.16977	0.177426	0.208633	0.18225	0.211939	0.127394	0.113775	0.134137
Rv0272c	0.144502	0.177863	0.188721	0.218313	0.239233	0.264341	0.149736	0.23198	0.243082	0.100027	0.168662	0.217147	0.148486	0.166839	0.157031	0.0904563	0.0746868	0.112938
Rv0273c	0.278679	0.31126	0.334486	0.339243	0.418984	0.416282	0.273431	0.402331	0.357061	0.171168	0.264479	0.345331	0.277454	0.152331	0.254166	0.135148	0.150023	0.103118
Rv0274	0.0380983	0.0433196	0.0540757	0.0582842	0.0703375	0.0661541	0.0453839	0.0637344	0.0652311	0.0620211	0.0667417	0.0589126	0.04037	0.087521	0.0278152	0.0961364	0.0509333	0.0880221
Rv0275c	1.85485	1.146	1.01005	0.847584	1.30835	1.17429	1.10037	1.25912	1.17621	0.860405	1.12823	0.883583	1.75837	1.87431	1.88977	0.372495	0.414141	0.44102
Rv0276	0.660599	0.646041	0.594586	0.466527	0.476872	0.41431	0.567436	0.422658	0.408028	0.597343	0.369494	0.619342	0.267862	0.284433	0.228501	0.303753	0.220703	0.305927
Rv0277A	2.07311	1.24431	0.914886	1.10027	1.04882	1.05794	1.21182	1.18158	1.08123	1.39176	1.27319	1.2009	1.27494	0.874338	1.11374	2.31323	2.00247	2.03525
Rv0277c	1.15348	0.912883	0.733615	0.908621	0.719715	0.895872	0.810458	0.845766	0.745157	0.624205	0.684006	0.818126	0.97669	0.729371	1.06602	1.04338	0.720597	0.537366
Rv0278c	0.0664252	0.0818762	0.0613235	0.106847	0.0511808	0.057653	0.111036	0.0620108	0.0746632	0.0858725	0.0589101	0.0331874	0.107639	0.134192	0.10843	0.00973406	0.0176816	0.0178249
Rv0279c	0.126705	0.143075	0.130195	0.172568	0.107636	0.0951712	0.229857	0.11702	0.135473	0.194502	0.12344	0.0669526	0.17134	0.144725	0.209278	0.0222559	0.0336893	0.00509436
Rv0280	0.822126	0.541487	0.529419	0.374208	0.30665	0.292339	0.311016	0.217812	0.221997	0.241126	0.219625	0.180326	0.432668	0.402005	0.386874	0.0752501	0.123546	0.103348
Rv0281	0.749044	0.667513	0.744389	0.570889	0.422867	0.407677	0.487457	0.351783	0.343806	0.40137	0.424072	0.419031	0.624646	0.336219	0.601056	0.461645	0.409964	0.507216
Rv0282	1.40137	1.35634	1.71138	1.40743	0.973788	1.02477	1.27726	0.837207	0.838084	1.39089	0.876049	0.847315	1.29703	1.02089	1.29354	1.11647	1.05869	0.932171
Rv0283	0.503352	0.416822	0.422353	0.537331	0.326537	0.328246	0.606055	0.354378	0.364425	0.725302	0.383831	0.265631	0.549726	0.342012	0.608193	0.455592	0.531634	0.427699
Rv0284	0.204243	0.216362	0.301085	0.346664	0.229889	0.232448	0.328451	0.224659	0.235214	0.384169	0.275237	0.231844	0.271651	0.204106	0.246293	0.478756	0.432701	0.404134
Rv0285	0.211774	0.266535	0.234258	0.39289	0.240261	0.222502	0.356749	0.260784	0.251067	0.55284	0.416748	0.32078	0.380183	0.164845	0.209559	0.845004	0.61671	0.663157
Rv0286	0.135378	0.141702	0.16532	0.244297	0.126439	0.117264	0.27302	0.12636	0.14344	0.370593	0.213845	0.173841	0.132053	0.0802236	0.128605	0.393087	0.288358	0.249168
Rv0287	0.257529	0.148642	0.342553	0.633572	0.247799	0.257239	0.782905	0.240735	0.284462	1.0875	0.547155	0.472853	0.19979	0.0742525	0.178954	1.64936	1.26754	1.30686
Rv0288	0.468331	0.433196	0.486682	1.08593	0.66761	0.626101	1.53935	0.695951	0.642857	2.08564	0.995322	0.726232	0.619006	0.300072	0.486766	3.68523	3.49257	3.78495
Rv0289	0.30512	0.280134	0.365048	0.522734	0.335199	0.27176	0.71509	0.337056	0.335827	0.949342	0.441232	0.315914	0.313095	1.85197	0.360047	0.934623	0.839318	0.90862
Rv0290	0.137204	0.177675	0.141946	0.341382	0.147667	0.122098	0.359366	0.131304	0.169445	0.428598	0.196676	0.100606	0.248365	0.123074	0.233871	0.124862	0.140263	0.144408
Rv0291	0.198609	0.22435	0.231613	0.426368	0.189729	0.178083	0.457764	0.159962	0.180228	0.477565	0.235173	0.122791	0.307959	0.168006	0.309519	0.195117	0.223042	0.184808
Rv0292	0.0841623	0.0607519	0.0631969	0.167301	0.0717523	0.0731709	0.158034	0.0740568	0.0911493	0.207966	0.112336	0.0644684	0.192649	0.116896	0.150344	0.187254	0.26786	0.28289
Rv0293c	0.087213	0.10898	0.117726	0.0836026	0.1315	0.129162	0.0728142	0.117311	0.127148	0.0993486	0.128103	0.119188	0.175775	0.193563	0.191758	0.13953	0.204169	0.170337
Rv0294	0.0288983	0.0513222	0.0400408	0.0772283	0.0617922	0.0542326	0.0469782	0.053702	0.0504009	0.034443	0.0461964	0.0428292	0.0647666	0.0277739	0.0463409	0.0118642	0.0323263	0
Rv0295c	0.0181616	0.0146339	0.0195722	0.0251664	0.0276154	0.0230887	0.0318468	0.0413634	0.0492726	0.102321	0.0724695	0.0573779	0.0487051	0.0724055	0.0302023	0.347956	0.284423	0.350446
Rv0296c	0.0185686	0.0204389	0.0225122	0.0276697	0.0342452	0.0398354	0.0258343	0.0396473	0.0417184	0.0500636	0.0453019	0.0624295	0.0336128	0.0364358	0.0115797	0.226794	0.193865	0.256511
Rv0297	0.492393	0.717369	0.607822	0.287169	0.238702	0.21795	0.354206	0.203818	0.246293	0.338721	0.273631	0.152692	0.657058	0.565423	0.606155	0.068259	0.121606	0.11538
Rv0298	0.502859	0.479176	0.731588	0.527249	0.477774	0.458353	0.699818	0.622712	0.576755	0.895135	0.925908	0.924167	0.480898	0.28724	0.550265	1.3497	1.50445	1.85368
Rv0299	0.219537	0.349474	0.290831	0.371209	0.334324	0.335823	0.488346	0.439026	0.444889	0.673221	0.673034	0.750964	0.232627	0.264172	0.213709	1.1695	1.14604	1.52165
Rv0300	0.397082	0.408844	0.326062	0.648726	0.581324	0.610105	0.81343	0.693317	0.748484	1.13675	0.954736	0.994075	0.264587	0.196669	0.200532	1.26017	1.46881	1.61532
Rv0301	0.262788	0.268297	0.354615	0.518279	0.405553	0.450284	0.507415	0.439372	0.423636	0.545838	0.513396	0.564867	0.193037	0.256224	0.218506	0.809938	0.795256	0.511086
Rv0302	0.183688	0.217734	0.283398	0.380759	0.343083	0.314982	0.334245	0.31253	0.319	0.296393	0.327499	0.324997	0.216518	0.172435	0.172625	0.206245	0.173939	0.182093
Rv0303	0.110066	0.0924534	0.103868	0.303121	0.296923	0.27002	0.339797	0.266886	0.305672	0.265502	0.222487	0.220831	0.112006	0.104068	0.142472	0.0410351	0.102491	0.0845361
Rv0304c	0.0231367	0.0190567	0.0280703	0.0435426	0.0453119	0.052695	0.040174	0.051563	0.043418	0.020542	0.0365089	0.0494764	0.019535	0.086903	0.0263077	0.0126874	0.0108829	0.0193609
Rv0305c	0.0710609	0.0604438	0.057677	0.0635857	0.0700555	0.079879	0.0669152	0.0766625	0.0652566	0.0537354	0.0668651	0.0659617	0.0487455	0.060388	0.0503789	0.0257959	0.0263573	0.044285
Rv0306	0.0442628	0.0450215	0.0515168	0.118668	0.121835	0.103334	0.0838253	0.107859	0.111352	0.0582429	0.0955008	0.0834915	0.0757538	0.0974565	0.0903372	0.0555073	0.0441119	0.0381167
Rv0307c	0.094054	0.0695984	0.0716755	0.0492847	0.0660798	0.0640556	0.0948637	0.0776808	0.075184	0.0958065	0.070806	0.0800227	0.056752	0.135592	0.0837911	0.135148	0.131514	0.0530319
Rv0308	0.0452561	0.0468843	0.0351153	0.0796803	0.0958019	0.108355	0.0830752	0.109415	0.0905506	0.135957	0.097751	0.0712957	0.0764608	0.0608933	0.079023	0.559253	0.389809	0.410831
Rv0309	0.0880772	0.13559	0.0766443	0.133153	0.184812	0.197783	0.114456	0.173919	0.220252	0.32214	0.24099	0.196415	0.107285	0.199363	0.14784	1.02194	0.934608	0.994167
Rv0310c	0.0120913	0.0170813	0.00639676	0.0326586	0.0423072	0.0586916	0.0208169	0.0459292	0.035786	0.0189814	0.0420498	0.0595527	0	0.0295803	0.0164517	0.0379074	0.086072	0.130155
Rv0311	0.0320969	0.0532937	0.0281458	0.0493508	0.0812298	0.068753	0.0376896	0.0824992	0.0773873	0.0395837	0.0679661	0.0638608	0.0286528	0.0887408	0.0427743	0.121304	0.0447574	0.0520618
Rv0312	0.0246747	0.0451101	0.0320971	0.0543044	0.0662926	0.0638447	0.0487546	0.0537815	0.0605438	0.073615	0.0575643	0.063913	0.0420385	0.0507771	0.0325854	0.120132	0.170481	0.171863
Rv0313	1.79571	2.20632	1.8379	0.80271	1.32672	1.27913	0.906076	1.01688	1.18572	1.16482	1.19027	1.15338	1.67968	2.16234	1.66277	1.10842	1.26933	1.12518
Rv0314c	0.0546521	0.0253515	0.0284815	0.0556515	0.0565117	0.0570349	0.0674828	0.073311	0.0804983	0.112528	0.121633	0.0874457	0.0236253	0.0548774	0.0427297	0.168782	0.204392	0.115902
Rv0315	0.501701	0.550771	0.5192	0.223924	0.390431	0.400865	0.278356	0.365659	0.358103	0.488137	0.437003	0.379677	0.672559	0.46045	0.617356	0.727052	0.846948	0.824871
Rv0316	0.245343	0.366224	0.353101	0.197403	0.358765	0.337616	0.216496	0.325144	0.310444	0.348234	0.324727	0.267607	0.407507	0.260306	0.440904	0.515541	0.592175	0.374845
Rv0317c	0.058921	0.0588608	0.0530658	0.0609778	0.0647942	0.0401282	0.0779559	0.0641478	0.0592315	0.140044	0.0996666	0.0711536	0.0812635	0.0471903	0.0577408	0.14514	0.186746	0.199334
Rv0318c	0.0326527	0.00845687	0.0237525	0.0501541	0.0453831	0.0458353	0.0417	0.0509488	0.0491383	0.0365609	0.0483289	0.0376394	0.0147769	0.0823783	0.0203628	0.0351895	0.0479405	0.0483291
Rv0319	0.0549703	0.0728599	0.122313	0.124538	0.204314	0.19218	0.113611	0.186732	0.16531	0.083286	0.162827	0.145367	0.0702401	0.0326312	0.0846929	0.111512	0.0949493	0.0765753
Rv0320	0.0358909	0.0659138	0.0522161	0.059242	0.101512	0.0995519	0.0565067	0.0855295	0.0879673	0.0307038	0.0643192	0.0789832	0.0354379	0.043902	0.0488339	0.0281304	0.0191617	0
Rv0321	0.0471912	0.0850668	0.0988652	0.0965889	0.15015	0.122388	0.103482	0.113845	0.113307	0.0688552	0.102422	0.126204	0.020502	0.101595	0.0776932	0.113921	0.0443428	0.0670535
Rv0322	0.0239548	0.0403796	0.0354415	0.0625493	0.0666751	0.0593588	0.0461348	0.0604972	0.0570038	0.0364738	0.0513503	0.0566304	0.0440978	0.0655563	0.0425372	0.0490064	0.0317923	0.0384601
Rv0323c	0.007243	0.0175084	0.00936669	0.0239108	0.0299424	0.0337626	0.0172464	0.0456816	0.0409383	0.0185815	0.0402108	0.0269028	0.0116544	0.021657	0.012045	0.0416305	0.0441119	0.0571751
Rv0324	0.0659138	0.0740442	0.0693218	0.113604	0.101885	0.0858151	0.067678	0.0895296	0.109073	0.0511558	0.0929986	0.0805572	0.0747526	0.0854831	0.0832005	0.0547737	0.0684026	0.0940324
Rv0325	0.0985477	0.0597619	0.0979131	0.100508	0.0801768	0.097782	0.0934352	0.123171	0.0684706	0.0778821	0.0731837	0.0886617	0.0870197	0.0323411	0.0899357	0.0828909	0.0188211	0.170763
Rv0326	0.0711593	0.0810913	0.0483124	0.109626	0.121726	0.117604	0.0868862	0.10098	0.0832555	0.0586785	0.0925908	0.11347	0.120225	0.127662	0.0621267	0.10225	0.0185734	0.084258
Rv0327c	0.012018	0.00747023	0.00466253	0.00969813	0.0251837	0.0249548	0.0123782	0.0271608	0.019563	0.00994901	0.0228308	0.0318628	0.00870197	0.0107804	0.00599572	0.0276303	0.0282316	0
Rv0328	0.0322872	0.0362362	0.0521925	0.061189	0.0701892	0.0558689	0.0509549	0.0551512	0.0666092	0.0544667	0.059516	0.0527256	0.0584461	0.0965406	0.0268465	0.0618589	0.112365	0.0212392
Rv0329c	0.00776283	0.00268071	0.00501947	0.00854228	0.0320914	0.0219308	0.0116063	0.0190401	0.0228157	0.00970653	0.0195282	0.0208795	0.0124909	0.0464226	0.0129094	0.0148728	0.0135079	0.0204262
Rv0330c	0.00656855	0.0113414	0	0.0144562	0.029027	0.0204125	0.0160042	0.0258924	0.0245033	0.0261973	0.0330478	0.0176673	0.0052846	0.0196403	0	0.0125847	0.0228596	0
Rv0331	0.0407809	0.0446486	0.0188779	0.0943409	0.0856149	0.0983869	0.082451	0.124584	0.126355	0.0662675	0.12301	0.117522	0.0503327	0.0685898	0.0416155	0.0319631	0.0471736	0.0548724
Rv0332	0.125226	0.115475	0.128131	0.152185	0.165073	0.166197	0.165967	0.187686	0.205804	0.163003	0.163836	0.182421	0.119569	0.212933	0.159619	0.201691	0.172407	0.114059
Rv0333	0.144216	0.0851606	0.100711	0.163458	0.140618	0.15034	0.159559	0.163723	0.206879	0.225532	0.158752	0.187852	0.0939813	0.232856	0.0647537	0.174071	0.191975	0.0683051
Rv0334	0.054892	0.0639752	0.0798599	0.0892325	0.0896307	0.0983319	0.074298	0.127367	0.129461	0.0792731	0.107623	0.120079	0.0677489	0.0419651	0.0420115	0.139825	0.141646	0.0886312
Rv0335c	0.07651	0.0521179	0.0365954	0.0599726	0.0699216	0.0626239	0.0527558	0.0760179	0.0842376	0.0382307	0.0630048	0.0471177	0.0227668	0.0846134	0.0235297	0.0361443	0.057448	0
Rv0336	0.125188	0.121169	0.108237	0.101153	0.11151	0.0968544	0.100002	0.0905172	0.0891544	0.126861	0.116165	0.0940052	0.142443	0.139567	0.163276	0.0616748	0.126034	0.135526
Rv0337c	0.0884582	0.0846916	0.126864	0.156851	0.113488	0.118852	0.144582	0.112705	0.130515	0.217589	0.16234	0.164308	0.103209	0.0676907	0.100393	0.448189	0.361102	0.496404
Rv0338c	0.0641052	0.0723335	0.0760367	0.087391	0.0835539	0.0838325	0.105612	0.0957663	0.0928441	0.195483	0.135638	0.136259	0.0724343	0.0933973	0.0748616	0.352028	0.329315	0.36744
Rv0339c	0.0292155	0.0316117	0.039041	0.0623927	0.0460893	0.0470459	0.0671924	0.0639798	0.0640701	0.0591208	0.0631885	0.0506406	0.0423085	0.0902678	0.0437263	0.0335842	0.0389752	0.0307496
Rv0340	0.138207	0.199206	0.192329	0.324006	0.183739	0.217718	0.298973	0.28582	0.248614	0.221521	0.203288	0.182403	0.0797681	0.0808528	0.134904	0.15542	0.0784211	0.189736
Rv0341	0.222709	0.341997	0.305979	1.39645	0.546397	0.56005	1.35904	0.530583	0.567404	1.66024	0.726266	0.548508	0.348079	0.358784	0.28386	1.10089	1.15573	1.10284
Rv0342	0.204737	0.266586	0.252038	0.857234	0.467971	0.485526	0.631694	0.440551	0.423173	0.532403	0.394769	0.341688	0.303415	0.2611	0.277805	0.538274	0.579166	0.699302
Rv0343	0.171512	0.277865	0.261205	0.707951	0.38765	0.403147	0.412289	0.308983	0.325597	0.31012	0.266661	0.223786	0.361995	0.274965	0.286738	0.18877	0.25717	0.32839
Rv0344c	0.0115681	0.0179765	0.01122	0.027581	0.0247358	0.0318641	0.0206587	0.0402801	0.0402114	0.0187043	0.044404	0.0588955	0.0139604	0.0907972	0.0360705	0.0166225	0.0377428	0.0228293
Rv0345	0.0776346	0.134955	0.0995467	0.39095	0.232967	0.232522	0.205258	0.172204	0.168678	0.122037	0.111974	0.112243	0.171499	0.0885249	0.147705	0.181513	0.061821	0.0934833
Rv0346c	0.0317689	0.0344427	0.0408449	0.0426822	0.0658767	0.0765488	0.0585443	0.0640707	0.0605081	0.0988387	0.0876728	0.0932549	0.0320974	0.0646159	0.0525239	0.299375	0.344217	0.192458
Rv0347	0.0706835	0.085147	0.0829052	0.188724	0.239715	0.31207	0.120972	0.237155	0.200685	0.0954691	0.162982	0.171167	0.0634794	0.036863	0.0410041	0.103929	0.0772293	0.116783
Rv0348	0.0611926	0.100231	0.0962449	0.189271	0.249315	0.263869	0.109623	0.193623	0.198547	0.0961065	0.135573	0.154421	0.0538883	0.0222531	0.0495059	0.185364	0.116552	0.0783316
Rv0349	0.0368735	0.0662134	0.0953699	0.14427	0.191331	0.20105	0.091475	0.155687	0.162562	0.100002	0.124105	0.140738	0.0474653	0.0441015	0.0490559	0.310841	0.173239	0.0776195
Rv0350	0.569896	0.666772	0.683738	1.76379	2.12806	2.26431	1.94968	2.98112	2.63034	1.50166	2.32577	3.26108	0.546306	0.50759	0.568923	1.4102	1.25148	1.45939
Rv0351	0.653861	0.956728	1.16464	2.45358	2.26085	2.56076	2.21825	3.38921	3.13651	1.81969	3.00976	3.9535	0.553091	0.58584	0.59449	1.47518	1.12448	1.30243
Rv0352	0.297264	0.376341	0.309952	0.964803	0.991697	0.903396	1.09375	1.48473	1.5668	1.10045	1.57726	1.59839	0.290066	0.251134	0.303192	0.627961	0.869761	0.927121
Rv0353	0.195884	0.308809	0.21477	0.755996	0.824957	0.893248	0.644454	1.24104	1.00655	0.656851	1.06052	1.27626	0.164447	0.21009	0.159335	0.636367	0.678003	1.07567
Rv0354c	0.0253902	0.0157822	0	0.0461003	0.0602629	0.0661707	0.0373285	0.0690585	0.0542461	0.0293117	0.0594667	0.0556087	0.00919222	0.0341631	0.0190005	0.0875608	0.0099407	0.120256
Rv0355c	0.0227181	0.0154451	0.0238353	0.0460922	0.0578724	0.0722729	0.0430836	0.0787023	0.0665053	0.0298592	0.0700066	0.0876277	0.0181895	0.0734803	0.0208424	0.0320163	0.0295059	0.0349182
Rv0356c	0.0285078	0.0312707	0.0390351	0.0784257	0.109723	0.116187	0.0823199	0.144104	0.129662	0.11095	0.159721	0.202968	0.0364269	0.0338453	0.0188238	0.173493	0.216661	0.138993
Rv0357c	0.0308083	0.0439933	0.0557242	0.0723847	0.0934731	0.0931526	0.067848	0.120458	0.11521	0.0697924	0.130987	0.179966	0.0271309	0.0392127	0.0498489	0.122039	0.14344	0.13803
Rv0358	0.0600901	0.0959717	0.0679952	0.2498	0.169177	0.17931	0.189665	0.173703	0.215669	0.131326	0.181787	0.145268	0.0604304	0.112296	0.0936831	0.0719539	0.0522807	0.0790569
Rv0359	0.0298139	0.0452524	0.0242093	0.114445	0.108523	0.0828562	0.10781	0.112603	0.123445	0.0858282	0.130453	0.0743288	0.0401629	0.0653042	0.0674518	0.0836879	0.0597207	0.032839
Rv0360c	0.0926046	0.115123	0.107781	0.22011	0.199597	0.249583	0.115071	0.290082	0.249981	0.0860051	0.276656	0.405639	0.0894038	0.116295	0.0461999	0.0851619	0.11602	0.175441
Rv0361	0.15545	0.127887	0.125432	0.358649	0.36703	0.460014	0.305005	0.429966	0.344214	0.215185	0.396718	0.470564	0.0945866	0.0966718	0.127083	0.304083	0.286408	0.26295
Rv0362	0.0305013	0.014584	0.025032	0.0890732	0.114385	0.141682	0.0754201	0.154452	0.12333	0.056297	0.125168	0.153259	0.0481345	0.036831	0.0321896	0.0876558	0.0581779	0.111125
Rv0363c	0.251856	0.256586	0.285833	0.280019	0.294294	0.324833	0.242702	0.417299	0.385413	0.258728	0.392435	0.54992	0.264843	0.239043	0.222884	0.576632	0.634188	0.445468
Rv0364	0.15576	0.103207	0.11503	0.153998	0.178531	0.170877	0.194657	0.192611	0.148814	0.211856	0.223452	0.230586	0.171749	0.180855	0.153837	0.436268	0.439571	0.4681
Rv0365c	0.186486	0.178334	0.153047	0.251515	0.200606	0.241942	0.228059	0.33174	0.334213	0.177019	0.336353	0.307016	0.218126	0.218753	0.189652	0.0659609	0.112327	0.0679428
Rv0366c	0.232166	0.130163	0.143055	0.381713	0.33991	0.307884	0.276331	0.470146	0.503896	0.185307	0.432165	0.474374	0.177995	0.220508	0.183959	0.15699	0.156842	0.129366
Rv0367c	0.475636	0.1767	0.217884	0.462357	0.467896	0.438961	0.419491	0.530219	0.517762	0.333358	0.534804	0.481139	0.291181	0.33585	0.238676	0.0478217	0.184591	0.131356
Rv0368c	0.0281114	0.0457644	0.0337572	0.100167	0.132814	0.132741	0.10652	0.219513	0.250591	0.0755815	0.260574	0.211401	0.0743114	0.102067	0.0701232	0.138493	0.0489161	0.0739691
Rv0369c	0.0335386	0.0684047	0.0731909	0.196064	0.215144	0.255825	0.140508	0.408183	0.431851	0.103507	0.384575	0.421643	0.106245	0.0282045	0.0627459	0.0542164	0.0656549	0.0744605
Rv0370c	0.027131	0.0637093	0.0701719	0.188419	0.290839	0.328819	0.147232	0.57371	0.499299	0.0879689	0.518236	0.611588	0.0960418	0.0405616	0.0586537	0.135148	0.146351	0.0999448
Rv0371c	0.0182091	0.0424445	0.0370883	0.142266	0.163531	0.187508	0.122057	0.277781	0.268621	0.0872658	0.246647	0.273919	0.0791088	0.0735025	0.0340666	0.0627961	0.106938	0.0646829
Rv0372c	0.0457829	0.0666985	0.0707705	0.155863	0.134913	0.132777	0.144032	0.258862	0.253271	0.107846	0.222277	0.269647	0.129494	0.086628	0.0802998	0.0493398	0.0896241	0.0508223
Rv0373c	0.0714321	0.10575	0.128511	0.345165	0.343739	0.35064	0.289514	0.544677	0.543791	0.20138	0.593035	0.644183	0.143583	0.112183	0.116354	0.143764	0.137629	0.154754
Rv0374c	0.083375	0.122558	0.124577	0.445094	0.491468	0.51135	0.332414	0.876706	0.774879	0.23522	0.922713	0.910428	0.122371	0.166759	0.202355	0.252558	0.282316	0.16009
Rv0375c	0.0559026	0.0956554	0.106004	0.339373	0.34571	0.293857	0.274533	0.536294	0.557879	0.200478	0.561481	0.512624	0.11825	0.152127	0.150415	0.140799	0.118042	0.0892489
Rv0376c	0.0870596	0.119112	0.101878	0.400386	0.380609	0.351284	0.373279	0.659499	0.70088	0.291567	0.691869	0.642492	0.137039	0.159159	0.152253	0.130537	0.188952	0.134459
Rv0377	0.0285521	0.0226195	0.0488697	0.032035	0.0344764	0.0355864	0.0334813	0.0454609	0.0427182	0.0291113	0.052886	0.0458195	0.0729668	0.0828615	0.0418955	0.086881	0.0701406	0.0662899
Rv0378	0.0341052	0.0378559	0.0425298	0.0670172	0.0562571	0.0805215	0.048563	0.0556959	0.0520469	0.0411216	0.0646634	0.0196568	0.0352783	0.0983345	0.0546907	0	0	0.0576901
Rv0379	0.0625938	0.0389075	0.0291408	0.0578581	0.0674565	0.0827582	0.0898415	0.0907992	0.0866072	0.231237	0.215016	0.173167	0.0906455	0.134755	0.0187366	0.863447	0.627369	0.948682
Rv0380c	0.0705405	0.0943929	0.0627161	0.537973	0.558087	0.490737	0.568345	0.89366	0.959878	0.47295	0.875023	0.782642	0.085128	0.0659126	0.117307	0.304083	0.230149	0.208813
Rv0381c	0.135054	0.166416	0.124642	0.852405	0.767114	0.650468	0.872916	1.26314	1.36917	0.69042	1.43571	1.15354	0.142161	0.216141	0.191447	0.389833	0.49382	0.605842
Rv0382c	0.369554	0.389075	0.273924	1.90326	1.59454	1.51639	1.90264	2.38131	2.66343	1.75021	3.13064	2.57789	0.340827	0.363837	0.284797	0.777102	0.745001	0.830097
Rv0383c	0.414305	0.444282	0.434351	2.6352	2.21379	1.99585	2.18583	2.95112	3.17384	2.10402	3.29574	3.15055	0.320599	0.348944	0.279274	1.02523	1.00544	1.06352
Rv0384c	0.517242	0.483717	0.474491	2.90243	2.55824	2.47047	2.62371	2.89681	3.04484	2.07646	2.74298	3.13733	0.378213	0.491402	0.359107	0.67001	0.631803	0.593346
Rv0385	0.14938	0.106035	0.101956	0.149159	0.118893	0.102573	0.140392	0.111952	0.108822	0.126042	0.0971848	0.0770617	0.136872	0.155088	0.134559	0.0397495	0.0469323	0.0545917
Rv0386	0.0858192	0.127943	0.118817	0.125671	0.0843339	0.0837782	0.0896761	0.0756405	0.0753204	0.0782956	0.0787925	0.0685016	0.129808	0.129543	0.154034	0.0772809	0.0688893	0.0471721
Rv0387c	0.0515058	0.070891	0.0727926	0.0356258	0.0405919	0.0467707	0.0399703	0.0458266	0.0441665	0.0344059	0.0476786	0.0347749	0.0586051	0.0792027	0.0936066	0.0126874	0.0115231	0.0174248
Rv0388c	0.0607541	0.120721	0.0637556	0.0460308	0.0523892	0.0455821	0.0367308	0.0620305	0.0537038	0.0374892	0.06687	0.0436267	0.0865389	0.053604	0.104345	0.0686941	0.0233964	0.0943441
Rv0389	0.0961441	0.113387	0.034969	0.104381	0.0842517	0.0769379	0.0994674	0.0913632	0.117029	0.094188	0.107229	0.0836152	0.124314	0.190582	0.12848	0.0592078	0.0470527	0.0813156
Rv0390	0.0984454	0.131126	0.0595217	0.142095	0.100057	0.0942713	0.128709	0.11289	0.114465	0.18059	0.148723	0.128218	0.120346	0.120419	0.0574058	0.154318	0.190213	0.151385
Rv0391	0.0403061	0.0605694	0.0360859	0.0794458	0.0471651	0.057998	0.0629111	0.0527277	0.0657909	0.0884308	0.0650092	0.0576941	0.0416925	0.0834353	0.0497188	0.175659	0.110984	0.104891
Rv0392c	0.0463115	0.045202	0.0668197	0.0589637	0.0657992	0.0788251	0.0497848	0.0603484	0.0587981	0.045225	0.0558769	0.0754437	0.0609692	0.0463487	0.0716049	0.0791951	0.0689307	0.0725108
Rv0393	0.0236554	0.0202812	0.0142408	0.0677692	0.0507559	0.0456279	0.0565067	0.0411571	0.0531123	0.0364014	0.0477617	0.0380812	0.0413442	0.0713407	0.0274691	0.0210978	0.00638724	0.0386341
Rv0394c	0.0330495	0.0420201	0.0305979	0.0305822	0.0462559	0.0401059	0.0344392	0.0485578	0.0405016	0.0508624	0.0457398	0.0329018	0.0543873	0.0909594	0.0674518	0.129517	0.123513	0.124515
Rv0395	0.0106827	0.0166005	0.0155418	0.0440824	0.0325504	0.0322545	0.0272852	0.041057	0.0285294	0.0181362	0.0281476	0.0446387	0	0.0179673	0.00999286	0	0.0209123	0
Rv0396	0.0220177	0.0213843	0.0320326	0.0393713	0.0441373	0.0507338	0.0336048	0.0455653	0.0434008	0.016554	0.0290071	0.0666232	0.0298923	0.0925795	0.0411919	0.0474566	0	0.0325883
Rv0397	0.0219842	0.0637703	0.0597031	0.0516087	0.0620505	0.0540335	0.0438251	0.0531507	0.0492058	0.0236024	0.0492011	0.0473043	0.0530608	0.236642	0.0548389	0.0252716	0	0
Rv0397A	0.254116	0.472515	0.328624	0.155351	0.351099	0.303728	0.121232	0.29109	0.256323	0.137801	0.215346	0.215312	0.440341	0.350687	0.633884	0.187254	0.17007	0.308608
Rv0398c	0.0185325	0.0157084	0.0196088	0.0259551	0.042149	0.0331985	0.0293874	0.0471521	0.0454223	0.0266414	0.051297	0.031073	0.0182985	0.045338	0.0378234	0.0290506	0.0527693	0.0398979
Rv0399c	0.0255016	0.0355292	0.0230283	0.031449	0.0439995	0.0424815	0.0319923	0.043676	0.0416013	0.0372804	0.0401618	0.039026	0.054122	0.0295803	0.0559356	0.0530704	0.0447574	0.0624742
Rv0400c	0.107434	0.135822	0.108616	0.0846582	0.104543	0.096069	0.0939252	0.10013	0.0954068	0.09654	0.0902713	0.0792372	0.158218	0.128629	0.146486	0.0863447	0.106938	0.0754634
Rv0401	0.0319834	0.0542194	0.0338409	0.0383943	0.0559547	0.0351158	0.024634	0.0481376	0.0354974	0.0284893	0.0385894	0.0418954	0.0315797	0.0391223	0.0652759	0.0501356	0	0.103284
Rv0402c	0.0148502	0.0163582	0.0306298	0.0233742	0.0523333	0.0444493	0.0192986	0.0443108	0.0384401	0.0259683	0.03889	0.0446371	0.0204165	0.0328807	0.0267275	0.0777913	0.0794842	0.0489674
Rv0403c	0.0277339	0.0156718	0.0293446	0.0416162	0.0452855	0.0560922	0.0364392	0.0685756	0.0641271	0.0371783	0.0570825	0.075564	0.0273838	0.0848106	0.0566029	0.0217371	0.0592271	0.0895609
Rv0404	0.0150738	0.0172096	0.0304337	0.0257273	0.0564385	0.0641382	0.0248367	0.0487478	0.0463203	0.0448255	0.0566794	0.0549644	0.0245021	0.0165569	0.0115105	0.153829	0.132486	0.152987
Rv0405	0.035206	0.0459236	0.0650528	0.041993	0.0563774	0.0630522	0.0370764	0.0552072	0.048498	0.0560928	0.0587829	0.0567269	0.0576823	0.0345771	0.0557691	0.0841907	0.0593608	0.0608563
Rv0406c	0.0752777	0.0410452	0.0461129	0.106815	0.145714	0.141871	0.127029	0.172315	0.204901	0.11454	0.153626	0.11646	0.0573756	0.0799643	0.0592983	0.0569306	0.103412	0.0156376
Rv0407	0.0722151	0.0997509	0.0933889	0.102423	0.102257	0.124449	0.085576	0.117661	0.100681	0.0860413	0.106075	0.108525	0.104579	0.0935685	0.140108	0.175252	0.087962	0.139347
Rv0408	0.0367845	0.0470268	0.0501003	0.0565543	0.068614	0.0719701	0.0529168	0.0734255	0.0825448	0.0683342	0.0739333	0.0667609	0.0698928	0.0596743	0.0644257	0.08547	0.124611	0.12974
Rv0409	0.0242851	0.0348353	0.0543559	0.0591001	0.0587186	0.0569973	0.0612133	0.0497053	0.0798233	0.089436	0.061983	0.0457593	0.0338159	0.0691228	0.0419389	0.136899	0.0804527	0.0774184
Rv0410c	0.166348	0.176063	0.185787	0.24486	0.30519	0.308824	0.232081	0.417089	0.387076	0.189602	0.359435	0.350578	0.13557	0.100124	0.181428	0.1697	0.225552	0.204643
Rv0411c	0.277254	0.326965	0.366696	0.262887	0.352191	0.374763	0.274167	0.456168	0.473281	0.255683	0.406386	0.373284	0.289625	0.265413	0.291129	0.170065	0.184492	0.155711
Rv0412c	0.320799	0.308147	0.405322	0.362928	0.532994	0.528669	0.396324	0.711571	0.630241	0.296112	0.640678	0.579009	0.246226	0.209482	0.309665	0.233131	0.22457	0.252263
Rv0413	0.151328	0.177332	0.221363	0.291186	0.141102	0.145075	0.262931	0.115391	0.119465	0.219328	0.140738	0.0924619	0.32333	0.211404	0.241341	0.0712938	0.116552	0.0783316
Rv0414c	0.0153593	0.0175869	0.00940869	0.0142329	0.0145198	0.0226094	0.0128921	0.0216686	0.0287853	0.0254093	0.0246134	0.0149095	0.01756	0.0543853	0.024198	0.0278781	0.0569696	0.0574314
Rv0415	0.376929	0.328603	0.283033	0.316462	0.219071	0.198261	0.331175	0.173795	0.190933	0.259609	0.219568	0.146862	0.394268	0.348544	0.320446	0.0820401	0.0910697	0.150231
Rv0416	0.347477	0.422231	0.410505	0.402491	0.30502	0.362033	0.251296	0.230688	0.265802	0.20682	0.216206	0.24394	0.416181	0.386687	0.488781	0.135148	0.061373	0.123741
Rv0417	0.215897	0.24138	0.265377	0.157599	0.169117	0.187508	0.147013	0.179757	0.158756	0.109493	0.146857	0.148664	0.288919	0.287619	0.314597	0.122862	0.0781111	0.084369
Rv0418	0.0464169	0.0648613	0.0691004	0.0696871	0.0807862	0.0663286	0.0478796	0.0695	0.0732149	0.0898511	0.0707903	0.0804658	0.0911883	0.0968297	0.0780879	0.353651	0.247942	0.272675
Rv0419	0.211339	0.2908	0.279612	0.173326	0.196518	0.219073	0.154477	0.193671	0.170907	0.183226	0.191505	0.185313	0.303435	0.301375	0.335231	0.311464	0.277224	0.256658
Rv0420c	0.150006	0.261731	0.275668	0.144796	0.217774	0.175646	0.15214	0.182578	0.137887	0.15395	0.178747	0.171398	0.342997	0.194755	0.285562	0.0453782	0.236981	0.218128
Rv0421c	0.0995778	0.10405	0.0749335	0.101075	0.0837011	0.0763922	0.114227	0.0778279	0.0908284	0.1524	0.117952	0.0633298	0.161608	0.207907	0.237687	0.118416	0.188211	0.142302
Rv0422c	0.195857	0.269602	0.220857	0.162575	0.16433	0.130097	0.197922	0.125558	0.167545	0.266009	0.189414	0.144523	0.363127	0.237087	0.360081	0.186972	0.323708	0.224688
Rv0423c	0.380607	0.507103	0.574308	0.338099	0.303449	0.322437	0.367235	0.277239	0.275774	0.370514	0.330529	0.306013	0.3954	0.314264	0.438191	0.328992	0.430171	0.366143
Rv0424c	0.18223	0.334942	0.307879	0.191902	0.175973	0.199284	0.161129	0.196188	0.18739	0.260046	0.240172	0.216836	0.312136	0.131825	0.249278	0.506806	0.383582	0.464029
Rv0425c	0.149484	0.289229	0.286791	0.149937	0.159643	0.159977	0.145147	0.134092	0.140292	0.176111	0.159473	0.113751	0.410236	0.30241	0.384563	0.133218	0.191572	0.171872
Rv0426c	0.437277	0.840401	0.808067	0.416847	0.479748	0.511002	0.381826	0.34954	0.288736	0.323537	0.372765	0.445087	0.758483	0.573618	0.528676	0.483064	0.429197	0.461521
Rv0427c	0.0179035	0.0134311	0.0287416	0.0455166	0.0443549	0.0400274	0.0310753	0.051105	0.0515037	0.0566579	0.0631393	0.0512386	0.0178808	0.0332272	0.0184799	0.170324	0.0966836	0.0438603
Rv0428c	0.0166586	0.0240379	0.0207736	0.039936	0.0412181	0.0385743	0.0388424	0.0464354	0.0496339	0.0611809	0.0515575	0.0528075	0.0129237	0.0400261	0.0222613	0.0718114	0.135102	0.0704467
Rv0429c	0.0145673	0.0339556	0.0264916	0.0520974	0.0502273	0.0613453	0.0508194	0.065318	0.0546505	0.0983949	0.0753446	0.079762	0.0527392	0.0122504	0.0136266	0.204087	0.228134	0.301854
Rv0430	0.0437549	0.021758	0.0101851	0.0365927	0.0404177	0.0467253	0.0662908	0.0634713	0.0498572	0.377955	0.161234	0.133154	0.0633639	0.0941974	0.0785846	1.26751	1.4664	1.16052
Rv0431	0.0349615	0.03056	0.03179	0.0348652	0.0406491	0.027779	0.0647948	0.0335921	0.0344576	0.299954	0.0938253	0.10453	0.0158218	0.058802	0.0490559	0.452132	0.795618	0.543336
Rv0432	0.0366525	0.0511447	0.0304709	0.0395095	0.0460639	0.0456451	0.0525629	0.0577917	0.0410945	0.203331	0.129058	0.128474	0.0595778	0.0805173	0.0391836	0.477225	0.620861	0.513706
Rv0433	0.0372973	0.0624171	0.0556535	0.0410422	0.0478509	0.0455922	0.0555254	0.050138	0.0535129	0.163566	0.121326	0.102522	0.0761711	0.0965086	0.0429401	0.494707	0.415611	0.486923
Rv0434	0.0512695	0.0488306	0.0625592	0.0545975	0.0434975	0.0420508	0.0824234	0.0430273	0.0496367	0.142636	0.0826351	0.0562397	0.119752	0.122392	0.0866353	0.327951	0.265481	0.215412
Rv0435c	0.0489623	0.0553351	0.0446106	0.17769	0.113577	0.105	0.157253	0.120676	0.121514	0.150559	0.115255	0.0952065	0.0877359	0.0532364	0.094377	0.106598	0.0987525	0.0995531
Rv0436c	0.0640682	0.0878468	0.0438635	0.174179	0.126519	0.114189	0.148066	0.160938	0.138671	0.154289	0.140738	0.139017	0.109154	0.0507091	0.0705071	0.129968	0.142634	0.178498
Rv0437c	0.0427365	0.0579587	0.058784	0.101751	0.0598136	0.0533428	0.09991	0.0661595	0.0790532	0.119555	0.0855347	0.06449	0.061889	0.0836408	0.0348889	0.0803899	0.0973503	0.147209
Rv0438c	0.0426255	0.0620986	0.0413426	0.0679151	0.0524081	0.0429001	0.0745729	0.0672097	0.0664047	0.0796028	0.0724488	0.0665373	0.0385802	0.0776665	0.0697777	0.084218	0.107781	0.0841196
Rv0439c	0.0340896	0.0359146	0.0571608	0.0705742	0.0704216	0.0675777	0.0596064	0.0815371	0.0781816	0.0669271	0.0780374	0.0865837	0.0334691	0.0544201	0.0475622	0.109591	0.144777	0.0547317
Rv0440	0.90535	1.94178	2.31144	3.78738	2.52227	2.4413	6.47706	2.31465	2.43171	7.60695	3.0749	3.15158	1.66721	1.2509	1.753	5.75142	6.39255	5.27913
Rv0441c	0.616449	0.53676	0.462177	0.364836	0.456089	0.525664	0.377586	0.601279	0.452737	0.283974	0.339543	0.369101	0.730235	0.424053	0.603764	0.108686	0.148068	0.119415
Rv0442c	0.135572	0.122846	0.116086	0.143494	0.15308	0.151219	0.162746	0.152022	0.135673	0.139406	0.1367	0.127321	0.120365	0.198818	0.138221	0.082806	0.0780997	0.0699848
Rv0443	0.0859428	0.06189	0.0853894	0.110719	0.122363	0.115921	0.156178	0.137989	0.14395	0.179359	0.162831	0.171557	0.129012	0.197431	0.117648	0.361443	0.246206	0.421943
Rv0444c	0.0518374	0.028855	0.0315171	0.110679	0.0972763	0.111146	0.0906127	0.121382	0.107838	0.192449	0.172751	0.107914	0.0504191	0.114513	0.0347391	0.213453	0.327147	0.293155
Rv0445c	0.0565742	0.0476823	0.0390611	0.149833	0.151316	0.14994	0.140019	0.144388	0.147308	0.21749	0.185654	0.154745	0.0277722	0.0387061	0.0430543	0.314148	0.382929	0.408741
Rv0446c	0.041385	0.0545007	0.0326558	0.105746	0.104391	0.107009	0.118157	0.0906917	0.102049	0.127523	0.102952	0.0905592	0.0507897	0.0471903	0.0734883	0.133045	0.208716	0.116278
Rv0447c	0.0282199	0.0301078	0.0294132	0.0551545	0.0837577	0.0904927	0.0493289	0.0777014	0.0754182	0.0459277	0.0651077	0.0844798	0.0457463	0.0736743	0.0220637	0.152515	0.115433	0.119694
Rv0448c	0.0186766	0.0302847	0.0567064	0.0536137	0.0927201	0.0877478	0.0477536	0.0960273	0.0801357	0.0219	0.0551541	0.0655228	0.0470377	0.0437042	0.0364604	0	0.0127169	0.01923
Rv0449c	0.0786634	0.0623934	0.0667589	0.117219	0.126678	0.129693	0.103318	0.135983	0.130467	0.0974586	0.109712	0.104845	0.0771311	0.0937157	0.0827818	0.120098	0.048122	0.067917
Rv0450c	0.0832446	0.0781365	0.0715274	0.120293	0.150284	0.173303	0.130307	0.174421	0.150436	0.131778	0.162256	0.17281	0.0836036	0.06515	0.0780434	0.183036	0.147283	0.163177
Rv0451c	0.0779892	0.0715235	0.0892825	0.10833	0.17715	0.206422	0.143364	0.170343	0.12487	0.124032	0.170682	0.165062	0.0277722	0.0688109	0.0861087	0.352727	0.180202	0.333048
Rv0452	0.0509625	0.0827399	0.0265587	0.117181	0.0956345	0.111204	0.110312	0.0959463	0.102149	0.113933	0.0908561	0.0868029	0.0220303	0.0614072	0.0284607	0.0393469	0.0416922	0.0720518
Rv0453	0.0649529	0.0658503	0.0565972	0.0928788	0.07843	0.0825743	0.0633564	0.0802337	0.0689088	0.0405032	0.068064	0.0528511	0.0804807	0.0280414	0.0597839	0.0119785	0.0163188	0.0164511
Rv0454	0.0385193	0.0670405	0.0268992	0.0729055	0.112675	0.0528869	0.0476083	0.0874588	0.0595669	0.0310907	0.0842022	0.0568345	0.0446255	0.041463	0.0230604	0.0265676	0.0361944	0
Rv0455c	0.229875	0.21433	0.239385	0.203696	0.195578	0.235329	0.209228	0.155474	0.156324	0.22113	0.290921	0.297058	0.183968	0.162791	0.162971	0.479822	0.407369	0.687636
Rv0456A	0.0882173	0.041722	0.100443	0.0548685	0.0738125	0.0463229	0.0449208	0.0846675	0.078044	0.0640005	0.0868383	0.0751621	0.0694306	0.103216	0.157866	0.132273	0.075084	0.0908313
Rv0456B	0.102568	0.0386391	0.198961	0.0820845	0.103677	0.0908804	0.0604107	0.122518	0.0695668	0.0958852	0.118899	0.121814	0.0675153	0.125461	0.162815	0.32156	0.121688	0.0736047
Rv0456c	0.0372361	0.0514344	0.048154	0.0494301	0.056872	0.0691287	0.042417	0.0684974	0.0667468	0.0268348	0.0470665	0.060637	0.0299576	0.0556691	0.0486538	0.0101915	0.0323969	0.013997
Rv0457c	0.0195248	0.0249377	0.0373556	0.0409103	0.0549031	0.0520238	0.0322576	0.0463895	0.0410889	0.0392842	0.0369594	0.044705	0.0116198	0.0287903	0.0200154	0.0691782	0.069113	0.0886751
Rv0458	0.0901351	0.147787	0.142492	0.113243	0.1252	0.119551	0.0935554	0.0864473	0.0906186	0.0643769	0.0925324	0.0609495	0.0950707	0.0859459	0.143401	0.0428324	0.0333444	0.0504221
Rv0459	0.0626549	0.102488	0.108745	0.0653172	0.100127	0.08664	0.0712158	0.0762598	0.0872285	0.065262	0.0532058	0.0544844	0.0955094	0.0887408	0.115162	0.0379074	0.0688576	0.0260309
Rv0460	0.083375	0.14707	0.170474	0.0942261	0.141659	0.120318	0.115671	0.0923783	0.119212	0.255769	0.133701	0.122083	0.179478	0.121279	0.185492	0.543972	0.529343	0.32018
Rv0461	0.0545961	0.0928443	0.10191	0.0510096	0.0713662	0.0615503	0.0729	0.0641572	0.0796495	0.140108	0.085247	0.0831204	0.119341	0.0693024	0.146467	0.248673	0.217787	0.170763
Rv0462	0.045746	0.0506048	0.0744501	0.0644172	0.0696325	0.080335	0.0687819	0.0819103	0.0776999	0.191809	0.148002	0.137193	0.103862	0.0208652	0.0899357	0.701899	0.443206	0.716102
Rv0463	0.0275924	0.017151	0.0321144	0.0546532	0.0495598	0.0420937	0.0495045	0.0565581	0.0449151	0.144905	0.0545719	0.0784555	0.0799161	0.0990034	0.041297	0.317185	0.316885	0.261372
Rv0464c	0.214248	0.146667	0.148298	0.295998	0.255497	0.29397	0.297747	0.270103	0.25254	0.280365	0.308002	0.276343	0.157182	0.0888957	0.197764	0.40686	0.517333	0.447023
Rv0465c	0.244408	0.159234	0.163434	0.294842	0.302854	0.31747	0.319836	0.309972	0.28302	0.241452	0.272291	0.246299	0.230831	0.20426	0.261287	0.170144	0.249627	0.161775
Rv0466	0.0571423	0.0591981	0.0672988	0.107794	0.106476	0.0985892	0.129846	0.107261	0.114887	0.214482	0.173134	0.122328	0.0591077	0.0549189	0.050907	0.586492	0.420811	0.467181
Rv0467	0.485343	0.466237	0.471959	1.20965	0.835085	0.814138	1.78175	0.924611	0.911459	1.80926	1.19775	0.917424	0.556804	0.452323	0.606909	1.10859	1.26351	1.08468
Rv0468	0.0665806	0.0624688	0.06214	0.254357	0.163588	0.161302	0.474877	0.230265	0.251141	0.775953	0.386907	0.35623	0.068221	0.0507091	0.0329033	0.454889	0.452493	0.267747
Rv0469	0.110549	0.122986	0.138901	0.40158	0.291718	0.277088	0.436686	0.268395	0.261366	0.545373	0.429569	0.401845	0.11825	0.0845151	0.126913	1.05058	1.19517	1.23461
Rv0470A	0.103012	0.0609815	0.0927748	0.0769193	0.0881064	0.106014	0.115511	0.0870125	0.124764	0.118969	0.100527	0.0720942	0.0887956	0.115504	0.0734169	0.0211456	0.0576155	0.0580826
Rv0470c	0.199048	0.103105	0.138419	0.212147	0.196748	0.225198	0.285746	0.217128	0.211423	0.294147	0.277567	0.24965	0.113307	0.101066	0.107736	0.518068	0.524441	0.518811
Rv0471c	0.168105	0.0687445	0.115848	0.160644	0.15324	0.191215	0.186297	0.19705	0.182278	0.180679	0.182182	0.150433	0.112111	0.208332	0.148973	0.1907	0.12124	0.235716
[truncated: 3,548 more rows]
