# Supplementary material for: Resuscitation of Dormant “Non-culturable” Mycobacterium tuberculosis Is Characterized by Immediate Transcriptional Burst
Source: Front Cell Infect Microbiol. 2019 Jul 30;9:272. doi: 10.3389/fcimb.2019.00272 (PMC6689984; doi:10.3389/fcimb.2019.00272)
Supplement: Table S3 — Confirmation of NGS data by qPCR. Two different sets of genes were checked for changes in transcripts level in days 2, 4, and 7 vs. dormancy (1), and days 1, 2 vs. dormancy (2). Spearman correlation coefficients between NGS and PCR data were calculated. [file Table_3.XLSX]

## Sheet: qPCR and RPKM  for days 2-4-7
	(A) RPKM values and qPCR results for selected genes
	RPKM						qPCR (transcription level relative to 16S rRNA)
	NC1	2d	4d	NC2	7d		NC	2d	4d	7d
rv0789c	1.3331	1.40198	1.07187	1.40198	0.264215		1.81552e-05	3.99105e-05	3.42243e-05	7.47864e-05
rv0834c	0.483851	0.363436	0.378488	0.363436	0.0774462		6.09886e-07	1.17325e-06	1.7906e-06	3.10176e-06
rv0840c	1.58223	0.308967	0.214006	0.308967	0.16246		3.53042e-05	6.07439e-05	5.93658e-05	0.000161046
rv1405c	0.772868	0.310362	0.168271	0.310362	0.113033		5.53607e-06	7.00549e-06	7.42282e-06	1.05341e-05
rv1526c	0.0417957	0.0397659	0.0320281	0.0397659	0.0363982		2.08328e-07	7.75653e-07	8.81919e-07	1.31494e-06
rv1661	0.0782273	0.106484	0.0603999	0.106484	0.0379965		1.17131e-06	3.28808e-06	2.84811e-06	7.13441e-06
rv2703	1.36992	0.865128	0.868805	0.865128	0.899029		1.27263e-05	2.75908e-05	4.41699e-05	8.64195e-05
rv2780	3.0171	1.62777	1.1408	1.62777	0.501356		2.05357e-05	5.06363e-05	4.07684e-05	7.52428e-05
rv3197	0.568575	0.717328	0.590627	0.717328	0.402428		2.43374e-06	6.66e-06	7.84871e-06	2.1108e-05
rv3864	0.131512	0.226722	0.265756	0.226722	0.431938		3.25882e-06	9.47167e-06	2.2998e-05	3.02682e-05
	(B) Changes of expression measured by RNA-seq (RPKM values) and qPCR (relative to 16S rRNA)
	RPKM					qPCR
	2d/NC1	4d/NC1	7d/NC2			2d/NC	4d/NC	7d/NC
rv0789c	1.05167	0.804044	0.188459			2.1983	1.88509	4.11928
rv0834c	0.751132	0.782241	0.213095			1.92373	2.93597	5.08581
rv0840c	0.195273	0.135255	0.525818			1.72058	1.68155	4.56166
rv1405c	0.401572	0.217723	0.364198			1.26543	1.34081	1.90281
rv1526c	0.951436	0.766302	0.915312			3.72323	4.23333	6.31189
rv1661	1.36121	0.772107	0.35683			2.80718	2.43156	6.09096
rv2703	0.631518	0.634202	1.03919			2.16801	3.47075	6.79061
rv2780	0.539515	0.378109	0.308001			2.46577	1.98525	3.664
rv3197	1.26162	1.03878	0.561009			2.73653	3.22496	8.67309
rv3864	1.72396	2.02077	1.90515			2.90647	7.05717	9.28809
	(C ) correlation between RPKM and qPCR (Spearman correlation coefficient)
		2d/NC1	4d/NC1	7d/NC2
		0.646621	0.899449	0.708949

## Sheet: qPCR and RPKM for days 1, 2
		(A) RPKM values and qPCR results for selected genes
				RPKM				qPCR (transcription level relative to 16S rRNA)
				NC1	1d	2d		NC1	1d	2d
		Rv0196		0.0369785	0.0956249	0.156186		2.25335e-07	2.40116e-06	1.69726e-06
		Rv1453		0.030757	0.116578	0.0981444		9.84441e-07	1.00532e-05	5.85012e-06
		Rv0891c		0.00315158	0.0124849	0.00942394		1.03598e-06	1.07491e-05	4.01848e-06
		Rv0602c		0.0085167	0.0367064	0.0215761		6.68036e-07	8.18443e-06	4.34262e-06
		Rv3862c		0.0770386	0.874866	2.12241		1.25718e-07	2.81286e-06	1.2111e-05
		Rv3830c		0.0901351	0.701855	0.703331		2.1212e-07	1.12698e-05	9.58225e-06
		Rv2450c		0.101076	0.649005	0.690689		3.76033e-07	6.2268e-06	3.93333e-06
		Rv1477		0.0522136	0.22605	0.198677		3.33865e-07	2.12394e-06	8.84979e-07
		Rv1720c		0.0263472	0.085452	0.0974435		1.42861e-06	5.16126e-06	5.6847e-06
		(B) Changes of expression measured by RNA-seq (RPKM values) and qPCR (relative to 16S rRNA)
					RPKM				qPCR
					1d/NC1	2d/NC1			1d/NC1	2d/NC1
		Rv0196			2.58596	4.2237			10.6559	7.53217
		Rv1453			3.79029	3.19096			10.2121	5.94258
		Rv0891c			3.96147	2.99023			10.3758	3.87893
		Rv0602c			4.30993	2.53339			12.2515	6.50058
		Rv3862c			11.3562	27.55			22.3743	96.3344
		Rv3830c			7.7867	7.80307			53.1292	45.1738
		Rv2450c			6.42094	6.83334			16.5592	10.4601
		Rv1477			4.32934	3.80508			6.36166	2.65071
		Rv1720c			3.24331	3.69844			3.61279	3.97919
				average	5.30935	6.95869		average	16.1703	20.2725
		(C ) correlation between RPKM and qPCR (Spearman correlation coefficient)
					1d/NC1	2d/NC1
					0.607198	0.959581
